# Supplementary material for: Genistein exerts anti-leukemic effects on genetically different acute myeloid leukemia cell lines by inhibiting protein synthesis and cell proliferation while inducing apoptosis – molecular insights from an iTRAQ™ quantitative proteomics study
Source: Oncoscience. 2015 Feb 6;2(2):111–24. doi: 10.18632/oncoscience.120 (PMC4381704; doi:10.18632/oncoscience.120)
Supplement: Supplementary file 2 [file oncoscience-02-0111-s002.xlsx]

## Sheet: Supp Table 1
MV4-11 human acute myelocytic leukemia (AML) cell line
No.	Unused	Total	%Cov	%Cov(50)	%Cov(95)	Accession No.	Name	Peptides(95%)	Ratio 1	Ratio 2	Ratio 3	Ratio 4	Average Ratio	P-value
Down-regulated Proteins
1	31.31	31.52	86.51	73.81	62.7	H2B1K_HUMAN	Histone H2B type 1-K GN=HIST1H2BK	52	0.05445	0.053456	0.170608	0.161436	0.109988	0.005384
2	4.03	4.09	45.63	23.3	23.3	ATP5L_HUMAN	ATP synthase subunit g, mitochondrial GN=ATP5L	2	0.180302	0.175388	0.046989	0.050582	0.113315	0.007904
3	18.39	18.39	83.8	38.43	38.43	RAN_HUMAN	GTP-binding nuclear protein Ran GN=RAN	16	0.127057	0.11695	0.127057	0.105682	0.119187	1.91e-05
4	10.01	10.19	63.27	35.71	29.08	KCY_HUMAN	UMP-CMP kinase GN=CMPK1	6	0.11695	0.1	0.155597	0.136773	0.12733	0.000216
5	4.02	31.34	84.13	73.81	62.7	H2B1J_HUMAN	Histone H2B type 1-J GN=HIST1H2BJ	49	0.092045	0.082414	0.170608	0.164437	0.127376	0.001563
6	3.12	13.33	50	40.77	40.77	H2A1D_HUMAN	Histone H2A type 1-D GN=HIST1H2AD	22	0.141906	0.140605	0.115878	0.118032	0.129105	4.16e-05
7	26.47	27.57	47.35	34.73	30.97	EFTU_HUMAN	Elongation factor Tu, mitochondrial GN=TUFM	17	0.123595	0.136773	0.17378	0.159956	0.148526	0.00014
8	29.08	29.35	62.88	37.88	33.52	SYYC_HUMAN	Tyrosine--tRNA ligase, cytoplasmic GN=YARS	16	0.10666	0.083946	0.222844	0.187068	0.150129	0.003333
9	8.24	10.44	68.9	43.9	39.02	SRSF3_HUMAN	Serine/arginine-rich splicing factor 3 GN=SRSF3	14	0.15417	0.218776	0.109648	0.136773	0.154842	0.000951
10	4.03	4.07	39.27	8.76	8.76	CATS_HUMAN	Cathepsin S GN=CTSS	2	0.175388	0.167494	0.149968	0.133045	0.156474	8e-05
11	25.7	27.02	73.57	73.57	73.57	PROF1_HUMAN	Profilin-1 GN=PFN1	22	0.15417	0.158489	0.161436	0.164437	0.159633	9.28e-07
12	4.14	4.21	49.51	34.47	22.82	BTF3_HUMAN	Transcription factor BTF3 GN=BTF3	10	0.134276	0.18197	0.141906	0.18197	0.160031	0.000183
13	6.79	6.79	65.03	37.42	37.42	PIN1_HUMAN	Peptidyl-prolyl cis-trans isomerase NIMA-interacting 1 GN=PIN1	8	0.145881	0.17378	0.187068	0.21677	0.180875	0.00024
14	6	6.05	42.73	23.35	23.35	IDI1_HUMAN	Isopentenyl-diphosphate Delta-isomerase 1 GN=IDI1	4	0.148594	0.246604	0.144544	0.258226	0.199492	0.001853
15	8.23	8.28	47.79	32.35	27.21	SRP14_HUMAN	Signal recognition particle 14 kDa protein GN=SRP14	7	0.115878	0.080168	0.359749	0.30479	0.215146	0.018119
16	21.89	22.58	57.09	34.1	32.57	ERP29_HUMAN	Endoplasmic reticulum resident protein 29 GN=ERP29	15	0.205116	0.177011	0.263027	0.222844	0.216999	0.000338
17	4	4.03	28.24	8.97	8.97	SUMF2_HUMAN	Sulfatase-modifying factor 2 GN=SUMF2	2	0.084723	0.251189	0.125893	0.416869	0.219668	0.017319
18	47.1	47.43	95.18	91.57	88.55	COF1_HUMAN	Cofilin-1 GN=CFL1	43	0.175388	0.147231	0.325087	0.258226	0.226483	0.003403
19	2.48	2.5	27.21	10.29	10.29	EXOS6_HUMAN	Exosome complex component MTR3 GN=EXOSC6	2	0.133045	0.222844	0.258226	0.293765	0.22697	0.003116
20	35.63	35.96	82.42	78.79	75.15	PPIA_HUMAN	Peptidyl-prolyl cis-trans isomerase A GN=PPIA	85	0.136773	0.120226	0.366438	0.310456	0.233473	0.011478
21	6.1	6.11	19.53	12.56	12.56	NACA_HUMAN	Nascent polypeptide-associated complex subunit alpha GN=NACA	3	0.087096	0.144544	0.275423	0.432514	0.234894	0.01921
22	2.01	2.03	17.07	2.44	2.44	LBR_HUMAN	Lamin-B receptor GN=LBR	2	0.226986	0.224905	0.260615	0.239883	0.238098	2.88e-05
23	4.29	4.91	27.57	4.32	3.65	AT131_HUMAN	Probable cation-transporting ATPase 13A1 GN=ATP13A1	3	0.080168	0.114815	0.394457	0.37325	0.240673	0.026993
24	6.87	7.25	35.31	20.1	16.24	MBNL1_HUMAN	Muscleblind-like protein 1 GN=MBNL1	4	0.218776	0.20893	0.283139	0.265461	0.244076	0.000305
25	12.74	12.8	60.26	47.68	43.71	RS14_HUMAN	40S ribosomal protein S14 GN=RPS14	12	0.17378	0.188799	0.299226	0.322107	0.245978	0.002754
26	87.34	88.29	66.48	49.15	41.27	NUCL_HUMAN	Nucleolin GN=NCL	66	0.161436	0.148594	0.356451	0.319154	0.246409	0.007336
27	5.07	5.07	51.61	28.23	22.58	IF4H_HUMAN	Eukaryotic translation initiation factor 4H GN=EIF4H	9	0.159956	0.169044	0.337287	0.331131	0.249355	0.005809
28	4.83	4.89	30.72	25.49	25.49	NHP2_HUMAN	H/ACA ribonucleoprotein complex subunit 2 GN=NHP2	3	0.151356	0.128233	0.383707	0.343558	0.251714	0.01285
29	5.18	5.22	37.25	10.5	10.5	MAPK2_HUMAN	MAP kinase-activated protein kinase 2 GN=MAPKAPK2	4	0.11272	0.119124	0.448745	0.349945	0.257634	0.023226
30	21.73	21.88	81.37	81.37	64.71	CH10_HUMAN	10 kDa heat shock protein, mitochondrial GN=HSPE1	13	0.231206	0.190546	0.343558	0.272898	0.259552	0.001622
31	3.34	3.59	17.75	2.48	2.13	TRI33_HUMAN	E3 ubiquitin-protein ligase TRIM33 GN=TRIM33	2	0.340408	0.263027	0.258226	0.187068	0.262182	0.001567
32	4.81	5	28.4	12.38	9.71	ASSY_HUMAN	Argininosuccinate synthase GN=ASS1	4	0.369828	0.310456	0.199526	0.169044	0.262214	0.00479
33	4.43	4.52	16.34	6.66	5.31	CTDP1_HUMAN	RNA polymerase II subunit A C-terminal domain phosphatase GN=CTDP1	2	0.260615	0.549541	0.105682	0.167494	0.270833	0.023732
34	8.03	8.16	23.63	15.34	11.29	EST1_HUMAN	Liver carboxylesterase 1 GN=CES1	4	0.301995	0.301995	0.248886	0.239883	0.27319	0.000231
35	10.02	10.04	48.08	30.38	30.38	LSP1_HUMAN	Lymphocyte-specific protein 1 GN=LSP1	11	0.30479	0.334195	0.2208	0.242103	0.275472	0.000886
36	8.99	9.04	44.69	31.56	31.56	EIF3G_HUMAN	Eukaryotic translation initiation factor 3 subunit G GN=EIF3G	6	0.152757	0.147231	0.394457	0.413047	0.276873	0.016251
37	4.27	4.5	33.33	6.23	3.11	UT14A_HUMAN	U3 small nucleolar RNA-associated protein 14 homolog A GN=UTP14A	2	0.226986	0.203236	0.37325	0.334195	0.284417	0.003126
38	19.67	19.72	86.36	77.27	77.27	TYB4_HUMAN	Thymosin beta-4 GN=TMSB4X	19	0.316228	0.178649	0.440555	0.224905	0.290084	0.00719
39	6	6.09	46.67	32.31	30.26	BID_HUMAN	BH3-interacting domain death agonist GN=BID	6	0.280543	0.30761	0.280543	0.301995	0.292673	1.68e-05
40	5.55	7	25.73	8.44	6.99	RRP1B_HUMAN	Ribosomal RNA processing protein 1 homolog B GN=RRP1B	4	0.15417	0.405509	0.187068	0.496592	0.310835	0.020537
41	8.83	8.89	23.43	18.36	15.21	ZYX_HUMAN	Zyxin GN=ZYX	10	0.319154	0.175388	0.469894	0.280543	0.311245	0.009106
42	8.74	8.96	25.28	6.13	5.58	SCRIB_HUMAN	Protein scribble homolog GN=SCRIB	6	0.285759	0.387258	0.255859	0.328095	0.314243	0.000969
43	8.03	8.05	47.06	19.61	19.61	SNR40_HUMAN	U5 small nuclear ribonucleoprotein 40 kDa protein GN=SNRNP40	6	0.293765	0.383707	0.222844	0.37325	0.318391	0.002687
44	9.14	9.52	43.75	25.37	23.53	PHB_HUMAN	Prohibitin GN=PHB	8	0.165959	0.172187	0.461318	0.474242	0.318426	0.02291
45	6.75	7	23.4	9.24	5.67	NOP2_HUMAN	Putative ribosomal RNA methyltransferase NOP2 GN=NOP2	3	0.288403	0.136773	0.564937	0.285759	0.318968	0.022249
46	4.03	6.04	38.85	24.84	24.84	RBM3_HUMAN	Putative RNA-binding protein 3 GN=RBM3	7	0.242103	0.288403	0.337287	0.413047	0.32021	0.002016
47	7.1	7.11	32.13	12.85	12.85	PSMD6_HUMAN	26S proteasome non-ATPase regulatory subunit 6 GN=PSMD6	6	0.325087	0.291072	0.363078	0.310456	0.322423	0.000151
48	6.31	6.33	53.97	46.03	34.92	HINT1_HUMAN	Histidine triad nucleotide-binding protein 1 GN=HINT1	9	0.175388	0.251189	0.346737	0.524807	0.32453	0.014035
49	1.6	1.67	37.44	15.64	12.56	TMX3_HUMAN	Protein disulfide-isomerase TMX3 GN=TMX3	2	0.183654	0.177011	0.465586	0.474242	0.325123	0.020971
50	5.59	5.65	21.19	7.69	6.75	ANM5_HUMAN	Protein arginine N-methyltransferase 5 GN=PRMT5	3	0.275423	0.376704	0.253513	0.398107	0.325937	0.002032
51	2.23	3.85	24.41	5.48	4.23	ARHG7_HUMAN	Rho guanine nucleotide exchange factor 7 GN=ARHGEF7	2	0.105682	0.207014	0.328095	0.666807	0.326899	0.041074
52	6	6.23	28.91	17.77	16.71	PSMD4_HUMAN	26S proteasome non-ATPase regulatory subunit 4 GN=PSMD4	5	0.291072	0.267917	0.398107	0.356451	0.328387	0.001134
53	10.47	10.48	58.56	50.45	38.74	QCR7_HUMAN	Cytochrome b-c1 complex subunit 7 GN=UQCRB	7	0.164437	0.158489	0.505825	0.501187	0.332485	0.031559
54	2.33	2.58	55.15	22.59	15.28	PPIE_HUMAN	Peptidyl-prolyl cis-trans isomerase E GN=PPIE	4	0.401791	0.432514	0.251189	0.251189	0.33417	0.004595
55	9.96	9.96	61.25	30.83	30.83	U2AF1_HUMAN	Splicing factor U2AF 35 kDa subunit GN=U2AF1	8	0.205116	0.231206	0.409261	0.49204	0.334406	0.012153
56	4.06	4.06	29.95	11.32	8.73	SF3B4_HUMAN	Splicing factor 3B subunit 4 GN=SF3B4	2	0.224905	0.369828	0.251189	0.501187	0.336777	0.008444
57	26.96	27.92	64.41	59.66	58.31	RSSA_HUMAN	40S ribosomal protein SA GN=RPSA	32	0.265461	0.267917	0.428549	0.394457	0.339096	0.003129
58	5.8	5.93	21.77	5.48	5.48	THOC1_HUMAN	THO complex subunit 1 GN=THOC1	3	0.231206	0.299226	0.359749	0.469894	0.340019	0.005035
59	4	4	55.34	16.5	16.5	ICT1_HUMAN	Peptidyl-tRNA hydrolase ICT1, mitochondrial GN=ICT1	2	0.192309	0.185353	0.505825	0.483059	0.341636	0.023664
60	3.93	3.93	17.98	13.48	13.48	DYL2_HUMAN	Dynein light chain 2, cytoplasmic GN=DYNLL2	2	0.296483	0.280543	0.420727	0.369828	0.341895	0.001426
61	36.32	39.62	50.76	35.41	30.84	NASP_HUMAN	Nuclear autoantigenic sperm protein GN=NASP	34	0.288403	0.237684	0.465586	0.383707	0.343845	0.005141
62	8.61	8.63	41.09	22.52	19.8	KAP2_HUMAN	cAMP-dependent protein kinase type II-alpha regulatory subunit GN=PRKAR2A	6	0.251189	0.288403	0.394457	0.444631	0.34467	0.003784
63	22.95	37.26	62.17	46.03	40.21	ROA3_HUMAN	Heterogeneous nuclear ribonucleoprotein A3 GN=HNRNPA3	32	0.260615	0.291072	0.390841	0.448745	0.347818	0.003358
64	9.17	9.17	63.78	63.78	63.78	NTF2_HUMAN	Nuclear transport factor 2 GN=NUTF2	10	0.134276	0.175388	0.496592	0.597035	0.350823	0.044373
65	12.11	12.45	37.48	17.35	14.24	LKHA4_HUMAN	Leukotriene A-4 hydrolase GN=LTA4H	9	0.210863	0.316228	0.428549	0.47863	0.358567	0.009962
66	4.96	5.26	47.84	19.14	13.58	FA49B_HUMAN	Protein FAM49B GN=FAM49B	6	0.394457	0.529663	0.212814	0.299226	0.35904	0.011538
67	4.07	4.46	38.55	12.02	10.2	UBXN6_HUMAN	UBX domain-containing protein 6 GN=UBXN6	2	0.233346	0.296483	0.398107	0.515229	0.360791	0.008587
68	4	4.72	45.18	20.3	20.3	SPC24_HUMAN	Kinetochore protein Spc24 GN=SPC24	3	0.369828	0.340408	0.405509	0.334195	0.362485	0.00018
69	0.7	1.31	51.83	21.99	15.18	CDC42_HUMAN	Cell division control protein 42 homolog GN=CDC42	2	0.316228	0.277971	0.469894	0.398107	0.36555	0.003126
70	4.4	4.41	58.95	48.42	48.42	LSM2_HUMAN	U6 snRNA-associated Sm-like protein LSm2 GN=LSM2	3	0.359749	0.363078	0.376704	0.366438	0.366492	2.15e-06
71	4.02	4.03	19.66	12.39	12.39	KITH_HUMAN	Thymidine kinase, cytosolic GN=TK1	2	0.432514	0.409261	0.322107	0.30479	0.367168	0.00134
72	12.67	12.77	53.78	27.73	24.37	SRSF7_HUMAN	Serine/arginine-rich splicing factor 7 GN=SRSF7	8	0.283139	0.331131	0.394457	0.461318	0.367511	0.002388
73	17.77	18.14	39.42	20.62	19.71	SYNC_HUMAN	Asparagine--tRNA ligase, cytoplasmic GN=NARS	15	0.325087	0.413047	0.334195	0.398107	0.367609	0.000475
74	6.18	6.53	18.56	18.56	15.87	MAT2B_HUMAN	Methionine adenosyltransferase 2 subunit beta GN=MAT2B	7	0.328095	0.325087	0.409261	0.416869	0.369828	0.000677
75	4	4.08	22.93	7.51	7.51	IKZF1_HUMAN	DNA-binding protein Ikaros GN=IKZF1	2	0.258226	0.203236	0.564937	0.461318	0.371929	0.020855
76	28.14	28.3	38.39	31.45	26.9	COR1A_HUMAN	Coronin-1A GN=CORO1A	16	0.586138	0.529663	0.226986	0.195884	0.384668	0.032329
77	2.54	2.57	13.22	7.18	7.18	GALE_HUMAN	UDP-glucose 4-epimerase GN=GALE	2	0.203236	0.21677	0.544503	0.580764	0.386318	0.033174
78	4.01	4.04	23.42	12.16	12.16	G45IP_HUMAN	Growth arrest and DNA damage-inducible proteins-interacting protein 1 GN=GADD45GIP1	3	0.47863	0.331131	0.457088	0.283139	0.387497	0.004612
79	5.31	5.31	41.38	26.05	20.69	LASP1_HUMAN	LIM and SH3 domain protein 1 GN=LASP1	4	0.346737	0.349945	0.432514	0.428549	0.389436	0.000584
80	18.91	19.48	64.68	43.65	40.48	DUT_HUMAN	Deoxyuridine 5'-triphosphate nucleotidohydrolase, mitochondrial GN=DUT	18	0.405509	0.448745	0.356451	0.349945	0.390163	0.000512
81	22.85	23.61	55.62	29.25	27.09	LAP2A_HUMAN	Lamina-associated polypeptide 2, isoform alpha GN=TMPO	20	0.322107	0.277971	0.544503	0.432514	0.394274	0.007666
82	25.82	26.34	89.3	75.4	72.19	PEBP1_HUMAN	Phosphatidylethanolamine-binding protein 1 GN=PEBP1	32	0.30479	0.349945	0.440555	0.483059	0.394587	0.002908
83	7.36	10.36	35.48	17.84	14.32	G3BP2_HUMAN	Ras GTPase-activating protein-binding protein 2 GN=G3BP2	5	0.353183	0.267917	0.544503	0.420727	0.396582	0.007649
84	28.44	29.93	86.58	71.81	61.07	STMN1_HUMAN	Stathmin GN=STMN1	16	0.319154	0.30479	0.496592	0.469894	0.397607	0.005019
85	10.5	18.03	35.87	22.52	19.88	FUBP1_HUMAN	Far upstream element-binding protein 1 GN=FUBP1	14	0.549541	0.505825	0.288403	0.255859	0.399907	0.01526
86	9.27	9.49	34.89	23.38	20.14	CNPY3_HUMAN	Protein canopy homolog 3 GN=CNPY3	5	0.313329	0.316228	0.496592	0.47863	0.401195	0.005091
87	10.02	10.2	23.25	11.76	11.76	APOBR_HUMAN	Apolipoprotein B receptor GN=APOBR	8	0.267917	0.265461	0.586138	0.487529	0.401761	0.017515
88	4.27	4.43	38.49	18.41	18.41	PDCL3_HUMAN	Phosducin-like protein 3 GN=PDCL3	2	0.222844	0.203236	0.613762	0.570164	0.402501	0.039501
89	13.22	13.95	53.5	48.41	31.85	RL24_HUMAN	60S ribosomal protein L24 GN=RPL24	10	0.356451	0.483059	0.331131	0.448745	0.404847	0.002037
90	4.29	4.41	37.97	15.88	15.88	MRRP1_HUMAN	Mitochondrial ribonuclease P protein 1 GN=TRMT10C	4	0.444631	0.613762	0.251189	0.337287	0.411717	0.015976
91	13.08	13.86	80.23	62.02	62.02	CDV3_HUMAN	Protein CDV3 homolog GN=CDV3	15	0.49204	0.515229	0.310456	0.346737	0.416115	0.005648
92	9.6	9.67	49.46	49.46	44.09	SH3L3_HUMAN	SH3 domain-binding glutamic acid-rich-like protein 3 GN=SH3BGRL3	22	0.322107	0.387258	0.448745	0.510505	0.417154	0.002918
93	4.36	4.4	17.04	5.68	5.68	MFN2_HUMAN	Mitofusin-2 GN=MFN2	4	0.390841	0.390841	0.444631	0.444631	0.417736	0.000169
94	6.14	6.25	40.15	14.9	12.63	RT09_HUMAN	28S ribosomal protein S9, mitochondrial GN=MRPS9	4	0.248886	0.346737	0.457088	0.619441	0.418038	0.017501
95	10.8	11.46	21.08	8.48	6.33	NUP98_HUMAN	Nuclear pore complex protein Nup98-Nup96 GN=NUP98	10	0.428549	0.398107	0.457088	0.390841	0.418646	0.000153
96	4.03	4.04	26.25	7.88	3.82	FAAA_HUMAN	Fumarylacetoacetase GN=FAH	2	0.501187	0.515229	0.331131	0.334195	0.420436	0.005395
97	4.01	4.12	26.7	9.95	9.95	AASD1_HUMAN	Alanyl-tRNA editing protein Aarsd1 GN=AARSD1	2	0.248886	0.334195	0.448745	0.654636	0.421616	0.020626
98	9.34	9.41	55.97	50.75	46.27	PFD4_HUMAN	Prefoldin subunit 4 GN=PFDN4	5	0.331131	0.285759	0.597035	0.487529	0.425363	0.013244
99	3.14	8.04	24.23	5.32	5.32	C1TM_HUMAN	Monofunctional C1-tetrahydrofolate synthase, mitochondrial GN=MTHFD1L	4	0.2208	0.248886	0.544503	0.691831	0.426505	0.04174
100	13.85	13.95	48.12	35.62	35.62	TEBP_HUMAN	Prostaglandin E synthase 3 GN=PTGES3	15	0.288403	0.201372	0.711214	0.505825	0.426703	0.041541
101	4.85	4.88	17.08	9.85	6.92	DUS3L_HUMAN	tRNA-dihydrouridine(47) synthase [NAD(P)(+)]-like GN=DUS3L	3	0.30761	0.457088	0.383707	0.559758	0.427041	0.006313
102	4	4.14	15.95	4.87	4.87	TAF6_HUMAN	Transcription initiation factor TFIID subunit 6 GN=TAF6	3	0.242103	0.233346	0.630957	0.60256	0.427241	0.039886
103	7.24	7.31	41.78	28.08	28.08	RS16_HUMAN	40S ribosomal protein S16 GN=RPS16	4	0.559758	0.487529	0.356451	0.313329	0.429266	0.007448
104	15.32	16.2	58.17	40.3	26.24	RS4X_HUMAN	40S ribosomal protein S4, X isoform GN=RPS4X	8	0.267917	0.60256	0.272898	0.586138	0.432378	0.027656
105	15.38	15.73	27.14	17.76	15.41	SYK_HUMAN	Lysine--tRNA ligase GN=KARS	10	0.233346	0.277971	0.559758	0.660693	0.432942	0.035683
106	4	4.07	18.28	3.15	3.15	AUP1_HUMAN	Ancient ubiquitous protein 1 GN=AUP1	2	0.30761	0.608135	0.255859	0.564937	0.434135	0.025125
107	7.77	7.84	21.49	8.88	8.88	ACSL1_HUMAN	Long-chain-fatty-acid--CoA ligase 1 GN=ACSL1	5	0.448745	0.319154	0.559758	0.416869	0.436132	0.005238
108	11.89	12.71	40.81	20	17.84	SERC_HUMAN	Phosphoserine aminotransferase GN=PSAT1	7	0.316228	0.340408	0.510505	0.580764	0.436976	0.010367
109	3.8	4.08	37.8	19.11	13.01	BAP31_HUMAN	B-cell receptor-associated protein 31 GN=BCAP31	5	0.409261	0.409261	0.47863	0.457088	0.43856	0.000242
110	14.07	18.33	26.9	8.15	5.57	FLNB_HUMAN	Filamin-B GN=FLNB	9	0.270396	0.461318	0.363078	0.660693	0.438871	0.018856
111	4.02	4.09	35.71	35.71	35.71	RL38_HUMAN	60S ribosomal protein L38 GN=RPL38	2	0.369828	0.398107	0.487529	0.519996	0.443865	0.002034
112	8.91	10.17	53.66	47.97	40.65	RL35_HUMAN	60S ribosomal protein L35 GN=RPL35	8	0.275423	0.244343	0.679204	0.591562	0.447633	0.04053
113	8	8.05	38.2	21.35	21.35	ARPC3_HUMAN	Actin-related protein 2/3 complex subunit 3 GN=ARPC3	6	0.334195	0.283139	0.625173	0.559758	0.450566	0.021607
114	6.05	6.33	62.66	50	48.73	BT3L4_HUMAN	Transcription factor BTF3 homolog 4 GN=BTF3L4	5	0.405509	0.524807	0.366438	0.510505	0.451815	0.002729
115	47.28	48.05	63.72	43.09	36.46	STIP1_HUMAN	Stress-induced-phosphoprotein 1 GN=STIP1	37	0.376704	0.405509	0.505825	0.529663	0.454425	0.00238
116	15.6	16.63	39.88	19.63	15.38	SNUT1_HUMAN	U4/U6.U5 tri-snRNP-associated protein 1 GN=SART1	9	0.452898	0.380189	0.529663	0.461318	0.456017	0.001359
117	2.75	2.78	36.57	8.96	8.96	CCHL_HUMAN	Cytochrome c-type heme lyase GN=HCCS	2	0.313329	0.310456	0.586138	0.625173	0.458774	0.022525
118	2.58	2.82	19.64	2.27	1.2	F208A_HUMAN	Protein FAM208A GN=FAM208A	2	0.580764	0.394457	0.534564	0.337287	0.461768	0.008276
119	21.49	21.7	40.67	25.71	18.99	PTN6_HUMAN	Tyrosine-protein phosphatase non-receptor type 6 GN=PTPN6	14	0.340408	0.363078	0.570164	0.57544	0.462273	0.010914
120	12.33	13.05	45.92	17.2	15.47	LRRF1_HUMAN	Leucine-rich repeat flightless-interacting protein 1 GN=LRRFIP1	11	0.398107	0.440555	0.487529	0.524807	0.462749	0.001008
121	4.04	4.1	33.66	7.05	7.05	VATB2_HUMAN	V-type proton ATPase subunit B, brain isoform GN=ATP6V1B2	3	0.301995	0.30479	0.597035	0.648634	0.463114	0.027903
122	3.83	3.92	45.13	13.86	10.03	FA50A_HUMAN	Protein FAM50A GN=FAM50A	2	0.444631	0.42462	0.440555	0.544503	0.463577	0.000827
123	6.85	7	24.37	7.78	7.78	PYRG1_HUMAN	CTP synthase 1 GN=CTPS1	5	0.275423	0.366438	0.529663	0.685488	0.464253	0.025966
124	4.37	4.37	23.14	18.82	18.82	CATG_HUMAN	Cathepsin G GN=CTSG	4	0.363078	0.679204	0.293765	0.529663	0.466428	0.022547
125	3.1	3.18	62.5	29.69	29.69	TMA7_HUMAN	Translation machinery-associated protein 7 GN=TMA7	2	0.487529	0.642688	0.334195	0.401791	0.466551	0.010896
126	22.04	22.13	44.14	28.86	28.86	HNRPL_HUMAN	Heterogeneous nuclear ribonucleoprotein L GN=HNRNPL	41	0.440555	0.444631	0.496592	0.49204	0.468454	0.000164
127	12.64	29.55	69.01	39.79	31.69	TPM3_HUMAN	Tropomyosin alpha-3 chain GN=TPM3	26	0.349945	0.296483	0.698232	0.534564	0.469806	0.02534
128	4.2	4.35	15.99	2.4	1.14	CNOT1_HUMAN	CCR4-NOT transcription complex subunit 1 GN=CNOT1	2	0.457088	0.285759	0.672977	0.465586	0.470353	0.019857
129	7.05	7.17	62.62	56.07	38.32	HMGA1_HUMAN	High mobility group protein HMG-I/HMG-Y GN=HMGA1	4	0.465586	0.409261	0.539511	0.474242	0.47215	0.000906
130	2.52	2.68	26.51	7.2	3.2	DDX10_HUMAN	Probable ATP-dependent RNA helicase DDX10 GN=DDX10	2	0.244343	0.356451	0.544503	0.744732	0.472507	0.04148
131	2.82	2.85	41.51	17.45	12.26	RAB2A_HUMAN	Ras-related protein Rab-2A GN=RAB2A	2	0.401791	0.432514	0.519996	0.539511	0.473453	0.001786
132	4.05	4.15	31.18	3.54	3.54	WDHD1_HUMAN	WD repeat and HMG-box DNA-binding protein 1 GN=WDHD1	3	0.334195	0.296483	0.666807	0.597035	0.47363	0.028528
133	4	4.21	16.55	6.91	5.45	SOAT1_HUMAN	Sterol O-acyltransferase 1 GN=SOAT1	2	0.580764	0.237684	0.751623	0.331131	0.475301	0.04858
134	7.42	7.97	21.12	7.83	5.46	SYVC_HUMAN	Valine--tRNA ligase GN=VARS	5	0.47863	0.49204	0.465586	0.474242	0.477624	8.33e-06
135	21.59	22.82	40.72	23.14	20.42	MCM3_HUMAN	DNA replication licensing factor MCM3 GN=MCM3	14	0.359749	0.255859	0.772681	0.524807	0.478274	0.041039
136	2.48	2.5	21.05	19.3	15.79	RPE_HUMAN	Ribulose-phosphate 3-epimerase GN=RPE	2	0.310456	0.586138	0.346737	0.679204	0.480634	0.026399
137	21.94	21.94	74.32	68.92	59.46	LYSC_HUMAN	Lysozyme C GN=LYZ	31	0.519996	0.685488	0.30479	0.413047	0.48083	0.020363
138	4	35.22	59.4	44.92	44.92	EF1A2_HUMAN	Elongation factor 1-alpha 2 GN=EEF1A2	43	0.469894	0.496592	0.469894	0.487529	0.480977	1.48e-05
139	4.07	4.28	20.89	4.22	2.93	KDM1A_HUMAN	Lysine-specific histone demethylase 1A GN=KDM1A	2	0.231206	0.461318	0.42462	0.809096	0.48156	0.048406
140	8.84	8.9	41.88	29.06	29.06	PSA2_HUMAN	Proteasome subunit alpha type-2 GN=PSMA2	6	0.285759	0.328095	0.630957	0.685488	0.482575	0.036987
141	2.23	3.72	39.55	13.56	9.04	PPIH_HUMAN	Peptidyl-prolyl cis-trans isomerase H GN=PPIH	2	0.457088	0.420727	0.534564	0.519996	0.483094	0.000971
142	5.73	5.81	41.2	24.25	16.94	NOSIP_HUMAN	Nitric oxide synthase-interacting protein GN=NOSIP	4	0.457088	0.416869	0.549541	0.510505	0.483501	0.001232
143	5.25	5.78	35.18	14.22	8.23	MTA2_HUMAN	Metastasis-associated protein MTA2 GN=MTA2	4	0.452898	0.452898	0.515229	0.519996	0.485255	0.000329
144	6.95	7.71	28.4	9.22	8.05	PRPF3_HUMAN	U4/U6 small nuclear ribonucleoprotein Prp3 GN=PRPF3	4	0.394457	0.440555	0.519996	0.586138	0.485287	0.003563
145	7.15	7.17	29.51	20.66	20.66	RNPS1_HUMAN	RNA-binding protein with serine-rich domain 1 GN=RNPS1	5	0.263027	0.42462	0.524807	0.731139	0.485898	0.034835
146	5.96	6.01	39.71	18.41	18.41	CLPP_HUMAN	Putative ATP-dependent Clp protease proteolytic subunit, mitochondrial GN=CLPP	4	0.30479	0.272898	0.704693	0.666807	0.487297	0.048341
147	232.65	232.65	73.82	57.23	44.62	AHNK_HUMAN	Neuroblast differentiation-associated protein AHNAK GN=AHNAK	178	0.356451	0.288403	0.737904	0.580764	0.490881	0.036469
148	0.49	0.53	17.14	5.2	4.16	SNF5_HUMAN	SWI/SNF-related matrix-associated actin-dependent regulator of chromatin subfamily B member 1 GN=SMARCB1	2	0.313329	0.334195	0.636796	0.685488	0.492452	0.033668
149	13.19	15.69	52.04	33.03	31.22	SRSF9_HUMAN	Serine/arginine-rich splicing factor 9 GN=SRSF9	9	0.331131	0.390841	0.580764	0.672977	0.493928	0.020505
150	3.68	3.68	24.71	12.12	12.12	SMAP2_HUMAN	Stromal membrane-associated protein 2 GN=SMAP2	2	0.554626	0.519996	0.465586	0.436516	0.494181	0.000945
151	6.29	6.68	34.08	17.76	8.98	RL1D1_HUMAN	Ribosomal L1 domain-containing protein 1 GN=RSL1D1	4	0.444631	0.343558	0.679204	0.524807	0.49805	0.014722
152	4.11	4.24	20.07	5.23	4.26	FES_HUMAN	Tyrosine-protein kinase Fes/Fps GN=FES	2	0.691831	0.613762	0.366438	0.322107	0.498534	0.028465
153	15.65	21.55	52.83	24.83	23.83	LMNB2_HUMAN	Lamin-B2 GN=LMNB2	13	0.288403	0.401791	0.564937	0.744732	0.499966	0.035055
154	2.01	2.65	22.5	2.2	1.51	ATD2B_HUMAN	ATPase family AAA domain-containing protein 2B GN=ATAD2B	2	0.465586	0.591562	0.420727	0.529663	0.501884	0.002567
155	4.36	4.5	13.29	6.47	2.75	CD97_HUMAN	CD97 antigen GN=CD97	2	0.30761	0.369828	0.630957	0.704693	0.503272	0.034255
156	66.38	66.96	72.1	55.63	47.83	MOES_HUMAN	Moesin GN=MSN	55	0.549541	0.544503	0.474242	0.448745	0.504258	0.000854
157	23	25.59	33.69	18.44	16.89	IF2P_HUMAN	Eukaryotic translation initiation factor 5B GN=EIF5B	20	0.474242	0.405509	0.608135	0.529663	0.504387	0.003924
158	4	4	26.8	8.29	8.29	HPBP1_HUMAN	Hsp70-binding protein 1 GN=HSPBP1	2	0.283139	0.349945	0.636796	0.751623	0.505376	0.047169
159	18.08	18.49	32.32	13.5	12.74	FUS_HUMAN	RNA-binding protein FUS GN=FUS	10	0.49204	0.387258	0.636796	0.505825	0.505479	0.006339
160	14.41	15.46	29.41	14.26	11.6	RENT1_HUMAN	Regulator of nonsense transcripts 1 GN=UPF1	8	0.328095	0.383707	0.613762	0.698232	0.505949	0.027653
161	14.64	15.5	32.81	10.37	9.62	ACINU_HUMAN	Apoptotic chromatin condensation inducer in the nucleus GN=ACIN1	9	0.461318	0.474242	0.559758	0.564937	0.515064	0.001109
162	12.83	12.84	70.2	62.91	50.99	MYL6_HUMAN	Myosin light polypeptide 6 GN=MYL6	21	0.398107	0.432514	0.60256	0.636796	0.517494	0.010277
163	102.75	103.21	43.9	31.66	29.47	FLNA_HUMAN	Filamin-A GN=FLNA	80	0.60256	0.554626	0.487529	0.432514	0.519307	0.002797
164	9.62	11.1	35.66	24.94	15.46	DCTN2_HUMAN	Dynactin subunit 2 GN=DCTN2	7	0.413047	0.457088	0.564937	0.648634	0.520927	0.007227
165	14.52	14.72	72.51	62.57	62.57	ML12A_HUMAN	Myosin regulatory light chain 12A GN=MYL12A	16	0.390841	0.452898	0.608135	0.654636	0.526627	0.012147
166	4.13	4.16	22.44	18.54	14.15	HEBP2_HUMAN	Heme-binding protein 2 GN=HEBP2	2	0.60256	0.787046	0.328095	0.394457	0.528039	0.039214
167	2.04	2.27	25.49	5.01	3.69	RBM15_HUMAN	Putative RNA-binding protein 15 GN=RBM15	2	0.383707	0.440555	0.60256	0.691831	0.529663	0.016569
168	23.09	24.3	42.76	34.34	27.95	RL5_HUMAN	60S ribosomal protein L5 GN=RPL5	16	0.57544	0.608135	0.457088	0.47863	0.529823	0.002664
169	3.36	3.37	10.17	4.8	4.8	MEF2D_HUMAN	Myocyte-specific enhancer factor 2D GN=MEF2D	2	0.413047	0.416869	0.636796	0.654636	0.530337	0.014158
170	1.66	1.73	24.06	2.83	2.36	CRNL1_HUMAN	Crooked neck-like protein 1 GN=CRNKL1	2	0.772681	0.654636	0.376704	0.319154	0.530794	0.046118
171	11.34	11.51	38.17	18.92	18.92	AIFM1_HUMAN	Apoptosis-inducing factor 1, mitochondrial GN=AIFM1	9	0.47863	0.586138	0.47863	0.586138	0.532384	0.001669
172	6.77	6.84	57.3	26.4	26.4	RM13_HUMAN	39S ribosomal protein L13, mitochondrial GN=MRPL13	4	0.704693	0.510505	0.539511	0.376704	0.532853	0.014649
173	17.55	18.62	45.41	35.29	28.47	RBBP4_HUMAN	Histone-binding protein RBBP4 GN=RBBP4	17	0.474242	0.440555	0.642688	0.57544	0.533231	0.005149
174	8.55	8.65	40.86	27.43	23.71	PLEK_HUMAN	Pleckstrin GN=PLEK	8	0.49204	0.366438	0.711214	0.564937	0.533657	0.017854
175	3.72	3.72	28.72	7.09	7.09	TRA2A_HUMAN	Transformer-2 protein homolog alpha GN=TRA2A	2	0.636796	0.328095	0.772681	0.405509	0.53577	0.040985
176	5.05	5.13	27.65	11.47	11.47	DNJB1_HUMAN	DnaJ homolog subfamily B member 1 GN=DNAJB1	3	0.325087	0.554626	0.496592	0.77983	0.539034	0.034557
177	4.05	4.13	18.81	4.65	4.65	CPNE1_HUMAN	Copine-1 GN=CPNE1	2	0.469894	0.529663	0.539511	0.619441	0.539627	0.001615
178	4.08	4.15	33.33	16.34	11.11	EBP2_HUMAN	Probable rRNA-processing protein EBP2 GN=EBNA1BP2	2	0.630957	0.448745	0.630957	0.448745	0.539851	0.007682
179	8.33	8.35	40.91	29.92	26.52	PSB4_HUMAN	Proteasome subunit beta type-4 GN=PSMB4	10	0.363078	0.413047	0.654636	0.744732	0.543873	0.033021
180	12.26	12.79	29.49	17.69	10.04	AFG32_HUMAN	AFG3-like protein 2 GN=AFG3L2	7	0.487529	0.564937	0.524807	0.608135	0.546352	0.001033
181	4.56	5.05	41.3	8.42	7.74	DHB4_HUMAN	Peroxisomal multifunctional enzyme type 2 GN=HSD17B4	3	0.444631	0.436516	0.672977	0.636796	0.54773	0.012393
182	14.84	19.85	38.86	33.73	30.12	ROAA_HUMAN	Heterogeneous nuclear ribonucleoprotein A/B GN=HNRNPAB	15	0.457088	0.47863	0.619441	0.636796	0.547989	0.005657
183	11.41	11.56	69.52	28.57	26.98	IF2A_HUMAN	Eukaryotic translation initiation factor 2 subunit 1 GN=EIF2S1	6	0.515229	0.549541	0.57544	0.554626	0.548709	0.000123
184	12.18	12.23	43.4	34.59	31.13	APEX1_HUMAN	DNA-(apurinic or apyrimidinic site) lyase GN=APEX1	8	0.334195	0.469894	0.660693	0.737904	0.550672	0.037116
185	20.43	20.45	58.99	51.74	51.74	GBLP_HUMAN	Guanine nucleotide-binding protein subunit beta-2-like 1 GN=GNB2L1	19	0.648634	0.672977	0.432514	0.448745	0.550718	0.013435
186	0.99	1.09	22.09	1.16	0.3	MDN1_HUMAN	Midasin GN=MDN1	2	0.648634	0.519996	0.57544	0.461318	0.551347	0.003648
187	20.96	21.09	82.26	39.92	37.1	SRSF1_HUMAN	Serine/arginine-rich splicing factor 1 GN=SRSF1	14	0.413047	0.483059	0.586138	0.731139	0.553346	0.015551
188	25.71	26.65	31.5	14.65	13.39	DHX9_HUMAN	ATP-dependent RNA helicase A GN=DHX9	20	0.679204	0.666807	0.457088	0.432514	0.558903	0.015246
189	4.08	4.1	17.37	9.47	8.16	BACH_HUMAN	Cytosolic acyl coenzyme A thioester hydrolase GN=ACOT7	2	0.613762	0.630957	0.49204	0.510505	0.561816	0.002699
190	4.02	4.42	30.47	5.15	4.01	GFPT1_HUMAN	Glucosamine--fructose-6-phosphate aminotransferase [isomerizing] 1 GN=GFPT1	2	0.461318	0.519996	0.597035	0.672977	0.562831	0.005689
191	29.06	30.98	36.65	18.79	17.01	SYLC_HUMAN	Leucine--tRNA ligase, cytoplasmic GN=LARS	20	0.608135	0.539511	0.564937	0.539511	0.563023	0.000259
192	8	8.33	21.41	7.82	7.31	K6PL_HUMAN	6-phosphofructokinase, liver type GN=PFKL	5	0.505825	0.737904	0.394457	0.625173	0.56584	0.021741
193	10.29	11.04	49.31	38.89	30.56	RL6_HUMAN	60S ribosomal protein L6 GN=RPL6	7	0.642688	0.691831	0.457088	0.47863	0.567559	0.011209
194	8.54	9.27	35.47	9.95	8.99	ABCF2_HUMAN	ATP-binding cassette sub-family F member 2 GN=ABCF2	5	0.510505	0.666807	0.483059	0.613762	0.568533	0.004809
195	11.95	12.08	38.65	21.39	19.14	SERA_HUMAN	D-3-phosphoglycerate dehydrogenase GN=PHGDH	10	0.401791	0.630957	0.469894	0.772681	0.568831	0.026781
196	2.48	2.56	15.7	3.33	1.37	MPRI_HUMAN	Cation-independent mannose-6-phosphate receptor GN=IGF2R	3	0.591562	0.405509	0.772681	0.534564	0.576079	0.022602
197	18.8	19.04	83.6	62.96	55.56	PARK7_HUMAN	Protein DJ-1 GN=PARK7	12	0.515229	0.401791	0.772681	0.619441	0.577285	0.02517
198	8	8.05	64.94	55.19	55.19	HN1_HUMAN	Hematological and neurological expressed 1 protein GN=HN1	10	0.428549	0.510505	0.619441	0.751623	0.577529	0.018148
199	18.92	19.26	44.68	21.47	19.34	AL1B1_HUMAN	Aldehyde dehydrogenase X, mitochondrial GN=ALDH1B1	11	0.37325	0.501187	0.642688	0.794328	0.577863	0.03656
200	38.47	40.93	43.78	21.96	17.59	SYEP_HUMAN	Bifunctional glutamate/proline--tRNA ligase GN=EPRS	25	0.685488	0.60256	0.544503	0.483059	0.578902	0.004987
201	33.81	36.94	57.08	35.09	31.17	LMNA_HUMAN	Prelamin-A/C GN=LMNA	26	0.440555	0.474242	0.685488	0.717794	0.57952	0.019848
202	4.65	4.69	37.03	11.91	8.97	PPR18_HUMAN	Phostensin GN=PPP1R18	3	0.474242	0.77983	0.398107	0.666807	0.579746	0.032653
203	67.73	67.82	73.65	69.41	67.99	ROA2_HUMAN	Heterogeneous nuclear ribonucleoproteins A2/B1 GN=HNRNPA2B1	77	0.564937	0.544503	0.642688	0.580764	0.583223	0.000616
204	10.07	10.1	53.8	36.96	36.96	RAP1B_HUMAN	Ras-related protein Rap-1b GN=RAP1B	11	0.409261	0.60256	0.60256	0.724436	0.584704	0.018902
205	5.96	6.07	53.92	32.84	32.84	WIBG_HUMAN	Partner of Y14 and mago GN=WIBG	3	0.49204	0.564937	0.597035	0.685488	0.584875	0.004197
206	2.65	7.36	30.24	7.45	6.89	ACSL4_HUMAN	Long-chain-fatty-acid--CoA ligase 4 GN=ACSL4	4	0.401791	0.448745	0.711214	0.787046	0.587199	0.041041
207	3.37	3.39	20.44	3.75	3.75	NSMA3_HUMAN	Sphingomyelin phosphodiesterase 4 GN=SMPD4	2	0.619441	0.704693	0.483059	0.549541	0.589183	0.006891
208	7.86	10.24	21.67	8.53	8.15	AT2A3_HUMAN	Sarcoplasmic/endoplasmic reticulum calcium ATPase 3 GN=ATP2A3	9	0.49204	0.42462	0.787046	0.660693	0.5911	0.028496
209	2.27	2.41	10.69	3.39	2.43	XPO4_HUMAN	Exportin-4 GN=XPO4	2	0.608135	0.636796	0.544503	0.57544	0.591218	0.000578
210	2.01	2.03	35.19	12.5	12.5	RM24_HUMAN	39S ribosomal protein L24, mitochondrial GN=MRPL24	2	0.409261	0.666807	0.49204	0.801678	0.592446	0.034286
211	5.28	8.92	43.41	6.76	6.76	RBP56_HUMAN	TATA-binding protein-associated factor 2N GN=TAF15	6	0.544503	0.630957	0.570164	0.625173	0.592699	0.000692
212	36.54	37.07	54.93	35.49	34.46	GRP75_HUMAN	Stress-70 protein, mitochondrial GN=HSPA9	42	0.416869	0.469894	0.704693	0.77983	0.592822	0.035274
213	12.1	12.37	39.44	15.99	13.35	TTL12_HUMAN	Tubulin--tyrosine ligase-like protein 12 GN=TTLL12	10	0.366438	0.60256	0.544503	0.862979	0.59412	0.048742
214	5.09	7.46	35.67	9.3	8.69	EWS_HUMAN	RNA-binding protein EWS GN=EWSR1	8	0.591562	0.440555	0.77983	0.57544	0.596847	0.019347
215	32.33	33.33	80.65	65.32	46.37	TPM4_HUMAN	Tropomyosin alpha-4 chain GN=TPM4	26	0.457088	0.49204	0.711214	0.731139	0.59787	0.021813
216	8.3	10.52	20.3	8.9	8.9	ITB1_HUMAN	Integrin beta-1 GN=ITGB1	7	0.549541	0.49204	0.731139	0.619441	0.59804	0.008498
217	10.55	10.58	38.95	27.55	27.55	RCC1_HUMAN	Regulator of chromosome condensation GN=RCC1	10	0.465586	0.539511	0.642688	0.751623	0.599852	0.014852
218	15.82	16.11	42.81	25.75	17.96	MDHC_HUMAN	Malate dehydrogenase, cytoplasmic GN=MDH1	10	0.608135	0.529663	0.654636	0.613762	0.601549	0.001423
219	5.39	5.74	36.94	30.63	26.13	PTMA_HUMAN	Prothymosin alpha GN=PTMA	3	0.591562	0.452898	0.772681	0.591562	0.602175	0.017067
220	7.83	7.83	50.25	39.41	30.05	GPX1_HUMAN	Glutathione peroxidase 1 GN=GPX1	4	0.619441	0.586138	0.608135	0.597035	0.602687	2.85e-05
221	2.49	2.5	29.03	13.26	13.26	RM46_HUMAN	39S ribosomal protein L46, mitochondrial GN=MRPL46	2	0.636796	0.685488	0.524807	0.564937	0.603007	0.003356
222	21.79	22.85	51.29	32.24	25.88	PUR6_HUMAN	Multifunctional protein ADE2 GN=PAICS	11	0.416869	0.496592	0.704693	0.801678	0.604958	0.038358
223	6.68	6.82	23.34	3.35	2.28	PRC2C_HUMAN	Protein PRRC2C GN=PRRC2C	4	0.586138	0.794328	0.444631	0.608135	0.608308	0.022232
224	2	2	18	18	18	CN142_HUMAN	Uncharacterized protein C14orf142 GN=C14orf142	4	0.398107	0.570164	0.586138	0.895365	0.612444	0.04903
225	2.39	2.63	16.47	5.05	2.52	CNOT3_HUMAN	CCR4-NOT transcription complex subunit 3 GN=CNOT3	2	0.448745	0.483059	0.731139	0.787046	0.612497	0.035455
226	34.19	34.25	45.46	22.78	22.02	UBA1_HUMAN	Ubiquitin-like modifier-activating enzyme 1 GN=UBA1	26	0.457088	0.440555	0.801678	0.751623	0.612736	0.045124
227	4.01	6.06	43	14.98	14.98	RAB8A_HUMAN	Ras-related protein Rab-8A GN=RAB8A	3	0.711214	0.47863	0.724436	0.539511	0.613448	0.016187
228	4	4	22.93	22.93	22.93	HSPB1_HUMAN	Heat shock protein beta-1 GN=HSPB1	4	0.564937	0.549541	0.679204	0.666807	0.615122	0.002963
229	8.09	8.68	27.59	11.41	7.45	AKAP2_HUMAN	A-kinase anchor protein 2 GN=AKAP2	5	0.501187	0.809096	0.413047	0.737904	0.615309	0.046179
230	3.78	6.11	26.25	11.22	11.22	NEMO_HUMAN	NF-kappa-B essential modulator GN=IKBKG	5	0.666807	0.436516	0.824138	0.534564	0.615506	0.033382
231	12.37	12.97	37.07	26.77	20.37	SEPT7_HUMAN	Septin-7 GN=SEPT7	9	0.549541	0.409261	0.887156	0.625173	0.617783	0.047623
232	4.03	4.14	18.52	2.99	2.42	GLGB_HUMAN	1,4-alpha-glucan-branching enzyme GN=GBE1	2	0.608135	0.608135	0.630957	0.625173	0.6181	1.69e-05
233	10.63	10.63	56.34	51.41	41.55	COTL1_HUMAN	Coactosin-like protein GN=COTL1	5	0.630957	0.559758	0.672977	0.619441	0.620783	0.001091
234	3.12	3.13	23.05	11.52	11.52	NUCKS_HUMAN	Nuclear ubiquitous casein and cyclin-dependent kinase substrate 1 GN=NUCKS1	2	0.685488	0.432514	0.847227	0.519996	0.621306	0.041591
235	5.44	5.77	24.62	4.6	4.6	RPB2_HUMAN	DNA-directed RNA polymerase II subunit RPB2 GN=POLR2B	3	0.534564	0.608135	0.630957	0.717794	0.622863	0.004229
236	2.01	2.01	62.89	47.42	47.42	TIM8A_HUMAN	Mitochondrial import inner membrane translocase subunit Tim8 A GN=TIMM8A	2	0.619441	0.855067	0.428549	0.591562	0.623654	0.038035
237	6.06	7.73	20.88	4.31	3.11	STRUM_HUMAN	WASH complex subunit strumpellin GN=KIAA0196	6	0.487529	0.685488	0.559758	0.765597	0.624593	0.017135
238	2.98	2.98	36.52	15.65	10.43	RL30_HUMAN	60S ribosomal protein L30 GN=RPL30	3	0.711214	0.660693	0.591562	0.544503	0.626993	0.00408
239	19.54	20.62	42.59	30.86	25.31	HCLS1_HUMAN	Hematopoietic lineage cell-specific protein GN=HCLS1	16	0.47863	0.49204	0.765597	0.772681	0.627237	0.034209
240	10	10.21	16.41	10.98	10.98	RRMJ3_HUMAN	pre-rRNA processing protein FTSJ3 GN=FTSJ3	6	0.461318	0.636796	0.619441	0.801678	0.629808	0.023924
241	2.23	2.28	57.39	47.83	17.39	MIF_HUMAN	Macrophage migration inhibitory factor GN=MIF	2	0.625173	0.824138	0.461318	0.613762	0.631098	0.026923
242	25.8	26.72	36.77	10.41	7.15	GCN1L_HUMAN	Translational activator GCN1 GN=GCN1L1	14	0.57544	0.619441	0.685488	0.660693	0.635266	0.001289
243	13.85	14.44	20.63	15.56	14.76	TRI25_HUMAN	E3 ubiquitin/ISG15 ligase TRIM25 GN=TRIM25	8	0.685488	0.591562	0.691831	0.586138	0.638755	0.002149
244	32.66	33.36	77.55	69.39	64.29	NPM_HUMAN	Nucleophosmin GN=NPM1	63	0.636796	0.440555	0.870964	0.608135	0.639112	0.041903
245	3.93	4.09	16.18	1.36	1.04	UBR5_HUMAN	E3 ubiquitin-protein ligase UBR5 GN=UBR5	2	0.448745	0.539511	0.724436	0.862979	0.643918	0.048444
246	6	6.18	43.52	29.02	29.02	CSRP1_HUMAN	Cysteine and glycine-rich protein 1 GN=CSRP1	3	0.625173	0.591562	0.704693	0.654636	0.644016	0.001264
247	26.2	27.03	54.15	30.94	24.75	FUBP2_HUMAN	Far upstream element-binding protein 2 GN=KHSRP	32	0.469894	0.737904	0.534564	0.83946	0.645456	0.041454
248	4.14	15.93	36.94	36	24.94	RBBP7_HUMAN	Histone-binding protein RBBP7 GN=RBBP7	9	0.529663	0.591562	0.698232	0.77983	0.649822	0.014221
249	13.63	13.65	49.22	37.21	37.21	6PGL_HUMAN	6-phosphogluconolactonase GN=PGLS	13	0.505825	0.648634	0.630957	0.83946	0.656219	0.024338
250	38.92	39.38	50.79	33.21	29.21	HNRPU_HUMAN	Heterogeneous nuclear ribonucleoprotein U GN=HNRNPU	39	0.751623	0.591562	0.711214	0.57544	0.657459	0.007659
251	4.21	4.32	16.17	6.02	4.13	UBP10_HUMAN	Ubiquitin carboxyl-terminal hydrolase 10 GN=USP10	2	0.704693	0.564937	0.758578	0.613762	0.660492	0.007934
252	2.8	2.87	38.82	18.82	18.82	CANB1_HUMAN	Calcineurin subunit B type 1 GN=PPP3R1	2	0.654636	0.625173	0.704693	0.672977	0.66437	0.000499
253	8.38	9.6	26.98	7.53	6.4	TPP2_HUMAN	Tripeptidyl-peptidase 2 GN=TPP2	5	0.625173	0.816582	0.519996	0.698232	0.664996	0.021257
254	6	6.14	22.35	11.17	11.17	DJB11_HUMAN	DnaJ homolog subfamily B member 11 GN=DNAJB11	5	0.608135	0.794328	0.549541	0.724436	0.66911	0.015822
255	17.88	18.62	54.51	42.11	32.33	RL7A_HUMAN	60S ribosomal protein L7a GN=RPL7A	15	0.758578	0.613762	0.724436	0.580764	0.669385	0.007901
256	8.81	9.3	18.74	8.6	7.61	GCP3_HUMAN	Gamma-tubulin complex component 3 GN=TUBGCP3	5	0.57544	0.554626	0.816582	0.731139	0.669447	0.021319
257	6.81	6.96	62.42	40	40	RL12_HUMAN	60S ribosomal protein L12 GN=RPL12	9	0.831764	0.660693	0.691831	0.529663	0.678488	0.022863
258	6.1	6.75	21.63	12.85	10.97	DC1I2_HUMAN	Cytoplasmic dynein 1 intermediate chain 2 GN=DYNC1I2	3	0.613762	0.619441	0.737904	0.744732	0.67896	0.005201
259	2	2.01	12.68	3.07	3.07	COR1B_HUMAN	Coronin-1B GN=CORO1B	2	0.751623	0.744732	0.613762	0.608135	0.679563	0.006827
260	9.41	9.43	64.8	44	38.4	PDCD5_HUMAN	Programmed cell death protein 5 GN=PDCD5	5	0.608135	0.580764	0.787046	0.744732	0.680169	0.01325
261	18.1	19.67	58.79	20	18.87	RRBP1_HUMAN	Ribosome-binding protein 1 GN=RRBP1	11	0.648634	0.534564	0.847227	0.698232	0.682165	0.02526
262	20.86	21.18	46.46	34.43	22.73	RPN1_HUMAN	Dolichyl-diphosphooligosaccharide--protein glycosyltransferase subunit 1 GN=RPN1	17	0.847227	0.704693	0.636796	0.544503	0.683305	0.023887
263	9.26	9.43	59.38	33.44	25.94	ANXA5_HUMAN	Annexin A5 GN=ANXA5	7	0.879023	0.642688	0.724436	0.49204	0.684546	0.04573
264	24.94	25.04	55.64	50	34.07	PAIRB_HUMAN	Plasminogen activator inhibitor 1 RNA-binding protein GN=SERBP1	21	0.630957	0.519996	0.870964	0.717794	0.684928	0.035507
265	6.15	6.85	25.19	8.5	7.01	PRP6_HUMAN	Pre-mRNA-processing factor 6 GN=PRPF6	5	0.794328	0.648634	0.751623	0.554626	0.687303	0.01749
266	2.07	2.19	28.72	16.96	15.57	PGAM5_HUMAN	Serine/threonine-protein phosphatase PGAM5, mitochondrial GN=PGAM5	2	0.625173	0.731139	0.642688	0.765597	0.691149	0.004732
267	34.86	35.71	44.3	27.01	26.33	MYO1G_HUMAN	Unconventional myosin-Ig GN=MYO1G	20	0.613762	0.92045	0.529663	0.711214	0.693772	0.046322
268	4.05	4.05	37.21	37.21	26.74	CX6B1_HUMAN	Cytochrome c oxidase subunit 6B1 GN=COX6B1	3	0.765597	0.772681	0.613762	0.630957	0.695749	0.009289
269	4.44	4.71	44.89	24.45	17.52	UCRI_HUMAN	Cytochrome b-c1 complex subunit Rieske, mitochondrial GN=UQCRFS1	4	0.691831	0.831764	0.570164	0.717794	0.702888	0.01875
270	20.66	21.7	33.94	19.48	17.29	SYQ_HUMAN	Glutamine--tRNA ligase GN=QARS	13	0.534564	0.642688	0.758578	0.879023	0.703713	0.041284
271	2.63	2.64	40.76	11.85	11.85	SNP23_HUMAN	Synaptosomal-associated protein 23 GN=SNAP23	2	0.691831	0.625173	0.772681	0.731139	0.705206	0.00439
272	8.16	8.44	30.94	9.97	8.83	SART3_HUMAN	Squamous cell carcinoma antigen recognized by T-cells 3 GN=SART3	7	0.554626	0.679204	0.724436	0.862979	0.705311	0.02875
273	7.46	7.78	40.77	10.23	7.24	NEUL_HUMAN	Neurolysin, mitochondrial GN=NLN	4	0.704693	0.744732	0.666807	0.711214	0.706861	0.000603
274	10.19	10.19	56.7	22.91	22.63	NHRF1_HUMAN	Na(+)/H(+) exchange regulatory cofactor NHE-RF1 GN=SLC9A3R1	8	0.704693	0.642688	0.765597	0.717794	0.707693	0.002383
275	19.72	20.46	63.47	40.28	32.79	THIL_HUMAN	Acetyl-CoA acetyltransferase, mitochondrial GN=ACAT1	14	0.630957	0.591562	0.855067	0.758578	0.709041	0.024654
276	4	4.02	58.9	21.47	21.47	HINT2_HUMAN	Histidine triad nucleotide-binding protein 2, mitochondrial GN=HINT2	2	0.758578	0.648634	0.772681	0.660693	0.710147	0.004747
277	3.41	3.42	27.95	10.09	8.93	HM20A_HUMAN	High mobility group protein 20A GN=HMG20A	2	0.704693	0.724436	0.698232	0.731139	0.714625	7.62e-05
278	12.36	12.57	43.31	16.65	13.49	DNLI1_HUMAN	DNA ligase 1 GN=LIG1	7	0.751623	0.691831	0.744732	0.698232	0.721605	0.000612
279	6.99	7.01	30.12	13.41	13.41	UBR7_HUMAN	Putative E3 ubiquitin-protein ligase UBR7 GN=UBR7	5	0.847227	0.666807	0.765597	0.613762	0.723348	0.018995
280	15.03	22.12	57.62	30.71	26.9	HNRDL_HUMAN	Heterogeneous nuclear ribonucleoprotein D-like GN=HNRPDL	17	0.744732	0.731139	0.731139	0.717794	0.731201	3.05e-05
281	12.38	13.08	52.36	27.1	23.23	NOP56_HUMAN	Nucleolar protein 56 GN=NOP56	13	0.580764	0.711214	0.731139	0.903649	0.731692	0.037015
282	5.74	5.81	39.71	23.04	23.04	RS5_HUMAN	40S ribosomal protein S5 GN=RPS5	5	0.654636	0.758578	0.698232	0.824138	0.733896	0.008227
283	7.31	7.5	47.4	22.54	17.92	SAE1_HUMAN	SUMO-activating enzyme subunit 1 GN=SAE1	8	0.666807	0.672977	0.83946	0.765597	0.73621	0.011067
284	7.96	7.97	47.49	34.08	34.08	MTND_HUMAN	1,2-dihydroxy-3-keto-5-methylthiopentene dioxygenase GN=ADI1	5	0.586138	0.758578	0.704693	0.912011	0.740355	0.041754
285	8.76	8.76	53.41	26.1	23.29	VAPA_HUMAN	Vesicle-associated membrane protein-associated protein A GN=VAPA	7	0.724436	0.737904	0.758578	0.751623	0.743135	8.92e-05
286	8.03	8.19	17.12	6.53	6.53	CHAP1_HUMAN	Chromosome alignment-maintaining phosphoprotein 1 GN=CHAMP1	4	0.597035	0.737904	0.751623	0.887156	0.74343	0.032635
287	1.07	2.91	48.46	35.68	19.82	TMED4_HUMAN	Transmembrane emp24 domain-containing protein 4 GN=TMED4	3	0.751623	0.608135	0.903649	0.724436	0.746961	0.033932
288	2	3.45	65.18	33.04	33.04	ARP19_HUMAN	cAMP-regulated phosphoprotein 19 GN=ARPP19	4	0.654636	0.711214	0.758578	0.887156	0.752896	0.02035
289	5.17	5.85	25.14	4.8	2.19	HEAT1_HUMAN	HEAT repeat-containing protein 1 GN=HEATR1	3	0.765597	0.855067	0.660693	0.731139	0.753124	0.012572
290	11.07	11.48	59.33	59.33	42.67	COX5A_HUMAN	Cytochrome c oxidase subunit 5A, mitochondrial GN=COX5A	9	0.765597	0.698232	0.816582	0.744732	0.756286	0.003244
291	12.97	13.09	81.32	60.7	56.03	THOC4_HUMAN	THO complex subunit 4 GN=ALYREF	30	0.717794	0.765597	0.751623	0.824138	0.764788	0.002569
Up-regulated Proteins
292	4.01	6.01	60.47	18.02	18.02	CIRBP_HUMAN	Cold-inducible RNA-binding protein GN=CIRBP	4	1.31826	1.47231	1.20226	1.33045	1.33082	0.006404
293	5.14	5.74	36.26	5.39	1.92	ROCK1_HUMAN	Rho-associated protein kinase 1 GN=ROCK1	2	1.30617	1.35519	1.34276	1.39316	1.34932	0.000192
294	5.38	5.55	22.34	5.14	5.14	VPP1_HUMAN	V-type proton ATPase 116 kDa subunit a isoform 1 GN=ATP6V0A1	3	1.58489	1.40605	1.31826	1.1695	1.36967	0.016589
295	13.09	14.31	38.34	10.84	8.65	MYO1F_HUMAN	Unconventional myosin-If GN=MYO1F	8	1.39316	1.19124	1.59956	1.31826	1.37555	0.014603
296	1.45	1.5	23.75	14.29	5	AATF_HUMAN	Protein AATF GN=AATF	2	1.36773	1.27057	1.48594	1.38038	1.37616	0.002176
297	2	2.03	15.77	3.46	3.46	RAB44_HUMAN	Ras-related protein Rab-44 GN=RAB44	2	1.34276	0.862979	1.83654	1.47231	1.37865	0.03371
298	4	4.01	29.71	19.43	19.43	NDUS4_HUMAN	NADH dehydrogenase [ubiquinone] iron-sulfur protein 4, mitochondrial GN=NDUFS4	2	1.45881	1.27057	1.51356	1.30617	1.38728	0.004585
299	6.49	6.58	33.74	22.36	19.51	TFAM_HUMAN	Transcription factor A, mitochondrial GN=TFAM	4	1.30617	1.5417	1.25893	1.48594	1.39818	0.006605
300	16.1	16.57	55.27	27	24.26	ECHB_HUMAN	Trifunctional enzyme subunit beta, mitochondrial GN=HADHB	16	1.31826	1.21339	1.55597	1.52757	1.40379	0.01131
301	9.71	9.77	40.06	18.65	18.65	PP1B_HUMAN	Serine/threonine-protein phosphatase PP1-beta catalytic subunit GN=PPP1CB	9	1.45881	1.39316	1.41906	1.35519	1.40655	0.000206
302	3.36	3.43	36.27	4.57	4.57	CT043_HUMAN	UPF0549 protein C20orf43 GN=C20orf43	2	1.20226	1.35519	1.44544	1.6293	1.40805	0.013106
303	10.29	10.32	58.5	42.86	38.78	AIF1_HUMAN	Allograft inflammatory factor 1 GN=AIF1	9	1.09648	1.36773	1.39316	1.78649	1.41096	0.04575
304	1.48	3.46	25.98	2.36	1.92	CNDG2_HUMAN	Condensin-2 complex subunit G2 GN=NCAPG2	3	1.27057	1.45881	1.36773	1.57036	1.41687	0.004654
305	0.76	0.82	19.4	4.81	3.15	HAUS3_HUMAN	HAUS augmin-like complex subunit 3 GN=HAUS3	2	1.6293	1.44544	1.38038	1.21339	1.41713	0.011067
306	6.64	6.67	53.64	15.33	15.33	PSA4_HUMAN	Proteasome subunit alpha type-4 GN=PSMA4	4	1.49968	1.28233	1.58489	1.33045	1.42434	0.005898
307	10.02	10.42	22.15	6.56	6.56	IPO5_HUMAN	Importin-5 GN=IPO5	8	1.44544	1.39316	1.45881	1.41906	1.42912	5.15e-05
308	3.66	3.76	40.84	6.28	4.19	VATC1_HUMAN	V-type proton ATPase subunit C 1 GN=ATP6V1C1	2	1.47231	1.64437	1.23595	1.38038	1.43325	0.009562
309	2.01	2.11	20.26	8.81	8.81	COX2_HUMAN	Cytochrome c oxidase subunit 2 GN=MT-CO2	4	1.13763	1.39316	1.49968	1.70608	1.43414	0.025754
310	27.78	28.3	30.62	12.08	9.17	PRP8_HUMAN	Pre-mRNA-processing-splicing factor 8 GN=PRPF8	19	1.45881	1.78649	1.14815	1.41906	1.45313	0.028051
311	7.74	7.9	30.5	17.22	13.69	HDAC1_HUMAN	Histone deacetylase 1 GN=HDAC1	7	1.44544	1.15878	1.8197	1.41906	1.46074	0.028619
312	6.35	6.46	21.05	10.45	6.36	MRE11_HUMAN	Double-strand break repair protein MRE11A GN=MRE11A	3	1.49968	1.5417	1.40605	1.44544	1.47322	0.000313
313	4.53	4.53	36.61	16.94	16.94	UBC12_HUMAN	NEDD8-conjugating enzyme Ubc12 GN=UBE2M	3	1.14815	1.35519	1.57036	1.8197	1.47335	0.032487
314	4.9	4.91	30.09	18.06	14.35	PSF3_HUMAN	DNA replication complex GINS protein PSF3 GN=GINS3	3	1.40605	1.57036	1.38038	1.57036	1.48179	0.001503
315	6.01	6.24	38.43	13.19	8.03	DC1L1_HUMAN	Cytoplasmic dynein 1 light intermediate chain 1 GN=DYNC1LI1	3	1.33045	1.23595	1.7378	1.6293	1.48338	0.017697
316	4	4.03	34.3	19.77	19.77	BAP18_HUMAN	Chromatin complexes subunit BAP18 GN=BAP18	2	1.47231	1.75388	1.23595	1.47231	1.48361	0.012355
317	6.74	6.95	28.85	13.98	13.98	BIN2_HUMAN	Bridging integrator 2 GN=BIN2	5	1.88799	1.39316	1.55597	1.10662	1.48593	0.042857
318	6.94	7.37	20.31	6.58	5.69	STAG2_HUMAN	Cohesin subunit SA-2 GN=STAG2	4	1.52757	1.36773	1.65959	1.40605	1.49023	0.002836
319	3.01	3.05	52.38	17.26	10.12	ARPC4_HUMAN	Actin-related protein 2/3 complex subunit 4 GN=ARPC4	2	1.72187	1.47231	1.51356	1.28233	1.49752	0.007109
320	7.34	7.46	37.61	19.03	19.03	VATE1_HUMAN	V-type proton ATPase subunit E 1 GN=ATP6V1E1	5	1.30617	1.19124	1.87068	1.64437	1.50312	0.032444
321	10	10.19	42.48	16.56	15.03	ZPR1_HUMAN	Zinc finger protein ZPR1 GN=ZNF259	5	1.34276	1.31826	1.72187	1.64437	1.50682	0.009823
322	11.24	11.33	50.15	29.43	29.43	ETFA_HUMAN	Electron transfer flavoprotein subunit alpha, mitochondrial GN=ETFA	7	1.43219	1.38038	1.67494	1.5417	1.5073	0.002451
323	13.17	13.92	42.9	16.03	12.52	ACADV_HUMAN	Very long-chain specific acyl-CoA dehydrogenase, mitochondrial GN=ACADVL	10	1.18032	1.64437	1.31826	1.88799	1.50774	0.033971
324	29.32	29.77	51.77	28.96	27.79	ECHA_HUMAN	Trifunctional enzyme subunit alpha, mitochondrial GN=HADHA	21	1.41906	1.21339	1.85353	1.55597	1.51049	0.020188
325	2.62	2.63	30.07	4.35	4.35	TRMB_HUMAN	tRNA (guanine-N(7)-)-methyltransferase GN=METTL1	2	1.52757	1.41906	1.6293	1.49968	1.5189	0.000692
326	4.23	6.37	27.95	9.32	6.46	HCK_HUMAN	Tyrosine-protein kinase HCK GN=HCK	3	1.75388	1.55597	1.49968	1.31826	1.53195	0.005592
327	2.63	2.63	33.77	12.34	12.34	PPR27_HUMAN	Protein phosphatase 1 regulatory subunit 27 GN=PPP1R27	2	1.35519	1.58489	1.48594	1.72187	1.53697	0.003525
328	3.53	3.66	39.4	12.72	7.23	SPF45_HUMAN	Splicing factor 45 GN=RBM17	2	1.70608	1.11686	1.97697	1.36773	1.54191	0.046691
329	4.13	4.14	51.12	19.1	14.61	PCNP_HUMAN	PEST proteolytic signal-containing nuclear protein GN=PCNP	2	1.65959	1.38038	1.67494	1.45881	1.54343	0.002908
330	3.54	3.56	39.72	15.25	8.16	ESTD_HUMAN	S-formylglutathione hydrolase GN=ESD	2	1.41906	1.90546	1.24738	1.65959	1.55787	0.018543
331	12.21	14.2	30.98	18.92	9.36	USO1_HUMAN	General vesicular transport factor p115 GN=USO1	7	1.28233	1.43219	1.67494	1.85353	1.56075	0.012939
332	14.2	14.23	49.6	23.08	23.08	NDUA9_HUMAN	NADH dehydrogenase [ubiquinone] 1 alpha subcomplex subunit 9, mitochondrial GN=NDUFA9	8	1.61436	1.14815	2.03236	1.48594	1.5702	0.035404
333	20.44	24.37	37.18	15.12	12.11	SMC2_HUMAN	Structural maintenance of chromosomes protein 2 GN=SMC2	12	1.27057	1.48594	1.69044	1.87068	1.57941	0.012824
334	6.28	6.97	32.63	9.92	8.02	SAP_HUMAN	Proactivator polypeptide GN=PSAP	6	1.87068	1.92309	1.25893	1.30617	1.58972	0.02954
335	5.44	5.44	52.89	35.54	35.54	RFA3_HUMAN	Replication protein A 14 kDa subunit GN=RPA3	4	1.83654	1.58489	1.6293	1.31826	1.59225	0.006829
336	4.09	4.28	30.17	5.07	3.02	RB_HUMAN	Retinoblastoma-associated protein GN=RB1	2	1.45881	1.41906	1.78649	1.70608	1.59261	0.003942
337	15.95	16.18	43.56	29.83	19.74	CISY_HUMAN	Citrate synthase, mitochondrial GN=CS	8	1.48594	1.14815	2.05116	1.69044	1.59392	0.035445
338	0.53	0.8	22.31	3.5	2.01	FHDC1_HUMAN	FH2 domain-containing protein 1 GN=FHDC1	3	1.94089	1.72187	1.44544	1.28233	1.59763	0.015696
339	2	2.6	24.44	7.06	3.53	SC23A_HUMAN	Protein transport protein Sec23A GN=SEC23A	2	1.67494	1.57036	1.64437	1.5417	1.60784	0.000149
340	4.76	4.83	34.13	15.38	15.38	RAB6A_HUMAN	Ras-related protein Rab-6A GN=RAB6A	4	1.28233	1.67494	1.48594	2.03236	1.61889	0.017196
341	1.78	2.06	19.42	3.41	3.41	SAC1_HUMAN	Phosphatidylinositide phosphatase SAC1 GN=SACM1L	2	1.45881	2.208	1.13763	1.75388	1.63958	0.045387
342	6	6.1	23.81	11.78	11.78	DDI2_HUMAN	Protein DDI1 homolog 2 GN=DDI2	4	1.61436	1.40605	1.85353	1.69044	1.64109	0.003396
343	3.38	3.41	30.03	8.4	8.4	IDH3G_HUMAN	Isocitrate dehydrogenase [NAD] subunit gamma, mitochondrial GN=IDH3G	2	1.72187	2.10863	1.24738	1.51356	1.64786	0.02229
344	4.68	4.74	61.02	45.76	24.58	SMD2_HUMAN	Small nuclear ribonucleoprotein Sm D2 GN=SNRPD2	3	1.28233	1.78649	1.48594	2.07014	1.65622	0.018644
345	6.37	6.37	36.58	15.63	13.57	CATB_HUMAN	Cathepsin B GN=CTSB	4	1.58489	1.41906	1.87068	1.78649	1.66528	0.003917
346	10.03	10.11	81.42	65.49	64.6	EIF1_HUMAN	Eukaryotic translation initiation factor 1 GN=EIF1	12	1.47231	1.30617	2.12814	1.77011	1.66918	0.018968
347	12	12.13	56.9	50.57	50.57	RBM8A_HUMAN	RNA-binding protein 8A GN=RBM8A	10	1.48594	1.6293	1.7378	1.87068	1.68093	0.001818
348	2.43	2.47	16.05	7.93	6.46	OGFD1_HUMAN	2-oxoglutarate and iron-dependent oxygenase domain-containing protein 1 GN=OGFOD1	2	1.35519	1.70608	1.61436	2.05116	1.6817	0.009443
349	4.37	4.43	26.42	6.92	6.92	GGH_HUMAN	Gamma-glutamyl hydrolase GN=GGH	2	1.28233	1.47231	1.87068	2.12814	1.68837	0.02165
350	2.08	2.18	30.15	7.38	7.38	LIMS1_HUMAN	LIM and senescent cell antigen-like-containing domain protein 1 GN=LIMS1	2	2.18776	1.52757	1.77011	1.27057	1.689	0.021963
351	7.36	7.45	42.08	23.53	23.53	RB27A_HUMAN	Ras-related protein Rab-27A GN=RAB27A	4	1.1272	1.55597	1.77011	2.33346	1.69668	0.046466
352	26.31	28.36	32.58	13.63	10.78	CKAP5_HUMAN	Cytoskeleton-associated protein 5 GN=CKAP5	16	1.48594	1.22462	2.39883	1.69044	1.69996	0.038649
353	9.97	10.5	47.91	29.98	26.04	MNDA_HUMAN	Myeloid cell nuclear differentiation antigen GN=MNDA	10	1.20226	1.77011	1.87068	1.95884	1.70047	0.019344
354	8	8.53	30.54	14.07	12.87	CSN5_HUMAN	COP9 signalosome complex subunit 5 GN=COPS5	4	1.15878	1.49968	1.85353	2.29087	1.70071	0.041657
355	10.23	10.51	32.73	16.27	14.29	HP1B3_HUMAN	Heterochromatin protein 1-binding protein 3 GN=HP1BP3	5	1.55597	1.7378	1.67494	1.85353	1.70556	0.000702
356	6.01	6.24	17.63	5.49	3.95	IPO7_HUMAN	Importin-7 GN=IPO7	4	1.35519	1.75388	1.61436	2.12814	1.71289	0.011235
357	2	2.01	36.73	7.35	7.35	IF6_HUMAN	Eukaryotic translation initiation factor 6 GN=EIF6	3	1.57036	2.18776	1.31826	1.83654	1.72823	0.016329
358	18.17	18.37	32.64	13.65	12.46	MA2B1_HUMAN	Lysosomal alpha-mannosidase GN=MAN2B1	14	1.5417	2.14783	1.39316	1.94089	1.75589	0.011977
359	5.39	5.41	17.39	14.23	14.23	PRPK_HUMAN	TP53-regulating kinase GN=TP53RK	3	1.61436	1.94089	1.57036	1.90546	1.75777	0.002016
360	4	4.03	45.98	20.11	20.11	MCA3_HUMAN	Eukaryotic translation elongation factor 1 epsilon-1 GN=EEF1E1	4	1.8197	2.14783	1.43219	1.65959	1.76483	0.007187
361	7.39	7.56	49.79	28.87	19.25	PSME2_HUMAN	Proteasome activator complex subunit 2 GN=PSME2	3	1.49968	1.15878	2.48886	1.92309	1.7676	0.048311
362	2	7.61	13.6	5.91	5.02	TNPO2_HUMAN	Transportin-2 GN=TNPO2	4	1.99526	1.52757	2.03236	1.55597	1.77779	0.005248
363	5.36	5.41	40.24	13.02	13.02	NAA50_HUMAN	N-alpha-acetyltransferase 50 GN=NAA50	3	1.92309	1.35519	2.24905	1.58489	1.77806	0.015106
364	1.02	1.53	24.85	6.1	2.98	SHCBP_HUMAN	SHC SH2 domain-binding protein 1 GN=SHCBP1	2	2.07014	1.99526	1.6293	1.57036	1.81627	0.003505
365	0.78	3.2	36.24	15.44	9.06	CDK2_HUMAN	Cyclin-dependent kinase 2 GN=CDK2	2	1.90546	1.67494	1.95884	1.7378	1.81926	0.000524
366	2.33	2.33	37.27	19.88	19.88	RNAS2_HUMAN	Non-secretory ribonuclease GN=RNASE2	2	1.97697	1.6293	2.03236	1.75388	1.84813	0.001311
367	4	4.01	18.87	18.87	18.87	RU1C_HUMAN	U1 small nuclear ribonucleoprotein C GN=SNRPC	5	1.52757	1.85353	1.90546	2.24905	1.8839	0.00427
368	6	6	30.5	13.52	13.52	PRPS2_HUMAN	Ribose-phosphate pyrophosphokinase 2 GN=PRPS2	5	1.48594	2.51189	1.30617	2.24905	1.88826	0.032275
369	7.82	7.9	80.9	53.93	53.93	BAF_HUMAN	Barrier-to-autointegration factor GN=BANF1	7	1.70608	1.15878	2.80543	1.88799	1.88957	0.048143
370	2.01	2.01	24.41	11.42	5.91	EMD_HUMAN	Emerin GN=EMD	3	1.57036	2.51189	1.36773	2.12814	1.89453	0.021809
371	2.75	3.02	32.51	4.53	4.53	RWDD1_HUMAN	RWD domain-containing protein 1 GN=RWDD1	2	1.77011	1.45881	2.37684	1.97697	1.89568	0.008821
372	8	8.01	51.83	33.51	33.51	PDCD6_HUMAN	Programmed cell death protein 6 GN=PDCD6	5	2.01372	1.99526	1.8197	1.85353	1.92056	0.000133
373	14.78	15.25	19.71	10.91	8.35	TNPO1_HUMAN	Transportin-1 GN=TNPO1	8	1.95884	1.43219	2.53513	1.80302	1.9323	0.012372
374	8.07	8.09	86.73	76.53	76.53	CYTA_HUMAN	Cystatin-A GN=CSTA	7	1.64437	2.35505	1.52757	2.22844	1.93886	0.009406
375	11.47	12.36	25.52	12.27	9.64	EIF3C_HUMAN	Eukaryotic translation initiation factor 3 subunit C GN=EIF3C	8	1.57036	1.36773	2.60615	2.29087	1.95878	0.024917
376	1.58	1.66	42.6	6.91	6.91	ABCF3_HUMAN	ATP-binding cassette sub-family F member 3 GN=ABCF3	3	2.44343	1.27057	2.72898	1.40605	1.96226	0.048704
377	2.02	8.65	23.09	5.23	4.55	SP100_HUMAN	Nuclear autoantigen Sp-100 GN=SP100	5	2.60615	1.55597	2.37684	1.40605	1.98625	0.023655
378	5.28	5.56	34.16	10.16	4.76	NU107_HUMAN	Nuclear pore complex protein Nup107 GN=NUP107	3	1.72187	1.20226	2.99227	2.12814	2.01113	0.043291
379	2.28	2.33	61.76	17.65	13.24	RL27_HUMAN	60S ribosomal protein L27 GN=RPL27	3	2.53513	1.85353	2.14783	1.55597	2.02311	0.007038
380	3.59	3.59	49.41	19.37	15.81	CLIC4_HUMAN	Chloride intracellular channel protein 4 GN=CLIC4	2	1.52757	1.99526	1.99526	2.60615	2.03106	0.007954
381	6.04	6.2	34.31	8.35	8.35	CSN2_HUMAN	COP9 signalosome complex subunit 2 GN=COPS2	5	1.33045	1.64437	2.24905	2.91072	2.03365	0.030662
382	3.46	11.56	49.8	36.14	21.29	AN32A_HUMAN	Acidic leucine-rich nuclear phosphoprotein 32 family member A GN=ANP32A	7	1.80302	1.39316	2.75423	2.18776	2.03454	0.018272
383	4.69	5.19	36.04	8.5	7.02	EHD4_HUMAN	EH domain-containing protein 4 GN=EHD4	3	1.41906	2.55859	1.48594	2.67917	2.03569	0.029678
384	8	8.15	34.32	18.08	16.61	OTUB1_HUMAN	Ubiquitin thioesterase OTUB1 GN=OTUB1	6	2.35505	1.33045	2.85759	1.61436	2.03936	0.03122
385	2.11	4.08	33.45	9.46	9.46	MYD88_HUMAN	Myeloid differentiation primary response protein MyD88 GN=MYD88	2	2.55859	2.83139	1.40605	1.5417	2.08443	0.029854
386	6.69	6.82	63.3	22.02	18.35	RB11B_HUMAN	Ras-related protein Rab-11B GN=RAB11B	4	1.43219	1.35519	2.91072	2.67917	2.09432	0.043521
387	10.22	10.54	53.46	23.85	21.54	DNJC9_HUMAN	DnaJ homolog subfamily C member 9 GN=DNAJC9	7	1.5417	1.69044	2.37684	2.77971	2.09717	0.014516
388	3.13	3.15	21.67	8.67	8.67	DHB11_HUMAN	Estradiol 17-beta-dehydrogenase 11 GN=HSD17B11	2	2.44343	2.75423	1.5417	1.72187	2.11531	0.013744
389	1.03	3.46	12.15	3.12	2.7	UBP11_HUMAN	Ubiquitin carboxyl-terminal hydrolase 11 GN=USP11	2	2.37684	1.57036	2.72898	1.78649	2.11567	0.010644
390	10.04	10.32	38.4	21.6	21.6	RS25_HUMAN	40S ribosomal protein S25 GN=RPS25	10	1.83654	1.27057	3.19154	2.1677	2.11659	0.035745
391	56.76	57.25	53.48	39.79	34.24	PYGL_HUMAN	Glycogen phosphorylase, liver form GN=PYGL	36	1.59956	1.45881	2.96483	2.55859	2.14545	0.025701
392	7.11	7.29	29.12	13.54	11.51	KHDR1_HUMAN	KH domain-containing, RNA-binding, signal transduction-associated protein 1 GN=KHDRBS1	5	2.33346	2.18776	2.0893	1.97697	2.14687	0.000215
393	3.5	3.54	18.37	7.23	6.02	TOR1A_HUMAN	Torsin-1A GN=TOR1A	2	2.03236	2.65461	1.69044	2.24905	2.15661	0.004082
394	4	6.05	40.22	20.67	20.67	UBE2C_HUMAN	Ubiquitin-conjugating enzyme E2 C GN=UBE2C	3	1.48594	1.97697	2.26986	2.91072	2.16087	0.013193
395	16.43	16.95	33.14	12.7	10.03	SP16H_HUMAN	FACT complex subunit SPT16 GN=SUPT16H	9	3.13329	1.35519	2.93765	1.45881	2.22124	0.04735
396	4.01	4.06	37.7	7.14	5.56	PSMD5_HUMAN	26S proteasome non-ATPase regulatory subunit 5 GN=PSMD5	2	1.92309	2.26986	2.12814	2.60615	2.23181	0.001099
397	16.75	17.46	54.25	37.5	36.5	TMM43_HUMAN	Transmembrane protein 43 GN=TMEM43	11	1.48594	2.65461	1.8197	2.99227	2.23813	0.018115
398	8.04	10.19	47.08	13.45	8.93	IF4G2_HUMAN	Eukaryotic translation initiation factor 4 gamma 2 GN=EIF4G2	6	1.83654	1.51356	3.10456	2.55859	2.25331	0.017304
399	8.16	8.44	26.73	10.02	8.23	TACC3_HUMAN	Transforming acidic coiled-coil-containing protein 3 GN=TACC3	4	1.47231	2.33346	1.90546	3.34195	2.26329	0.020997
400	2.28	2.37	19.63	3.82	3.82	GIT2_HUMAN	ARF GTPase-activating protein GIT2 GN=GIT2	3	2.67917	1.72187	2.85759	1.87068	2.28233	0.008008
401	4	4.08	26.3	7.58	7.58	KIFC1_HUMAN	Kinesin-like protein KIFC1 GN=KIFC1	2	2.53513	3.25087	1.47231	1.88799	2.28658	0.020032
402	5.75	5.84	23.84	6.13	6.13	DDX54_HUMAN	ATP-dependent RNA helicase DDX54 GN=DDX54	3	3.28095	2.1677	2.39883	1.35519	2.30067	0.023298
403	5.12	5.17	33.44	11.25	11.25	TXTP_HUMAN	Tricarboxylate transport protein, mitochondrial GN=SLC25A1	3	1.2942	2.208	1.94089	3.83707	2.32004	0.042259
404	6.65	6.7	49.06	24.06	20.28	KTHY_HUMAN	Thymidylate kinase GN=DTYMK	4	2.37684	1.67494	3.13329	2.12814	2.3283	0.008047
405	3.21	3.63	44.42	14.73	10.21	PDIP3_HUMAN	Polymerase delta-interacting protein 3 GN=POLDIP3	3	2.46604	2.07014	2.67917	2.10863	2.33099	0.00088
406	2	2	9.04	9.04	9.04	THIOM_HUMAN	Thioredoxin, mitochondrial GN=TXN2	2	2.37684	2.14783	2.72898	2.53513	2.44719	0.000403
407	2	5.93	36.81	36.81	26.39	IF1AY_HUMAN	Eukaryotic translation initiation factor 1A, Y-chromosomal GN=EIF1AY	3	1.72187	2.1677	2.65461	3.34195	2.47153	0.008524
408	2.28	2.5	28.32	5.54	4.75	FTO_HUMAN	Alpha-ketoglutarate-dependent dioxygenase FTO GN=FTO	2	3.10456	1.80302	3.16228	1.8197	2.47239	0.011918
409	10.4	10.85	89.32	44.66	33.98	TPD54_HUMAN	Tumor protein D54 GN=TPD52L2	5	2.22844	2.35505	2.75423	2.67917	2.50422	0.000374
410	3.7	3.71	26.42	19.69	14.51	HPCL1_HUMAN	Hippocalcin-like protein 1 GN=HPCAL1	2	2.80543	3.37287	1.5417	2.44343	2.54086	0.012797
411	26.21	26.41	60.3	60.3	57.29	PRDX1_HUMAN	Peroxiredoxin-1 GN=PRDX1	21	1.48594	1.90546	2.93765	3.90841	2.55936	0.027589
412	2.15	2.27	25.62	13.22	10.74	RFC4_HUMAN	Replication factor C subunit 4 GN=RFC4	2	1.95884	2.14783	2.99227	3.25087	2.58745	0.004896
413	6.18	6.22	40	26.83	23.41	PSB3_HUMAN	Proteasome subunit beta type-3 GN=PSMB3	3	1.69044	2.24905	2.91072	3.53183	2.59551	0.010546
414	6.33	6.39	23.89	12.39	12.39	ILK_HUMAN	Integrin-linked protein kinase GN=ILK	5	3.10456	2.58226	2.60615	2.18776	2.62018	0.000905
415	15	15.03	69.95	44.04	44.04	RHOA_HUMAN	Transforming protein RhoA GN=RHOA	11	2.26986	2.37684	2.80543	3.10456	2.63917	0.000934
416	4.19	24.05	49.91	22.3	14.75	RADI_HUMAN	Radixin GN=RDX	12	2.77971	2.77971	2.65461	2.48886	2.67572	4.14e-05
417	9.33	9.41	17.39	12.67	12.67	IMA2_HUMAN	Importin subunit alpha-2 GN=KPNA2	9	2.99227	1.80302	3.94457	2.31207	2.76298	0.010262
418	10.83	11.13	31.85	11.39	11.39	PGM1_HUMAN	Phosphoglucomutase-1 GN=PGM1	6	1.72187	3.49945	2.24905	3.66438	2.78369	0.012576
419	4.4	4.53	16.91	4.87	2.8	AP1G1_HUMAN	AP-1 complex subunit gamma-1 GN=AP1G1	2	3.31131	1.65959	4.40555	1.99526	2.84293	0.023018
420	3.68	3.81	30.29	8.31	8.31	SAMN1_HUMAN	SAM domain-containing protein SAMSN-1 GN=SAMSN1	2	3.19154	4.52898	1.48594	2.29087	2.87433	0.026275
421	5.76	6.16	26.51	6.96	5.37	RTN4_HUMAN	Reticulon-4 GN=RTN4	5	1.47231	2.96483	2.55859	4.65586	2.9129	0.025241
422	4.18	4.27	27.95	6.09	4.24	HTSF1_HUMAN	HIV Tat-specific factor 1 GN=HTATSF1	2	4.48745	2.44343	3.16228	1.6293	2.93061	0.017984
423	6.77	7.19	24.08	8.51	7.84	MVP_HUMAN	Major vault protein GN=MVP	4	2.85759	4.48745	1.70608	2.72898	2.94503	0.014021
424	10.68	10.76	34.76	23.53	23.53	EIF3M_HUMAN	Eukaryotic translation initiation factor 3 subunit M GN=EIF3M	8	1.85353	2.91072	2.85759	4.20727	2.95728	0.008367
425	4.23	4.36	31.03	15.9	6.13	GSHR_HUMAN	Glutathione reductase, mitochondrial GN=GSR	5	2.01372	3.59749	2.26986	4.09261	2.99342	0.008866
426	7.91	8.18	40.97	40.97	30.56	IF1AX_HUMAN	Eukaryotic translation initiation factor 1A, X-chromosomal GN=EIF1AX	4	2.91072	3.80189	2.39883	3.43558	3.13676	0.001528
427	4.7	4.9	34.78	16.52	11.59	BAG1_HUMAN	BAG family molecular chaperone regulator 1 GN=BAG1	3	3.16228	3.53183	2.63027	3.63078	3.23879	0.000535
428	4	6	40.06	16.02	14.09	1B57_HUMAN	HLA class I histocompatibility antigen, B-57 alpha chain GN=HLA-B	4	6.54636	3.28095	3.40408	1.80302	3.7586	0.018948
429	4.15	6.34	30.33	11.89	7.99	HDAC2_HUMAN	Histone deacetylase 2 GN=HDAC2	4	2.83139	5.05825	2.93765	4.40555	3.80821	0.002904
430	4	7.21	45.56	37.78	28.33	ARF4_HUMAN	ADP-ribosylation factor 4 GN=ARF4	5	3.49945	4.57088	4.2462	4.40555	4.18052	0.000159
431	12.51	12.61	29.88	24.3	24.3	AN32B_HUMAN	Acidic leucine-rich nuclear phosphoprotein 32 family member B GN=ANP32B	10	2.39883	2.65461	6.66807	6.42688	4.5371	0.01474
432	6.22	6.25	46.22	26.05	26.05	B2MG_HUMAN	Beta-2-microglobulin GN=B2M	4	4.74242	3.98107	5.64937	4.40555	4.6946	0.000241
433	4.22	4.27	14.4	5.83	2.65	BAG6_HUMAN	Large proline-rich protein BAG6 GN=BAG6	3	8.47227	3.63078	8.09096	3.46737	5.91535	0.00624
434	4.9	5.15	31.41	24.61	22.51	RHOG_HUMAN	Rho-related GTP-binding protein RhoG GN=RHOG	3	6.79204	7.31139	4.96592	5.80764	6.21925	0.000232
435	9.4	9.58	48.96	26.97	21.58	GSTO1_HUMAN	Glutathione S-transferase omega-1 GN=GSTO1	6	9.81748	3.53183	13.5519	4.83059	7.93295	0.008357
436	6	16.66	66.45	59.87	51.32	NDKA_HUMAN	Nucleoside diphosphate kinase A GN=NME1	10	13.9316	3.69828	17.7011	6.79204	10.5307	0.008698
Proteins that did not past P-value check and the average ratio did not meet our cut-off ratio of >=1.3 and <=0.77, but have at least 3 ratios meeting our cut-off ratio
437	4.03	4.17	36.89	7.679	6.177	DDX52_HUMAN	Probable ATP-dependent RNA helicase DDX52 GN=DDX52	2	0.041305	0.041687	0.744732	0.544503	0.343057	0.105279
438	6.99	7.12	10.71	8.929	8.929	TMX1_HUMAN	Thioredoxin-related transmembrane protein 1 GN=TMX1	6	0.11272	0.098175	0.711214	0.539511	0.365405	0.07714
439	4.92	5.23	22.55	6.314	5.541	ARHG6_HUMAN	Rho guanine nucleotide exchange factor 6 GN=ARHGEF6	3	0.134276	0.115878	0.691831	0.524807	0.366698	0.06682
440	76.2	76.51	73.65	72.3	70.05	TBB5_HUMAN	Tubulin beta chain GN=TUBB	152	0.139316	0.157036	0.539511	0.654636	0.372625	0.057295
441	4.01	4.02	14.46	4.414	4.414	CTL1_HUMAN	Choline transporter-like protein 1 GN=SLC44A1	2	0.092045	0.121339	0.544503	0.772681	0.382642	0.086121
442	6.09	6.29	35.99	12.98	11.8	NCF4_HUMAN	Neutrophil cytosol factor 4 GN=NCF4	4	0.12942	0.152757	0.519996	0.737904	0.385019	0.067657
443	14	14	47.67	35.34	33.42	1A36_HUMAN	HLA class I histocompatibility antigen, A-36 alpha chain GN=HLA-A	10	0.660693	0.246604	0.505825	0.133045	0.386542	0.052617
444	2.5	2.53	18.57	5.593	5.593	MGAT2_HUMAN	Alpha-1,6-mannosyl-glycoprotein 2-beta-N-acetylglucosaminyltransferase GN=MGAT2	2	0.032509	0.03281	0.744732	0.751623	0.390419	0.132385
445	2.01	2.03	30.56	8.764	8.764	CTBP2_HUMAN	C-terminal-binding protein 2 GN=CTBP2	2	0.078705	0.075858	0.809096	0.619441	0.395775	0.108542
446	5.4	6.15	24.1	8.3	6.961	TPX2_HUMAN	Targeting protein for Xklp2 GN=TPX2	3	0.115878	0.12942	0.691831	0.679204	0.404083	0.088568
447	4.64	4.69	29.24	14.36	10.7	CH3L1_HUMAN	Chitinase-3-like protein 1 GN=CHI3L1	3	0.127057	0.229087	0.428549	0.855067	0.40994	0.069601
448	3.1	3.44	23.49	1.575	1.181	DPOE1_HUMAN	DNA polymerase epsilon catalytic subunit A GN=POLE	2	0.011066	0.011169	0.691831	1.00925	0.43083	0.156614
449	2.84	2.87	55.46	20.17	20.17	SMD1_HUMAN	Small nuclear ribonucleoprotein Sm D1 GN=SNRPD1	2	0.101859	0.237684	0.369828	1.01859	0.43199	0.086961
450	13.23	13.65	41.18	20.2	19.44	GELS_HUMAN	Gelsolin GN=GSN	10	0.619441	0.737904	0.233346	0.172187	0.44072	0.068423
451	3.76	3.76	28.81	27.12	27.12	COPZ1_HUMAN	Coatomer subunit zeta-1 GN=COPZ1	3	0.178649	0.149968	0.831764	0.672977	0.45834	0.098143
452	3.05	3.14	18.86	3.81	3.81	STAM2_HUMAN	Signal transducing adapter molecule 2 GN=STAM2	2	0.118032	0.164437	0.642688	0.92045	0.461402	0.113116
453	18.56	18.94	57.41	25.4	25.4	CDC37_HUMAN	Hsp90 co-chaperone Cdc37 GN=CDC37	13	0.258226	0.242103	0.704693	0.660693	0.466429	0.055661
454	8.22	8.26	15.56	14.24	11.59	SPEE_HUMAN	Spermidine synthase GN=SRM	4	0.253513	0.16293	0.855067	0.597035	0.467136	0.085305
455	3.55	3.66	36.8	19.66	18.54	STML2_HUMAN	Stomatin-like protein 2 GN=STOML2	4	0.237684	0.258226	0.672977	0.704693	0.468395	0.058151
456	2	2.03	11.52	9.091	9.091	UB2G2_HUMAN	Ubiquitin-conjugating enzyme E2 G2 GN=UBE2G2	2	0.055976	0.094624	0.559758	1.22462	0.483743	0.105698
457	8.12	8.24	36.1	21.56	17.92	BASI_HUMAN	Basigin GN=BSG	12	0.183654	0.283139	0.554626	0.92045	0.485467	0.084402
458	4.99	5	50.85	23.93	20.51	MESD_HUMAN	LDLR chaperone MESD GN=MESDC2	3	0.178649	0.244343	0.654636	0.870964	0.487148	0.093801
459	9.14	9.48	33.65	23.39	18.85	HAT1_HUMAN	Histone acetyltransferase type B catalytic subunit GN=HAT1	9	0.195884	0.237684	0.744732	0.77983	0.489532	0.090647
460	6.65	6.76	28.07	18.42	14.47	PURA2_HUMAN	Adenylosuccinate synthetase isozyme 2 GN=ADSS	5	0.288403	0.288403	0.698232	0.691831	0.491717	0.050685
461	19.28	19.5	75.56	68.15	50.37	FABP5_HUMAN	Fatty acid-binding protein, epidermal GN=FABP5	13	0.224905	0.299226	0.636796	0.831764	0.498173	0.073555
462	22.8	23.01	55.63	28.45	27.18	NONO_HUMAN	Non-POU domain-containing octamer-binding protein GN=NONO	14	0.316228	0.280543	0.731139	0.672977	0.500222	0.051525
463	9.75	10.21	29.07	9.398	9.398	MPP10_HUMAN	U3 small nucleolar ribonucleoprotein protein MPP10 GN=MPHOSPH10	6	0.123595	0.244343	0.597035	1.04713	0.503026	0.11258
464	5.03	5.04	16.25	12.75	12.75	LEUK_HUMAN	Leukosialin GN=SPN	3	0.207014	0.237684	0.765597	0.816582	0.506719	0.09907
465	4	4.04	37.1	6.183	6.183	GMDS_HUMAN	GDP-mannose 4,6 dehydratase GN=GMDS	2	0.291072	0.205116	0.937562	0.597035	0.507696	0.089747
466	2.5	7.47	53.85	18.41	10.49	SEP11_HUMAN	Septin-11 GN=SEPT11	5	0.265461	0.214783	0.809096	0.751623	0.510241	0.092655
467	1.61	1.61	20.66	6.371	6.371	SYSM_HUMAN	Serine--tRNA ligase, mitochondrial GN=SARS2	2	0.052481	0.052	1.21339	0.724436	0.510576	0.131185
468	5.47	5.68	38.41	16.67	14.86	NIT2_HUMAN	Omega-amidase NIT2 GN=NIT2	3	0.293765	0.77983	0.296483	0.672977	0.510764	0.059752
469	32.82	35.11	47.89	38.31	35.21	HNRPD_HUMAN	Heterogeneous nuclear ribonucleoprotein D0 GN=HNRNPD	26	0.226986	0.258226	0.751623	0.809096	0.511483	0.090979
470	18.98	19.9	33	7.599	6.514	RBP2_HUMAN	E3 SUMO-protein ligase RanBP2 GN=RANBP2	13	0.322107	0.263027	0.801678	0.660693	0.511876	0.064209
471	5.2	5.86	61.8	33.71	21.35	RL11_HUMAN	60S ribosomal protein L11 GN=RPL11	5	0.237684	0.465586	0.452898	0.895365	0.512883	0.064282
472	35.07	35.94	55.2	44.09	38.17	DHE3_HUMAN	Glutamate dehydrogenase 1, mitochondrial GN=GLUD1	22	0.291072	0.246604	0.809096	0.717794	0.516142	0.079851
473	4	4.01	32.37	10.26	10.26	TRADD_HUMAN	Tumor necrosis factor receptor type 1-associated DEATH domain protein GN=TRADD	2	0.083176	0.103753	0.711214	1.1695	0.516911	0.123333
474	6.65	6.68	24.02	16.97	14.88	WDR55_HUMAN	WD repeat-containing protein 55 GN=WDR55	4	0.267917	0.235505	0.847227	0.717794	0.517111	0.089959
475	0.62	0.62	27.21	3.534	3.534	PLCA_HUMAN	1-acyl-sn-glycerol-3-phosphate acyltransferase alpha GN=AGPAT1	3	0.648634	0.270396	0.816582	0.340408	0.519005	0.06293
476	12.59	12.99	70.3	46.67	38.79	RS10_HUMAN	40S ribosomal protein S10 GN=RPS10	9	0.343558	0.244343	0.855067	0.636796	0.519941	0.073442
477	6.27	6.31	34.52	17.1	14.84	PSDE_HUMAN	26S proteasome non-ATPase regulatory subunit 14 GN=PSMD14	3	0.244343	0.310456	0.685488	0.862979	0.525817	0.083826
478	4.01	4.01	17.35	5.301	5.301	F175B_HUMAN	BRISC complex subunit Abro1 GN=FAM175B	2	1.00925	0.346737	0.57544	0.185353	0.529196	0.103911
479	8.52	8.76	21.03	7.94	6.223	RBM12_HUMAN	RNA-binding protein 12 GN=RBM12	7	0.235505	0.299226	0.751623	0.83946	0.531454	0.093753
480	5.77	5.87	40.26	18.53	18.53	TYSY_HUMAN	Thymidylate synthase GN=TYMS	7	0.343558	0.258226	0.83946	0.704693	0.536484	0.079653
481	10.07	10.4	35.82	14.25	12.08	DPP3_HUMAN	Dipeptidyl peptidase 3 GN=DPP3	5	0.237684	0.380189	0.642688	0.903649	0.541053	0.086904
482	4	4.01	35.42	13.02	13.02	PMVK_HUMAN	Phosphomevalonate kinase GN=PMVK	2	0.199526	0.144544	1.13763	0.685488	0.541796	0.10802
483	4.01	4.01	25.08	9.288	9.288	CCD94_HUMAN	Coiled-coil domain-containing protein 94 GN=CCDC94	2	0.140605	0.093756	1.1695	0.765597	0.542364	0.128523
484	4.12	4.57	20.26	6.913	3.491	RPRD2_HUMAN	Regulation of nuclear pre-mRNA domain-containing protein 2 GN=RPRD2	2	0.380189	0.331131	0.816582	0.648634	0.544134	0.051033
485	11.07	11.08	60.81	56.76	50.68	SSBP_HUMAN	Single-stranded DNA-binding protein, mitochondrial GN=SSBP1	8	0.293765	0.353183	0.717794	0.847227	0.552992	0.076685
486	14.51	14.75	38.08	18.76	15.94	SSRP1_HUMAN	FACT complex subunit SSRP1 GN=SSRP1	11	0.267917	0.356451	0.679204	0.912011	0.553896	0.087577
487	2.01	13.98	44.51	29.12	20.88	ALDOC_HUMAN	Fructose-bisphosphate aldolase C GN=ALDOC	42	0.121339	0.474242	0.331131	1.2942	0.555227	0.074428
488	1.62	1.66	24.74	6.228	5.363	RFTN1_HUMAN	Raftlin GN=RFTN1	2	0.946237	0.642688	0.387258	0.255859	0.558011	0.091451
489	6.03	6.14	35.85	13.68	12.74	THIK_HUMAN	3-ketoacyl-CoA thiolase, peroxisomal GN=ACAA1	4	0.501187	0.313329	0.855067	0.57544	0.561256	0.053696
490	4.02	4.35	33.97	7.88	6.793	SH3G1_HUMAN	Endophilin-A2 GN=SH3GL1	2	0.340408	0.319154	0.870964	0.717794	0.56208	0.078563
491	6.45	6.79	27.93	6.456	6.456	RBM28_HUMAN	RNA-binding protein 28 GN=RBM28	4	0.253513	0.157036	1.15878	0.691831	0.565289	0.104415
492	11.13	11.22	67.44	51.16	51.16	HYPK_HUMAN	Huntingtin-interacting protein K GN=HYPK	7	0.248886	0.340408	0.648634	1.04713	0.571264	0.094248
493	2.01	2.01	26.65	4.405	4.405	PPM1F_HUMAN	Protein phosphatase 1F GN=PPM1F	2	0.322107	0.359749	0.737904	0.879023	0.574696	0.082787
494	25.26	27.05	38.42	12.62	11.2	DOCK2_HUMAN	Dedicator of cytokinesis protein 2 GN=DOCK2	16	0.349945	0.291072	0.928966	0.731139	0.57528	0.097728
495	6.93	6.98	43.46	30.39	24.51	PABP2_HUMAN	Polyadenylate-binding protein 2 GN=PABPN1	5	0.405509	0.343558	0.928966	0.625173	0.575801	0.067444
496	13.41	14.04	32.91	13.71	12.25	NLTP_HUMAN	Non-specific lipid-transfer protein GN=SCP2	8	0.293765	0.432514	0.625173	0.954993	0.576611	0.083461
497	2.85	3.4	36.23	7.804	3.01	CHD1L_HUMAN	Chromodomain-helicase-DNA-binding protein 1-like GN=CHD1L	3	0.597035	0.17378	1.0666	0.474242	0.577913	0.11974
498	4.2	4.24	41.41	18.75	10.16	NH2L1_HUMAN	NHP2-like protein 1 GN=NHP2L1	4	0.383707	0.283139	0.954993	0.698232	0.580018	0.098301
499	4	4.04	20.53	9.867	9.867	CD14_HUMAN	Monocyte differentiation antigen CD14 GN=CD14	2	0.724436	0.387258	0.801678	0.420727	0.583525	0.050112
500	7.88	8.22	35.98	7.011	7.011	TDIF2_HUMAN	Deoxynucleotidyltransferase terminal-interacting protein 2 GN=DNTTIP2	4	1.11686	0.549541	0.465586	0.203236	0.583807	0.088854
501	10.01	10.53	23.09	9.563	9.563	ACPH_HUMAN	Acylamino-acid-releasing enzyme GN=APEH	5	0.47863	0.870964	0.363078	0.636796	0.587367	0.052808
502	13.62	13.88	51.17	35.79	27.42	PHB2_HUMAN	Prohibitin-2 GN=PHB2	12	0.349945	0.49204	0.625173	0.895365	0.590631	0.05978
503	4.02	4.02	60.17	49.15	49.15	4EBP1_HUMAN	Eukaryotic translation initiation factor 4E-binding protein 1 GN=EIF4EBP1	6	0.30479	0.428549	0.691831	0.954993	0.595041	0.093939
504	2.65	2.74	16.03	2.277	2.098	DIDO1_HUMAN	Death-inducer obliterator 1 GN=DIDO1	2	0.580764	0.285759	1.01859	0.496592	0.595426	0.089663
505	15.47	15.61	54.62	40.77	40.77	H2A1C_HUMAN	Histone H2A type 1-C GN=HIST1H2AC	19	0.413047	0.322107	0.928966	0.731139	0.598815	0.091952
506	13.52	14.07	33.98	19.61	18.64	G6PD_HUMAN	Glucose-6-phosphate 1-dehydrogenase GN=G6PD	10	0.591562	0.340408	0.895365	0.570164	0.599375	0.063992
507	4.13	4.18	48.62	27.07	16.57	HAP28_HUMAN	28 kDa heat- and acid-stable phosphoprotein GN=PDAP1	2	0.359749	0.544503	0.625173	0.870964	0.600097	0.055148
508	25.75	25.89	62.18	44.42	39.85	PA2G4_HUMAN	Proliferation-associated protein 2G4 GN=PA2G4	20	0.401791	0.310456	0.981748	0.724436	0.604608	0.105667
509	6.26	6.34	45.65	35.87	29.35	LGUL_HUMAN	Lactoylglutathione lyase GN=GLO1	6	0.376704	0.465586	0.717794	0.870964	0.607762	0.064069
510	4.84	4.87	43.6	19.19	19.19	NDUA8_HUMAN	NADH dehydrogenase [ubiquinone] 1 alpha subcomplex subunit 8 GN=NDUFA8	5	0.349945	0.452898	0.724436	0.92045	0.611932	0.083223
511	6.59	6.73	32.56	21.26	12.29	TCEA1_HUMAN	Transcription elongation factor A protein 1 GN=TCEA1	4	0.539511	0.337287	0.963829	0.625173	0.61645	0.083752
512	7.88	8.07	51.15	32.72	26.73	GRPE1_HUMAN	GrpE protein homolog 1, mitochondrial GN=GRPEL1	4	0.316228	0.597035	0.549541	1.01859	0.620349	0.090757
513	73.13	73.75	78.57	74.68	73.59	EF1A1_HUMAN	Elongation factor 1-alpha 1 GN=EEF1A1	102	0.928966	0.660693	0.539511	0.369828	0.624749	0.072174
514	2.1	2.9	7.081	2.919	0.8612	NU214_HUMAN	Nuclear pore complex protein Nup214 GN=NUP214	2	0.231206	0.359749	0.691831	1.22462	0.62685	0.079645
515	16	18.35	38.67	29.87	29.87	NP1L4_HUMAN	Nucleosome assembly protein 1-like 4 GN=NAP1L4	14	0.246604	0.519996	0.580764	1.1695	0.629216	0.077147
516	12.42	14.07	32.11	12.88	9.839	F120A_HUMAN	Constitutive coactivator of PPAR-gamma-like protein 1 GN=FAM120A	7	0.328095	0.448745	0.704693	1.03753	0.629765	0.094691
517	4	6.11	23.1	11.55	10.57	DAZP1_HUMAN	DAZ-associated protein 1 GN=DAZAP1	4	0.244343	0.405509	0.704693	1.18032	0.633717	0.086927
518	4.15	11.14	21.63	10.74	10.1	UBQL2_HUMAN	Ubiquilin-2 GN=UBQLN2	9	0.724436	0.895365	0.416869	0.510505	0.636794	0.063296
519	12.29	12.8	43.88	21.68	18.62	LC7L2_HUMAN	Putative RNA-binding protein Luc7-like 2 GN=LUC7L2	7	0.291072	0.630957	0.570164	1.05682	0.637253	0.099137
520	11.5	11.71	52.4	19.95	17.07	MST4_HUMAN	Serine/threonine-protein kinase MST4 GN=MST4	7	0.539511	0.331131	1	0.679204	0.637462	0.106591
521	4.64	4.73	35.2	8.194	8.194	CPNE3_HUMAN	Copine-3 GN=CPNE3	3	0.452898	0.758578	0.49204	0.847227	0.637686	0.052259
522	4.98	20.67	54.41	40.75	36.12	LAP2B_HUMAN	Lamina-associated polypeptide 2, isoforms beta/gamma GN=TMPO	21	0.263027	0.47863	0.654636	1.15878	0.638767	0.081029
523	10.12	10.5	30.43	4.561	3.538	ACACA_HUMAN	Acetyl-CoA carboxylase 1 GN=ACACA	5	0.501187	0.432514	0.862979	0.765597	0.640569	0.06069
524	17.09	17.58	50.37	22.32	16.71	CDC5L_HUMAN	Cell division cycle 5-like protein GN=CDC5L	9	0.405509	0.608135	0.666807	0.895365	0.643954	0.061084
525	6.41	6.55	22.01	6.716	6.53	IMA7_HUMAN	Importin subunit alpha-7 GN=KPNA6	3	0.390841	0.57544	0.672977	0.954993	0.648563	0.079642
526	6.06	6.17	30.75	11.31	8.333	SRP54_HUMAN	Signal recognition particle 54 kDa protein GN=SRP54	3	0.554626	0.436516	0.912011	0.698232	0.650346	0.059288
527	8.07	10.37	41.78	25.78	24	RU2B_HUMAN	U2 small nuclear ribonucleoprotein B'' GN=SNRPB2	10	0.510505	0.413047	0.946237	0.744732	0.65363	0.083007
528	5.06	5.07	17.94	15.25	15.25	GRWD1_HUMAN	Glutamate-rich WD repeat-containing protein 1 GN=GRWD1	4	0.564937	0.946237	0.428549	0.685488	0.656303	0.069073
529	10.83	14.65	75.5	46	38.5	HMGB3_HUMAN	High mobility group protein B3 GN=HMGB3	11	0.487529	0.343558	1.08643	0.711214	0.657182	0.083189
530	4.74	4.9	37.23	10.25	7.014	HIRP3_HUMAN	HIRA-interacting protein 3 GN=HIRIP3	3	1.07647	0.711214	0.510505	0.337287	0.658868	0.088841
531	2.59	2.63	13.81	1.235	0.5981	UBR4_HUMAN	E3 ubiquitin-protein ligase UBR4 GN=UBR4	2	0.505825	0.937562	0.428549	0.765597	0.659383	0.082406
532	14.92	15.19	46.31	30.18	30.18	TRNT1_HUMAN	CCA tRNA nucleotidyltransferase 1, mitochondrial GN=TRNT1	8	0.501187	0.461318	0.92045	0.758578	0.660383	0.070176
533	3.86	3.88	18.5	7.645	3.67	WDR70_HUMAN	WD repeat-containing protein 70 GN=WDR70	2	0.457088	0.597035	0.691831	0.903649	0.662401	0.053049
534	0.96	1	26.68	7.102	4.415	PP2BA_HUMAN	Serine/threonine-protein phosphatase 2B catalytic subunit alpha isoform GN=PPP3CA	2	0.717794	0.972747	0.409261	0.554626	0.663607	0.087908
535	12	12.49	41.61	21.48	20.13	ATPG_HUMAN	ATP synthase subunit gamma, mitochondrial GN=ATP5C1	9	0.310456	0.465586	0.765597	1.11686	0.664625	0.096498
536	19.65	20.1	60.4	36.99	36.71	ANXA1_HUMAN	Annexin A1 GN=ANXA1	19	0.258226	0.672977	0.461318	1.27057	0.665774	0.068588
537	10	11.15	27.29	8.619	7.901	FA21B_HUMAN	WASH complex subunit FAM21B GN=FAM21B	5	0.436516	0.591562	0.685488	0.954993	0.66714	0.071815
538	2	2.02	12.31	3.956	3.956	HYEP_HUMAN	Epoxide hydrolase 1 GN=EPHX1	2	0.331131	0.483059	0.717794	1.13763	0.667403	0.07714
539	10	10.63	46.5	22.13	18.49	AMRP_HUMAN	Alpha-2-macroglobulin receptor-associated protein GN=LRPAP1	6	0.428549	0.549541	0.731139	0.972747	0.670494	0.086179
540	15.19	17.83	35.37	24.01	20.88	TRAP1_HUMAN	Heat shock protein 75 kDa, mitochondrial GN=TRAP1	19	0.270396	0.534564	0.642688	1.25893	0.676643	0.068194
541	43.06	43.7	89.3	66.98	56.28	HMGB1_HUMAN	High mobility group protein B1 GN=HMGB1	36	0.586138	0.469894	0.937562	0.737904	0.682875	0.068527
542	2.77	4.97	26.89	9.562	9.562	TFCP2_HUMAN	Alpha-globin transcription factor CP2 GN=TFCP2	3	0.487529	0.724436	0.608135	0.912011	0.683028	0.054554
543	13.43	14.92	65.38	41.67	38.14	AIMP1_HUMAN	Aminoacyl tRNA synthase complex-interacting multifunctional protein 1 GN=AIMP1	15	0.487529	0.57544	0.660693	1.00925	0.683229	0.068029
544	7.55	8.14	41.42	14.18	11.01	SNW1_HUMAN	SNW domain-containing protein 1 GN=SNW1	4	0.474242	0.751623	0.580764	0.928966	0.683899	0.067637
545	20.91	21.29	42.74	30.41	28.89	PUR9_HUMAN	Bifunctional purine biosynthesis protein PURH GN=ATIC	15	0.685488	0.440555	0.963829	0.648634	0.684626	0.080426
546	8.62	8.96	34.44	19.46	15.95	IMDH1_HUMAN	Inosine-5'-monophosphate dehydrogenase 1 GN=IMPDH1	6	0.334195	0.580764	0.679204	1.1695	0.690916	0.071946
547	4.43	4.7	41.89	12.94	10.31	PSD12_HUMAN	26S proteasome non-ATPase regulatory subunit 12 GN=PSMD12	4	0.737904	0.981748	0.457088	0.597035	0.693444	0.087521
548	4	4.04	42.8	15.87	15.87	NUBP2_HUMAN	Cytosolic Fe-S cluster assembly factor NUBP2 GN=NUBP2	2	0.711214	1.04713	0.413047	0.60256	0.693488	0.084518
549	8.37	12.64	45.39	44.65	39.85	PRDX4_HUMAN	Peroxiredoxin-4 GN=PRDX4	8	0.534564	0.380189	1.09648	0.765597	0.694207	0.087002
550	16.12	16.7	49.1	19.42	17.45	TCPA_HUMAN	T-complex protein 1 subunit alpha GN=TCP1	9	1.09648	0.619441	0.717794	0.349945	0.695914	0.096014
551	11.54	13.02	21.22	13.24	13.24	UBQL1_HUMAN	Ubiquilin-1 GN=UBQLN1	10	1.02802	0.704693	0.619441	0.432514	0.696166	0.085593
552	2.94	3.06	36.01	4.984	4.984	DDX41_HUMAN	Probable ATP-dependent RNA helicase DDX41 GN=DDX41	2	0.672977	0.937562	0.49204	0.691831	0.698603	0.061543
553	6.08	6.17	40.29	19.9	19.9	RALA_HUMAN	Ras-related protein Ral-A GN=RALA	4	0.42462	0.744732	0.625173	1.00925	0.700944	0.105014
554	4.09	4.15	27.38	16.92	16.92	EFTS_HUMAN	Elongation factor Ts, mitochondrial GN=TSFM	5	0.586138	0.285759	1.21339	0.737904	0.705797	0.095948
555	11.67	12.54	38.12	11.45	8.923	DDX46_HUMAN	Probable ATP-dependent RNA helicase DDX46 GN=DDX46	8	0.515229	0.642688	0.758578	0.937562	0.713514	0.065067
556	4	4	51.79	19.64	19.64	ELOC_HUMAN	Transcription elongation factor B polypeptide 1 GN=TCEB1	2	0.47863	0.724436	0.679204	0.981748	0.716005	0.088949
557	2.01	3.67	34.62	28.85	13.94	MYL6B_HUMAN	Myosin light chain 6B GN=MYL6B	3	0.353183	0.60256	0.717794	1.21339	0.721731	0.06837
558	6.13	6.15	19.45	10.53	10.53	RU17_HUMAN	U1 small nuclear ribonucleoprotein 70 kDa GN=SNRNP70	4	0.524807	0.731139	0.666807	0.972747	0.723875	0.072165
559	6.02	8.29	20.2	6.052	6.052	ZFR_HUMAN	Zinc finger RNA-binding protein GN=ZFR	4	0.691831	0.469894	1.08643	0.679204	0.731839	0.062991
560	13.41	13.64	63.46	46.15	39.42	RS8_HUMAN	40S ribosomal protein S8 GN=RPS8	14	0.765597	1.03753	0.47863	0.648634	0.732597	0.087518
561	3.75	3.78	40.38	38.46	38.46	ERH_HUMAN	Enhancer of rudimentary homolog GN=ERH	8	0.37325	0.642688	0.717794	1.24738	0.745279	0.061544
562	2.7	2.92	17.29	8.542	7.708	GRSF1_HUMAN	G-rich sequence factor 1 GN=GRSF1	5	0.359749	0.685488	0.691831	1.24738	0.746113	0.068749
563	6.07	6.27	32.45	10.9	10.9	SPB6_HUMAN	Serpin B6 GN=SERPINB6	4	1.08643	0.751623	0.672977	0.483059	0.748521	0.069748
564	8.02	8.41	48	23.43	16.29	MTDC_HUMAN	Bifunctional methylenetetrahydrofolate dehydrogenase/cyclohydrolase, mitochondrial GN=MTHFD2	5	0.57544	0.758578	0.648634	1.01859	0.750311	0.069321
565	3.02	3.16	21.67	17.73	13.3	TMA16_HUMAN	Translation machinery-associated protein 16 GN=TMA16	4	0.580764	0.765597	0.737904	0.972747	0.764253	0.073472
566	48.01	48.34	31.49	10.35	9.062	DYHC1_HUMAN	Cytoplasmic dynein 1 heavy chain 1 GN=DYNC1H1	37	0.847227	0.758578	0.758578	0.724436	0.772205	0.00436
567	1.71	1.73	23.05	6.171	4.9	CPSF6_HUMAN	Cleavage and polyadenylation specificity factor subunit 6 GN=CPSF6	2	0.990832	1.30617	1.31826	1.67494	1.32255	0.081651
568	4	4.05	12.14	5.519	5.519	CHMP7_HUMAN	Charged multivesicular body protein 7 GN=CHMP7	2	1.03753	1.38038	1.30617	1.7378	1.36547	0.068791
569	5.63	6.75	42.82	17.13	11.88	CAB45_HUMAN	45 kDa calcium-binding protein GN=SDF4	4	1.38038	0.990832	1.80302	1.36773	1.38549	0.080233
570	4.02	4.04	23.19	3.988	3.988	NCPR_HUMAN	NADPH--cytochrome P450 reductase GN=POR	2	1.90546	1.33045	1.41906	0.990832	1.41145	0.089922
571	6.93	7.06	30.26	13.68	13.68	SASH3_HUMAN	SAM and SH3 domain-containing protein 3 GN=SASH3	6	0.92045	1.47231	1.33045	1.97697	1.42505	0.063443
572	4.03	4.09	55.43	16.85	16.85	IMP3_HUMAN	U3 small nucleolar ribonucleoprotein protein IMP3 GN=IMP3	3	1.49968	1.07647	1.83654	1.31826	1.43274	0.055957
573	2.96	3.24	25.75	3.493	2.309	PB1_HUMAN	Protein polybromo-1 GN=PBRM1	3	1.48594	1.0666	1.85353	1.34276	1.43721	0.058066
574	2.11	2.12	21.15	11.54	11.54	ACPM_HUMAN	Acyl carrier protein, mitochondrial GN=NDUFAB1	2	1.38038	1	2.05116	1.41906	1.46265	0.098789
575	7.69	7.93	32.09	9.294	6.072	OSBP1_HUMAN	Oxysterol-binding protein 1 GN=OSBP	6	0.870964	1.31826	1.48594	2.22844	1.4759	0.066697
576	14.7	15.19	40.1	18.42	15.54	CSDE1_HUMAN	Cold shock domain-containing protein E1 GN=CSDE1	9	1.10662	1.36773	1.47231	1.95884	1.47638	0.052395
577	3.16	3.24	19.24	5.57	5.57	METK2_HUMAN	S-adenosylmethionine synthase isoform type-2 GN=MAT2A	2	2.0893	1.45881	1.39316	0.972747	1.4785	0.084995
578	16.04	16.49	87.12	58.33	54.55	RS12_HUMAN	40S ribosomal protein S12 GN=RPS12	18	1.09648	1.31826	1.59956	1.92309	1.48435	0.054329
579	6.44	6.55	54.89	35.34	24.81	RS24_HUMAN	40S ribosomal protein S24 GN=RPS24	9	1.33045	2.208	0.887156	1.58489	1.50263	0.063435
580	4	4	42.19	18.23	18.23	SC11C_HUMAN	Signal peptidase complex catalytic subunit SEC11C GN=SEC11C	2	0.83946	1.38038	1.57036	2.35505	1.53631	0.054024
581	2	3.47	12.54	3.943	2.867	KCC2G_HUMAN	Calcium/calmodulin-dependent protein kinase type II subunit gamma GN=CAMK2G	2	1.43219	2.58226	0.787046	1.43219	1.55842	0.058518
582	3.28	4.26	30.61	19.9	19.39	RL19_HUMAN	60S ribosomal protein L19 GN=RPL19	9	2.31207	1.59956	1.40605	0.92045	1.55953	0.070528
583	17.96	19.01	55.56	36.62	26.77	OLA1_HUMAN	Obg-like ATPase 1 GN=OLA1	11	0.903649	1.31826	1.65959	2.37684	1.56458	0.077029
584	1.44	1.55	33.51	6.14	3.158	STAU2_HUMAN	Double-stranded RNA-binding protein Staufen homolog 2 GN=STAU2	2	1.45881	1.07647	2.18776	1.59956	1.58065	0.061599
585	11.51	11.7	38.46	22.87	20.65	UBP14_HUMAN	Ubiquitin carboxyl-terminal hydrolase 14 GN=USP14	8	1.31826	1	2.18776	1.88799	1.5985	0.096195
586	7.45	7.82	33.87	12.64	9.4	FNBP1_HUMAN	Formin-binding protein 1 GN=FNBP1	4	1.03753	1.55597	1.75388	2.07014	1.60438	0.057534
587	2.01	2.12	28.46	1.762	1.423	CC88B_HUMAN	Coiled-coil domain-containing protein 88B GN=CCDC88B	2	2.70396	1.57036	1.40605	0.816582	1.62424	0.064153
588	14.58	14.61	73.12	73.12	67.74	S10A8_HUMAN	Protein S100-A8 GN=S100A8	11	1.40605	0.92045	2.58226	1.59956	1.62708	0.084882
589	4	4.06	38.62	8.383	8.383	RSRC1_HUMAN	Serine/Arginine-related protein 53 GN=RSRC1	2	1.6293	1.0666	2.31207	1.51356	1.63038	0.065384
590	14.37	17.04	25.37	10.33	7.886	CAND1_HUMAN	Cullin-associated NEDD8-dissociated protein 1 GN=CAND1	10	1	1.34276	1.7378	2.46604	1.63665	0.10682
591	4.51	4.52	55.68	14.2	13.64	RL18A_HUMAN	60S ribosomal protein L18a GN=RPL18A	2	2.51189	1.65959	1.45881	0.928966	1.63981	0.07545
592	10.17	10.7	36.47	15.96	15.35	ADAS_HUMAN	Alkyldihydroxyacetonephosphate synthase, peroxisomal GN=AGPS	6	2.33346	1.67494	1.51356	1.04713	1.64227	0.069924
593	9.74	9.93	42.38	12.11	12.11	LYN_HUMAN	Tyrosine-protein kinase Lyn GN=LYN	5	1.08643	1.75388	1.36773	2.37684	1.64622	0.072942
594	4	4.03	13.68	6.842	6.842	VASP_HUMAN	Vasodilator-stimulated phosphoprotein GN=VASP	3	2.31207	1.77011	1.44544	1.08643	1.65351	0.061816
595	5.42	5.42	23.26	12.83	12.3	ADHX_HUMAN	Alcohol dehydrogenase class-3 GN=ADH5	3	1.85353	0.990832	2.48886	1.30617	1.65985	0.106642
596	9.46	9.67	51	22.92	18.05	TWF2_HUMAN	Twinfilin-2 GN=TWF2	5	0.879023	1.77011	1.49968	2.63027	1.69477	0.059727
597	3.84	4.03	12.74	2.507	1.671	NU160_HUMAN	Nuclear pore complex protein Nup160 GN=NUP160	2	1.67494	2.63027	1	1.55597	1.71529	0.09327
598	11.3	11.48	41.59	35.47	35.47	CSN6_HUMAN	COP9 signalosome complex subunit 6 GN=COPS6	8	1.59956	0.928966	2.67917	1.65959	1.71682	0.072172
599	6.18	6.22	41.51	15.41	11.95	DEOC_HUMAN	Putative deoxyribose-phosphate aldolase GN=DERA	3	0.981748	1.58489	1.61436	2.70396	1.72124	0.092042
600	4.44	4.5	18.14	8.06	8.06	THIM_HUMAN	3-ketoacyl-CoA thiolase, mitochondrial GN=ACAA2	3	2.99227	1.8197	1.31826	0.801678	1.73298	0.071952
601	4.06	4.12	18.52	7.992	3.314	SMU1_HUMAN	WD40 repeat-containing protein SMU1 GN=SMU1	2	2.72898	1.30617	1.97697	0.928966	1.73527	0.09357
602	4.03	4.07	39.24	14.17	14.17	PCY1A_HUMAN	Choline-phosphate cytidylyltransferase A GN=PCYT1A	3	1.87068	0.862979	2.88403	1.33045	1.73704	0.079944
603	10.77	10.78	42.42	27.53	27.53	LMAN2_HUMAN	Vesicular integral-membrane protein VIP36 GN=LMAN2	8	0.862979	1.67494	1.52757	2.96483	1.75758	0.070512
604	16.72	17.18	54.84	43.55	32.26	PSA7_HUMAN	Proteasome subunit alpha type-7 GN=PSMA7	10	1.1272	1.51356	1.88799	2.60615	1.78373	0.057421
605	6.69	6.71	57.35	57.35	55.88	ATOX1_HUMAN	Copper transport protein ATOX1 GN=ATOX1	5	1.33045	1.05682	2.58226	2.18776	1.78932	0.089292
606	8.05	8.15	51.6	33.33	24.66	TMEDA_HUMAN	Transmembrane emp24 domain-containing protein 10 GN=TMED10	7	1.03753	1.6293	1.75388	2.80543	1.80653	0.080313
607	4.78	40.64	74.8	51.19	46.42	ACTC_HUMAN	Actin, alpha cardiac muscle 1 GN=ACTC1	83	1.08643	1.87068	1.55597	2.77971	1.8232	0.069005
608	6.01	6.06	28.37	7.051	7.051	PAPS1_HUMAN	Bifunctional 3'-phosphoadenosine 5'-phosphosulfate synthase 1 GN=PAPSS1	3	1.7378	0.981748	3.25087	1.36773	1.83454	0.127552
609	11.93	12.29	56.19	34.02	25.77	RS9_HUMAN	40S ribosomal protein S9 GN=RPS9	7	2.93765	1.95884	1.5417	1.1272	1.89135	0.065109
610	2	2	30.95	29.76	29.76	GFRP_HUMAN	GTP cyclohydrolase 1 feedback regulatory protein GN=GCHFR	4	0.963829	1.61436	1.6293	3.37287	1.89509	0.107646
611	0.58	0.58	35.03	13.77	8.383	PPIP2_HUMAN	Proline-serine-threonine phosphatase-interacting protein 2 GN=PSTPIP2	2	3.31131	1.88799	1.55597	0.831764	1.89676	0.064648
612	6	16.2	35.83	21.08	21.08	DX39A_HUMAN	ATP-dependent RNA helicase DDX39A GN=DDX39A	14	2.01372	0.990832	3.25087	1.48594	1.93534	0.103897
613	8.37	8.63	25.28	15	8.75	ACSL3_HUMAN	Long-chain-fatty-acid--CoA ligase 3 GN=ACSL3	5	1.64437	2.93765	1.15878	2.14783	1.97216	0.051433
614	5.92	6.06	43.32	28.21	26.2	THIC_HUMAN	Acetyl-CoA acetyltransferase, cytosolic GN=ACAT2	6	1.55597	3.53183	0.870964	1.94089	1.97491	0.077927
615	16	16.4	65.19	62.22	58.52	RS17L_HUMAN	40S ribosomal protein S17-like GN=RPS17L	15	1.34276	0.801678	3.7325	2.1677	2.01116	0.082376
616	8.07	8.71	37.86	18.2	18.2	CATD_HUMAN	Cathepsin D GN=CTSD	5	1.94089	1.08643	3.49945	1.70608	2.05821	0.078527
617	8.64	8.75	44.04	29.36	23.85	HPRT_HUMAN	Hypoxanthine-guanine phosphoribosyltransferase GN=HPRT1	5	1.52757	0.870964	3.90841	2.03236	2.08482	0.086815
618	5.46	5.46	34.18	26.58	26.58	PPAC_HUMAN	Low molecular weight phosphotyrosine protein phosphatase GN=ACP1	4	1.80302	1.10662	3.56451	1.87068	2.08621	0.074006
619	2.31	4.45	26.47	12.65	12.65	GBB1_HUMAN	Guanine nucleotide-binding protein G(I)/G(S)/G(T) subunit beta-1 GN=GNB1	5	3.87258	1.59956	2.1677	0.83946	2.11982	0.070665
620	2.17	2.18	23.91	16.3	16.3	ARL2_HUMAN	ADP-ribosylation factor-like protein 2 GN=ARL2	3	1.6293	4.05509	0.809096	1.99526	2.12218	0.070829
621	3.69	3.83	20.43	4.569	4.061	PDXD1_HUMAN	Pyridoxal-dependent decarboxylase domain-containing protein 1 GN=PDXDC1	2	1.99526	3.40408	1.1695	1.94089	2.12743	0.051896
622	5.2	5.22	43.08	43.08	35.9	ASC_HUMAN	Apoptosis-associated speck-like protein containing a CARD GN=PYCARD	5	1.87068	1.11686	3.43558	2.26986	2.17325	0.058047
623	2.06	2.07	22.34	13.71	13.71	8ODP_HUMAN	7,8-dihydro-8-oxoguanine triphosphatase GN=NUDT1	3	1.10662	1.92309	2.29087	3.37287	2.17336	0.056601
624	2.18	2.38	34.54	5.014	3.621	MD1L1_HUMAN	Mitotic spindle assembly checkpoint protein MAD1 GN=MAD1L1	2	1.55597	3.49945	1.13763	2.53513	2.18204	0.070563
625	69.14	77.88	65.88	52.43	48.32	ENPL_HUMAN	Endoplasmin GN=HSP90B1	69	1.45881	1.01859	3.59749	2.65461	2.18238	0.102596
626	20.56	21.59	40.45	34.69	31.35	TCPD_HUMAN	T-complex protein 1 subunit delta GN=CCT4	18	1.75388	1.18032	3.31131	2.53513	2.19516	0.050039
627	7.17	7.57	28.73	6.9	5.664	XPO2_HUMAN	Exportin-2 GN=CSE1L	6	1.77011	0.928966	3.87258	2.24905	2.20518	0.077606
628	30.17	30.86	27.39	13.7	13.7	IF4G1_HUMAN	Eukaryotic translation initiation factor 4 gamma 1 GN=EIF4G1	20	2.80543	0.928966	3.98107	1.40605	2.28038	0.101266
629	16.19	16.3	58.41	43.46	42.99	PRDX5_HUMAN	Peroxiredoxin-5, mitochondrial GN=PRDX5	11	1.21339	1.34276	3.0479	3.56451	2.29214	0.080493
630	4.03	4.33	24.77	4.388	2.285	AP3B1_HUMAN	AP-3 complex subunit beta-1 GN=AP3B1	2	3.69828	2.03236	2.29087	1.1695	2.29775	0.050334
631	2.89	2.93	23.98	9.537	9.537	KCAB2_HUMAN	Voltage-gated potassium channel subunit beta-2 GN=KCNAB2	2	4.44631	1.67494	2.37684	0.816582	2.32867	0.068881
632	8.13	8.45	52.65	28.76	21.68	GSTK1_HUMAN	Glutathione S-transferase kappa 1 GN=GSTK1	6	1.33045	1.33045	3.31131	3.43558	2.35195	0.068181
633	65.31	65.31	79.14	72.9	66.19	CALR_HUMAN	Calreticulin GN=CALR	63	1.95884	0.887156	4.36516	2.24905	2.36505	0.069928
634	6.01	6.24	20.98	5.402	5.402	VPS35_HUMAN	Vacuolar protein sorting-associated protein 35 GN=VPS35	3	1.88799	1.08643	4.16869	2.33346	2.36914	0.074236
635	52.14	52.59	59.49	48.17	43.38	PLSL_HUMAN	Plastin-2 GN=LCP1	63	1.36773	0.928966	4.36516	2.96483	2.40667	0.109739
636	20.09	20.64	72.82	38.93	32.89	ADT2_HUMAN	ADP/ATP translocase 2 GN=SLC25A5	11	4.7863	1.69044	2.33346	0.847227	2.41436	0.079979
637	5.88	6.4	37.45	34.89	26.38	TMED9_HUMAN	Transmembrane emp24 domain-containing protein 9 GN=TMED9	4	2.67917	1.02802	4.52898	1.45881	2.42374	0.114038
638	4	4.09	26.39	8.717	8.717	AATC_HUMAN	Aspartate aminotransferase, cytoplasmic GN=GOT1	3	1.15878	3.49945	1.34276	3.90841	2.47735	0.094228
639	3.36	4.46	20.04	2.561	2.561	TAOK3_HUMAN	Serine/threonine-protein kinase TAO3 GN=TAOK3	2	0.794328	3.37287	1.31826	4.44631	2.48294	0.088543
640	9.43	9.49	23.88	19.78	19.78	AN32E_HUMAN	Acidic leucine-rich nuclear phosphoprotein 32 family member E GN=ANP32E	8	2.05116	1.18032	4.83059	2.91072	2.7432	0.058845
641	4.03	4.14	20.54	3.101	3.101	SC24D_HUMAN	Protein transport protein Sec24D GN=SEC24D	2	2.37684	5.59758	1.40605	1.78649	2.79174	0.061975
642	2	3.04	30.89	7.068	7.068	MAPK3_HUMAN	MAP kinase-activated protein kinase 3 GN=MAPKAPK3	2	5.54626	3.34195	1.59956	0.963829	2.8629	0.105881
643	2.78	2.78	23.04	19.12	13.73	HDDC2_HUMAN	HD domain-containing protein 2 GN=HDDC2	2	2.1677	5.34564	1.20226	2.96483	2.92011	0.058169
644	3.75	4.17	24.03	4.202	2.185	WAPL_HUMAN	Wings apart-like protein homolog GN=WAPAL	2	4.40555	1.14815	4.9204	1.43219	2.97657	0.09776
645	26.34	26.76	57.86	52.52	49.26	TALDO_HUMAN	Transaldolase GN=TALDO1	19	2.35505	1.07647	6.0256	2.67917	3.03407	0.078198
646	5.53	7.46	40.96	6.875	4.323	EEA1_HUMAN	Early endosome antigen 1 GN=EEA1	6	0.972747	3.28095	1.78649	7.58578	3.40649	0.111944
647	2.02	2.12	30.47	2.452	1.751	GALT2_HUMAN	Polypeptide N-acetylgalactosaminyltransferase 2 GN=GALNT2	2	1.78649	8.16582	1.09648	4.9204	3.9923	0.097845
648	2.31	2.33	17.65	7.773	7.773	TRIP6_HUMAN	Thyroid receptor-interacting protein 6 GN=TRIP6	2	7.7983	5.70164	1.80302	1.0666	4.09239	0.09892
649	4.04	4.09	60.49	37.04	19.75	ABRAL_HUMAN	Costars family protein ABRACL GN=ABRACL	12	2.80543	8.70964	1.28233	4.2462	4.2609	0.055205
650	1.51	1.61	23.7	2.18	0.9479	UBP25_HUMAN	Ubiquitin carboxyl-terminal hydrolase 25 GN=USP25	2	1.97697	20.3236	1.03753	6.30957	7.41191	0.123844

## Sheet: Supp Table 2
HL-60 human promyelocytic leukemia cell line
No.	Unused	Total	%Cov	%Cov(50)	%Cov(95)	Accession No.	Name	Peptides(95%)	Ratio 1	Ratio 2	Ratio 3	Ratio 4	Average Ratio	P-value
Down-regulated Proteins
1	4.03	4.09	45.63	23.3	23.3	ATP5L_HUMAN	ATP synthase subunit g, mitochondrial GN=ATP5L	2	0.040551	0.034674	0.080168	0.064269	0.0549155	0.000626
2	3.12	13.33	50	40.77	40.77	H2A1D_HUMAN	Histone H2A type 1-D GN=HIST1H2AD	22	0.098175	0.131826	0.069823	0.093756	0.098395	0.000373
3	31.31	31.52	86.51	73.81	62.7	H2B1K_HUMAN	Histone H2B type 1-K GN=HIST1H2BK	52	0.17378	0.177011	0.028576	0.02729	0.101664	0.015284
4	4.02	31.34	84.13	73.81	62.7	H2B1J_HUMAN	Histone H2B type 1-J GN=HIST1H2BJ	49	0.192309	0.194089	0.049204	0.046132	0.120434	0.010214
5	10.01	10.19	63.27	35.71	29.08	KCY_HUMAN	UMP-CMP kinase GN=CMPK1	6	0.096383	0.06792	0.178649	0.139316	0.120567	0.001953
6	6.1	6.11	19.53	12.56	12.56	NACA_HUMAN	Nascent polypeptide-associated complex subunit alpha GN=NACA	3	0.214783	0.214783	0.08091	0.085507	0.148996	0.00522
7	8.03	8.16	23.63	15.34	11.29	EST1_HUMAN	Liver carboxylesterase 1 GN=CES1	4	0.218776	0.20893	0.101859	0.096383	0.156487	0.003237
8	25.7	27.02	73.57	73.57	73.57	PROF1_HUMAN	Profilin-1 GN=PFN1	22	0.251189	0.158489	0.133045	0.085507	0.157057	0.003264
9	4.4	4.41	58.95	48.42	48.42	LSM2_HUMAN	U6 snRNA-associated Sm-like protein LSm2 GN=LSM2	3	0.255859	0.167494	0.136773	0.091201	0.162832	0.003116
10	4.01	4.01	25.08	9.288	9.288	CCD94_HUMAN	Coiled-coil domain-containing protein 94 GN=CCDC94	2	0.111686	0.103753	0.270396	0.207014	0.173212	0.004331
11	9.26	9.43	59.38	33.44	25.94	ANXA5_HUMAN	Annexin A5 GN=ANXA5	7	0.263027	0.185353	0.180302	0.140605	0.192322	0.000984
12	21.94	21.94	74.32	68.92	59.46	LYSC_HUMAN	Lysozyme C GN=LYZ	31	0.260615	0.242103	0.141906	0.134276	0.194725	0.002349
13	26.47	27.57	47.35	34.73	30.97	EFTU_HUMAN	Elongation factor Tu, mitochondrial GN=TUFM	17	0.233346	0.183654	0.201372	0.169044	0.196854	0.000166
14	47.1	47.43	95.18	91.57	88.55	COF1_HUMAN	Cofilin-1 GN=CFL1	43	0.265461	0.169044	0.226986	0.139316	0.200202	0.001478
15	4	4.03	28.24	8.97	8.97	SUMF2_HUMAN	Sulfatase-modifying factor 2 GN=SUMF2	2	0.366438	0.285759	0.102802	0.081658	0.209164	0.017759
16	4.37	4.37	23.14	18.82	18.82	CATG_HUMAN	Cathepsin G GN=CTSG	4	0.346737	0.325087	0.092897	0.083176	0.211974	0.019973
17	6.99	7.12	10.71	8.929	8.929	TMX1_HUMAN	Thioredoxin-related transmembrane protein 1 GN=TMX1	6	0.242103	0.15417	0.277971	0.17378	0.212006	0.001434
18	18.39	18.39	83.8	38.43	38.43	RAN_HUMAN	GTP-binding nuclear protein Ran GN=RAN	16	0.387258	0.270396	0.113763	0.083946	0.213841	0.017073
19	8.24	10.44	68.9	43.9	39.02	SRSF3_HUMAN	Serine/arginine-rich splicing factor 3 GN=SRSF3	14	0.157036	0.343558	0.115878	0.283139	0.224903	0.00821
20	5.03	5.04	16.25	12.75	12.75	LEUK_HUMAN	Leukosialin GN=SPN	3	0.30761	0.301995	0.131826	0.18197	0.23085	0.0051
21	4.29	4.41	37.97	15.88	15.88	MRRP1_HUMAN	Mitochondrial ribonuclease P protein 1 GN=TRMT10C	4	0.158489	0.192309	0.248886	0.340408	0.235023	0.002899
22	6	6.05	42.73	23.35	23.35	IDI1_HUMAN	Isopentenyl-diphosphate Delta-isomerase 1 GN=IDI1	4	0.10666	0.152757	0.325087	0.356451	0.235239	0.012775
23	8.23	8.28	47.79	32.35	27.21	SRP14_HUMAN	Signal recognition particle 14 kDa protein GN=SRP14	7	0.231206	0.383707	0.149968	0.239883	0.251191	0.004941
24	8	8.05	38.2	21.35	21.35	ARPC3_HUMAN	Actin-related protein 2/3 complex subunit 3 GN=ARPC3	6	0.487529	0.376704	0.107647	0.084723	0.264151	0.035802
25	5.55	7	25.73	8.443	6.992	RRP1B_HUMAN	Ribosomal RNA processing protein 1 homolog B GN=RRP1B	4	0.229087	0.272898	0.272898	0.293765	0.267162	0.000139
26	2.75	2.78	36.57	8.955	8.955	CCHL_HUMAN	Cytochrome c-type heme lyase GN=HCCS	2	0.448745	0.369828	0.16293	0.087902	0.267351	0.027976
27	4.14	4.21	49.51	34.47	22.82	BTF3_HUMAN	Transcription factor BTF3 GN=BTF3	10	0.420727	0.461318	0.089536	0.098175	0.267439	0.037796
28	6	6.09	46.67	32.31	30.26	BID_HUMAN	BH3-interacting domain death agonist GN=BID	6	0.291072	0.285759	0.263027	0.255859	0.273929	3.1e-05
29	8.99	9.04	44.69	31.56	31.56	EIF3G_HUMAN	Eukaryotic translation initiation factor 3 subunit G GN=EIF3G	6	0.394457	0.316228	0.239883	0.207014	0.289396	0.003038
30	1.6	1.67	37.44	15.64	12.56	TMX3_HUMAN	Protein disulfide-isomerase TMX3 GN=TMX3	2	0.554626	0.280543	0.253513	0.108643	0.299331	0.026626
31	2.65	2.97	39.48	5.794	4.936	DPOD3_HUMAN	DNA polymerase delta subunit 3 GN=POLD3	2	0.242103	0.340408	0.319154	0.296483	0.299537	0.000492
32	4.03	4.07	39.27	8.761	8.761	CATS_HUMAN	Cathepsin S GN=CTSS	2	0.42462	0.432514	0.164437	0.177011	0.299646	0.016171
33	2.97	3.03	54.24	37.29	27.97	MTPN_HUMAN	Myotrophin GN=MTPN	3	0.195884	0.416869	0.187068	0.401791	0.300403	0.010217
34	9.14	9.52	43.75	25.37	23.53	PHB_HUMAN	Prohibitin GN=PHB	8	0.356451	0.436516	0.199526	0.231206	0.305925	0.006635
35	4.05	4.11	14.26	6.567	5.253	ARSB_HUMAN	Arylsulfatase B GN=ARSB	3	0.444631	0.47863	0.161436	0.144544	0.30731	0.025555
36	9.17	9.17	63.78	63.78	63.78	NTF2_HUMAN	Nuclear transport factor 2 GN=NUTF2	10	0.390841	0.299226	0.313329	0.226986	0.307595	0.001732
37	26.96	27.92	64.41	59.66	58.31	RSSA_HUMAN	40S ribosomal protein SA GN=RPSA	32	0.237684	0.432514	0.197697	0.369828	0.309431	0.006899
38	29.08	29.35	62.88	37.88	33.52	SYYC_HUMAN	Tyrosine--tRNA ligase, cytoplasmic GN=YARS	16	0.413047	0.280543	0.340408	0.242103	0.319025	0.002122
39	6.79	6.79	65.03	37.42	37.42	PIN1_HUMAN	Peptidyl-prolyl cis-trans isomerase NIMA-interacting 1 GN=PIN1	8	0.328095	0.20893	0.474242	0.277971	0.32231	0.006301
40	15.32	16.2	58.17	40.3	26.24	RS4X_HUMAN	40S ribosomal protein S4, X isoform GN=RPS4X	8	0.457088	0.465586	0.190546	0.18197	0.323798	0.018404
41	4.96	5.26	47.84	19.14	13.58	FA49B_HUMAN	Protein FAM49B GN=FAM49B	6	0.420727	0.265461	0.394457	0.2208	0.325361	0.005002
42	4.47	4.59	16.73	6.792	5.031	PLAP_HUMAN	Phospholipase A-2-activating protein GN=PLAA	2	0.501187	0.387258	0.253513	0.175388	0.329337	0.014355
43	4.25	4.31	37.32	23.24	18.31	FKBP2_HUMAN	Peptidyl-prolyl cis-trans isomerase FKBP2 GN=FKBP2	3	0.30761	0.337287	0.30479	0.369828	0.329879	0.000148
44	97.97	98.51	70.43	66.1	64.4	HSP7C_HUMAN	Heat shock cognate 71 kDa protein GN=HSPA8	124	0.275423	0.30761	0.366438	0.405509	0.338745	0.001073
45	16.38	16.58	42.55	20.03	18.63	K2C1_HUMAN	Keratin, type II cytoskeletal 1 GN=KRT1	15	0.293765	0.343558	0.328095	0.390841	0.339065	0.000351
46	8.91	10.17	53.66	47.97	40.65	RL35_HUMAN	60S ribosomal protein L35 GN=RPL35	8	0.409261	0.376704	0.301995	0.280543	0.342126	0.001203
47	10.47	11.24	32.1	22.95	19.42	K1C9_HUMAN	Keratin, type I cytoskeletal 9 GN=KRT9	9	0.251189	0.416869	0.272898	0.428549	0.342376	0.004235
48	6.31	6.33	53.97	46.03	34.92	HINT1_HUMAN	Histidine triad nucleotide-binding protein 1 GN=HINT1	9	0.334195	0.383707	0.313329	0.349945	0.345294	0.00014
49	4.85	4.88	17.08	9.846	6.923	DUS3L_HUMAN	tRNA-dihydrouridine(47) synthase [NAD(P)(+)]-like GN=DUS3L	3	0.49204	0.474242	0.21677	0.205116	0.347042	0.017553
50	5.28	8.92	43.41	6.757	6.757	RBP56_HUMAN	TATA-binding protein-associated factor 2N GN=TAF15	6	0.390841	0.334195	0.394457	0.337287	0.364195	0.000195
51	6.08	6.17	40.29	19.9	19.9	RALA_HUMAN	Ras-related protein Ral-A GN=RALA	4	0.390841	0.380189	0.346737	0.340408	0.364544	8.3e-05
52	4.92	5.23	22.55	6.314	5.541	ARHG6_HUMAN	Rho guanine nucleotide exchange factor 6 GN=ARHGEF6	3	0.409261	0.366438	0.398107	0.353183	0.381747	0.000101
53	6.26	6.34	45.65	35.87	29.35	LGUL_HUMAN	Lactoylglutathione lyase GN=GLO1	6	0.448745	0.394457	0.376704	0.316228	0.384033	0.000912
54	2.39	2.53	16.53	3.896	3.424	STAT6_HUMAN	Signal transducer and activator of transcription 6 GN=STAT6	2	0.642688	0.461318	0.258226	0.187068	0.387325	0.031722
55	55.16	106.82	73.09	54.92	47.81	HS90A_HUMAN	Heat shock protein HSP 90-alpha GN=HSP90AA1	135	0.413047	0.337287	0.420727	0.387258	0.38958	0.000324
56	8.74	8.96	25.28	6.135	5.583	SCRIB_HUMAN	Protein scribble homolog GN=SCRIB	6	0.564937	0.409261	0.37325	0.222844	0.392573	0.014404
57	2.54	2.56	21.1	11.03	7.194	LAMP1_HUMAN	Lysosome-associated membrane glycoprotein 1 GN=LAMP1	2	0.49204	0.359749	0.42462	0.310456	0.396716	0.002548
58	8.83	8.89	23.43	18.36	15.21	ZYX_HUMAN	Zyxin GN=ZYX	10	0.398107	0.237684	0.586138	0.366438	0.397092	0.013382
59	3.38	3.41	30.03	8.397	8.397	IDH3G_HUMAN	Isocitrate dehydrogenase [NAD] subunit gamma, mitochondrial GN=IDH3G	2	0.251189	0.231206	0.597035	0.534564	0.403498	0.027509
60	5.62	5.62	35.08	24.31	21.23	EIF3I_HUMAN	Eukaryotic translation initiation factor 3 subunit I GN=EIF3I	5	0.369828	0.510505	0.30761	0.436516	0.406115	0.003492
61	21.89	22.58	57.09	34.1	32.57	ERP29_HUMAN	Endoplasmic reticulum resident protein 29 GN=ERP29	15	0.398107	0.625173	0.235505	0.366438	0.406306	0.017201
62	16.18	16.33	63.82	55.26	46.05	RS18_HUMAN	40S ribosomal protein S18 GN=RPS18	11	0.457088	0.636796	0.226986	0.30761	0.40712	0.02289
63	3.01	3.04	34.55	7.879	7.879	AIP_HUMAN	AH receptor-interacting protein GN=AIP	4	0.613762	0.398107	0.366438	0.251189	0.407374	0.014005
64	5.31	5.31	41.38	26.05	20.69	LASP1_HUMAN	LIM and SH3 domain protein 1 GN=LASP1	4	0.619441	0.340408	0.440555	0.239883	0.410072	0.017819
65	4	4	25.18	10.64	10.64	ARMC1_HUMAN	Armadillo repeat-containing protein 1 GN=ARMC1	2	0.597035	0.401791	0.380189	0.263027	0.410511	0.011483
66	4.07	4.28	20.89	4.225	2.934	KDM1A_HUMAN	Lysine-specific histone demethylase 1A GN=KDM1A	2	0.559758	0.457088	0.349945	0.283139	0.412482	0.008657
67	10.07	10.1	53.8	36.96	36.96	RAP1B_HUMAN	Ras-related protein Rap-1b GN=RAP1B	11	0.554626	0.328095	0.47863	0.291072	0.413106	0.009179
68	4.84	4.9	58.72	43.12	36.7	SLIRP_HUMAN	SRA stem-loop-interacting RNA-binding protein, mitochondrial GN=SLIRP	3	0.398107	0.591562	0.291072	0.383707	0.416112	0.008338
69	2.01	2.03	17.07	2.439	2.439	LBR_HUMAN	Lamin-B receptor GN=LBR	2	0.608135	0.436516	0.363078	0.260615	0.417086	0.013793
70	4.01	4.04	23.42	12.16	12.16	G45IP_HUMAN	Growth arrest and DNA damage-inducible proteins-interacting protein 1 GN=GADD45GIP1	3	0.564937	0.452898	0.363078	0.296483	0.419349	0.007547
71	23.37	27.35	69.44	60.65	55.09	PPIB_HUMAN	Peptidyl-prolyl cis-trans isomerase B GN=PPIB	22	0.461318	0.413047	0.436516	0.394457	0.426335	0.000137
72	14.39	14.92	36.16	16.98	14.6	SYFB_HUMAN	Phenylalanine--tRNA ligase beta subunit GN=FARSB	7	0.356451	0.444631	0.420727	0.496592	0.4296	0.001148
73	2	2.03	15.77	3.458	3.458	RAB44_HUMAN	Ras-related protein Rab-44 GN=RAB44	2	0.648634	0.597035	0.229087	0.244343	0.429775	0.041811
74	10.99	11	60.76	51.48	51.48	ICLN_HUMAN	Methylosome subunit pICln GN=CLNS1A	10	0.387258	0.539511	0.346737	0.469894	0.43585	0.003337
75	6.1	8.44	51.96	23.49	21.35	EF1D_HUMAN	Elongation factor 1-delta GN=EEF1D	8	0.549541	0.416869	0.465586	0.363078	0.448769	0.002654
76	5.74	5.81	39.71	23.04	23.04	RS5_HUMAN	40S ribosomal protein S5 GN=RPS5	5	0.529663	0.401791	0.487529	0.376704	0.448922	0.002051
77	4.2	4.24	41.41	18.75	10.16	NH2L1_HUMAN	NHP2-like protein 1 GN=NHP2L1	4	0.559758	0.613762	0.293765	0.334195	0.45037	0.01916
78	22.95	37.26	62.17	46.03	40.21	ROA3_HUMAN	Heterogeneous nuclear ribonucleoprotein A3 GN=HNRNPA3	32	0.529663	0.57544	0.334195	0.363078	0.450594	0.00884
79	74.43	74.54	70.6	53.69	50.6	PERM_HUMAN	Myeloperoxidase GN=MPO	114	0.428549	0.630957	0.30479	0.440555	0.451213	0.011385
80	7.31	7.5	47.4	22.54	17.92	SAE1_HUMAN	SUMO-activating enzyme subunit 1 GN=SAE1	8	0.322107	0.251189	0.679204	0.564937	0.454359	0.033817
81	4.02	4.35	33.97	7.88	6.793	SH3G1_HUMAN	Endophilin-A2 GN=SH3GL1	2	0.277971	0.349945	0.534564	0.679204	0.460421	0.025568
82	4	4.22	20.1	2.415	1.893	GDE_HUMAN	Glycogen debranching enzyme GN=AGL	2	0.346737	0.630957	0.310456	0.564937	0.463272	0.018886
83	17.55	18.62	45.41	35.29	28.47	RBBP4_HUMAN	Histone-binding protein RBBP4 GN=RBBP4	17	0.654636	0.394457	0.483059	0.322107	0.463565	0.013025
84	2.42	2.8	65	63	34	HMGN1_HUMAN	Non-histone chromosomal protein HMG-14 GN=HMGN1	2	0.544503	0.501187	0.420727	0.394457	0.465219	0.001937
85	5.18	5.22	37.25	10.5	10.5	MAPK2_HUMAN	MAP kinase-activated protein kinase 2 GN=MAPKAPK2	4	0.580764	0.564937	0.376704	0.369828	0.473058	0.00834
86	4.01	4.04	36.18	7.895	7.895	FIS1_HUMAN	Mitochondrial fission 1 protein GN=FIS1	2	0.30761	0.376704	0.544503	0.666807	0.473906	0.020147
87	35.07	35.94	55.2	44.09	38.17	DHE3_HUMAN	Glutamate dehydrogenase 1, mitochondrial GN=GLUD1	22	0.544503	0.510505	0.444631	0.405509	0.476287	0.001509
88	2.1	2.9	7.081	2.919	0.8612	NU214_HUMAN	Nuclear pore complex protein Nup214 GN=NUP214	2	0.544503	0.448745	0.501187	0.416869	0.477826	0.001078
89	12	12.49	41.61	21.48	20.13	ATPG_HUMAN	ATP synthase subunit gamma, mitochondrial GN=ATP5C1	9	0.787046	0.444631	0.436516	0.248886	0.47927	0.04012
90	12.26	12.79	29.49	17.69	10.04	AFG32_HUMAN	AFG3-like protein 2 GN=AFG3L2	7	0.457088	0.57544	0.398107	0.501187	0.482955	0.002469
91	9.27	9.49	34.89	23.38	20.14	CNPY3_HUMAN	Protein canopy homolog 3 GN=CNPY3	5	0.325087	0.398107	0.529663	0.679204	0.483015	0.01771
92	22.67	24.19	45.41	34.3	31.4	IDHC_HUMAN	Isocitrate dehydrogenase [NADP] cytoplasmic GN=IDH1	13	0.549541	0.570164	0.394457	0.436516	0.487669	0.003814
93	4.99	5	89.83	44.92	37.29	ELOB_HUMAN	Transcription elongation factor B polypeptide 2 GN=TCEB2	5	0.534564	0.772681	0.265461	0.380189	0.488224	0.040339
94	3.34	3.59	17.75	2.484	2.13	TRI33_HUMAN	E3 ubiquitin-protein ligase TRIM33 GN=TRIM33	2	0.428549	0.544503	0.432514	0.549541	0.488777	0.00187
95	5.59	5.65	21.19	7.692	6.75	ANM5_HUMAN	Protein arginine N-methyltransferase 5 GN=PRMT5	3	0.751623	0.586138	0.340408	0.277971	0.489035	0.041477
96	28.98	29.21	51.95	35.06	31.75	GUAA_HUMAN	GMP synthase [glutamine-hydrolyzing] GN=GMPS	21	0.549541	0.539511	0.428549	0.440555	0.489539	0.001607
97	2	2.02	26.56	20.31	20.31	NOP10_HUMAN	H/ACA ribonucleoprotein complex subunit 3 GN=NOP10	4	0.483059	0.398107	0.597035	0.487529	0.491432	0.003187
98	76.2	76.51	73.65	72.3	70.05	TBB5_HUMAN	Tubulin beta chain GN=TUBB	152	0.591562	0.679204	0.328095	0.369828	0.492172	0.023551
99	8	8.13	42.06	22.9	22.9	OSTF1_HUMAN	Osteoclast-stimulating factor 1 GN=OSTF1	7	0.636796	0.390841	0.619441	0.322107	0.492296	0.021424
100	12.74	12.8	60.26	47.68	43.71	RS14_HUMAN	40S ribosomal protein S14 GN=RPS14	12	0.474242	0.57544	0.42462	0.496592	0.492723	0.001473
101	4.08	4.1	17.37	9.474	8.158	BACH_HUMAN	Cytosolic acyl coenzyme A thioester hydrolase GN=ACOT7	2	0.524807	0.401791	0.608135	0.444631	0.494841	0.004325
102	116.18	116.18	75.41	58.43	52.62	HS90B_HUMAN	Heat shock protein HSP 90-beta GN=HSP90AB1	133	0.496592	0.642688	0.369828	0.47863	0.496935	0.007885
103	0.7	1.31	51.83	21.99	15.18	CDC42_HUMAN	Cell division control protein 42 homolog GN=CDC42	2	0.501187	0.380189	0.630957	0.483059	0.498848	0.006336
104	5.35	5.86	32.56	11.54	8.59	STRN_HUMAN	Striatin GN=STRN	3	0.717794	0.469894	0.501187	0.313329	0.500551	0.022791
105	8.03	8.05	47.06	19.61	19.61	SNR40_HUMAN	U5 small nuclear ribonucleoprotein 40 kDa protein GN=SNRNP40	6	0.483059	0.383707	0.679204	0.457088	0.500765	0.009396
106	3.93	3.93	17.98	13.48	13.48	DYL2_HUMAN	Dynein light chain 2, cytoplasmic GN=DYNLL2	2	0.824138	0.42462	0.501187	0.260615	0.50264	0.047534
107	4.29	4.91	27.57	4.319	3.654	AT131_HUMAN	Probable cation-transporting ATPase 13A1 GN=ATP13A1	3	0.787046	0.505825	0.461318	0.260615	0.503701	0.044219
108	5.22	5.45	15.69	4.037	3.945	UN13D_HUMAN	Protein unc-13 homolog D GN=UNC13D	4	0.356451	0.529663	0.428549	0.704693	0.504839	0.016352
109	4	4.01	35.42	13.02	13.02	PMVK_HUMAN	Phosphomevalonate kinase GN=PMVK	2	0.474242	0.47863	0.529663	0.539511	0.505512	0.000257
110	9.68	9.78	45	20.56	15	PP1R7_HUMAN	Protein phosphatase 1 regulatory subunit 7 GN=PPP1R7	6	0.380189	0.448745	0.544503	0.648634	0.505518	0.009036
111	7.76	7.95	53.05	29.11	24.41	ATPO_HUMAN	ATP synthase subunit O, mitochondrial GN=ATP5O	5	0.444631	0.369828	0.654636	0.554626	0.50593	0.011052
112	6.01	6.35	28.95	7.208	4.462	COPG1_HUMAN	Coatomer subunit gamma-1 GN=COPG1	4	0.428549	0.469894	0.534564	0.591562	0.506142	0.002318
113	12.37	12.97	37.07	26.77	20.37	SEPT7_HUMAN	Septin-7 GN=SEPT7	9	0.60256	0.625173	0.390841	0.416869	0.508861	0.010591
114	25.82	26.34	89.3	75.4	72.19	PEBP1_HUMAN	Phosphatidylethanolamine-binding protein 1 GN=PEBP1	32	0.666807	0.613762	0.398107	0.366438	0.511278	0.018516
115	4.84	4.87	43.6	19.19	19.19	NDUA8_HUMAN	NADH dehydrogenase [ubiquinone] 1 alpha subcomplex subunit 8 GN=NDUFA8	5	0.654636	0.613762	0.416869	0.363078	0.512086	0.016724
116	7.72	8.12	48.52	25.74	14.35	RHG01_HUMAN	Rho GTPase-activating protein 1 GN=ARHGAP1	6	0.409261	0.515229	0.505825	0.642688	0.518251	0.005378
117	80.11	80.95	83.62	77.78	69.49	KPYM_HUMAN	Pyruvate kinase isozymes M1/M2 GN=PKM	76	0.679204	0.363078	0.672977	0.359749	0.518752	0.029987
118	7.43	7.54	15.47	4.557	4.557	PO210_HUMAN	Nuclear pore membrane glycoprotein 210 GN=NUP210	5	0.524807	0.275423	0.801678	0.474242	0.519037	0.045709
119	6	6.14	22.35	11.17	11.17	DJB11_HUMAN	DnaJ homolog subfamily B member 11 GN=DNAJB11	5	0.591562	0.570164	0.452898	0.469894	0.52113	0.00227
120	4	4.02	28.46	11.54	11.54	F203A_HUMAN	Protein FAM203A GN=FAM203A	4	0.564937	0.376704	0.685488	0.461318	0.522112	0.013607
121	10.55	10.58	38.95	27.55	27.55	RCC1_HUMAN	Regulator of chromosome condensation GN=RCC1	10	0.648634	0.679204	0.390841	0.369828	0.522127	0.023689
122	22.42	22.42	75	73.53	69.12	H32_HUMAN	Histone H3.2 GN=HIST2H3A	20	0.544503	0.679204	0.398107	0.47863	0.525111	0.009698
123	100.87	101.46	81.15	74.35	64.75	CH60_HUMAN	60 kDa heat shock protein, mitochondrial GN=HSPD1	108	0.544503	0.524807	0.529663	0.505825	0.526199	2.92e-05
124	36.32	39.62	50.76	35.41	30.84	NASP_HUMAN	Nuclear autoantigenic sperm protein GN=NASP	34	0.801678	0.549541	0.444631	0.322107	0.529489	0.036454
125	33.81	36.94	57.08	35.09	31.17	LMNA_HUMAN	Prelamin-A/C GN=LMNA	26	0.461318	0.331131	0.772681	0.554626	0.529939	0.030929
126	21.79	22.85	51.29	32.24	25.88	PUR6_HUMAN	Multifunctional protein ADE2 GN=PAICS	11	0.461318	0.49204	0.580764	0.586138	0.530065	0.001759
127	2.89	2.9	15.77	9.06	9.06	3MG_HUMAN	DNA-3-methyladenine glycosylase GN=MPG	2	0.319154	0.440555	0.570164	0.801678	0.532888	0.039079
128	29.06	30.98	36.65	18.79	17.01	SYLC_HUMAN	Leucine--tRNA ligase, cytoplasmic GN=LARS	20	0.474242	0.591562	0.487529	0.586138	0.534868	0.001731
129	8.55	8.65	40.86	27.43	23.71	PLEK_HUMAN	Pleckstrin GN=PLEK	8	0.42462	0.440555	0.672977	0.608135	0.536572	0.011361
130	2.85	2.88	15.09	6.376	6.376	THMS2_HUMAN	Protein THEMIS2 GN=THEMIS2	2	0.343558	0.366438	0.691831	0.744732	0.53664	0.044187
131	1.66	1.73	24.06	2.83	2.358	CRNL1_HUMAN	Crooked neck-like protein 1 GN=CRNKL1	2	0.409261	0.440555	0.630957	0.679204	0.539994	0.014979
132	4.03	4.14	18.52	2.991	2.422	GLGB_HUMAN	1,4-alpha-glucan-branching enzyme GN=GBE1	2	0.539511	0.47863	0.608135	0.539511	0.541447	0.001072
133	5.84	5.91	54.39	35.09	20.61	TSN_HUMAN	Translin GN=TSN	3	0.672977	0.654636	0.420727	0.42462	0.54324	0.016515
134	95.49	95.97	76.77	69.69	65.55	PDIA1_HUMAN	Protein disulfide-isomerase GN=P4HB	100	0.613762	0.564937	0.524807	0.483059	0.546641	0.001281
135	5.7	5.73	22.63	8.07	8.07	ILVBL_HUMAN	Acetolactate synthase-like protein GN=ILVBL	3	0.515229	0.57544	0.544503	0.559758	0.548733	0.000133
136	10.31	10.57	41.26	18.27	18.27	DLDH_HUMAN	Dihydrolipoyl dehydrogenase, mitochondrial GN=DLD	7	0.691831	0.717794	0.380189	0.409261	0.549769	0.031953
137	2.5	2.54	37.22	17.94	14.35	CC124_HUMAN	Coiled-coil domain-containing protein 124 GN=CCDC124	2	0.691831	0.691831	0.409261	0.416869	0.552448	0.024554
138	0.49	0.53	17.14	5.195	4.156	SNF5_HUMAN	SWI/SNF-related matrix-associated actin-dependent regulator of chromatin subfamily B member 1 GN=SMARCB1	2	0.465586	0.515229	0.586138	0.648634	0.553897	0.003737
139	17.77	18.14	39.42	20.62	19.71	SYNC_HUMAN	Asparagine--tRNA ligase, cytoplasmic GN=NARS	15	0.758578	0.630957	0.461318	0.369828	0.55517	0.029664
140	23.87	24.45	52.48	36.45	36.45	PAK2_HUMAN	Serine/threonine-protein kinase PAK 2 GN=PAK2	15	0.613762	0.343558	0.831764	0.432514	0.555399	0.045174
141	7.28	16.52	58.9	36.16	34.79	PCBP2_HUMAN	Poly(rC)-binding protein 2 GN=PCBP2	10	0.570164	0.529663	0.586138	0.539511	0.556369	0.000142
142	3.89	4.18	29.76	9.312	7.287	AL9A1_HUMAN	4-trimethylaminobutyraldehyde dehydrogenase GN=ALDH9A1	3	0.660693	0.505825	0.625173	0.436516	0.557052	0.008301
143	14.64	15.5	32.81	10.37	9.62	ACINU_HUMAN	Apoptotic chromatin condensation inducer in the nucleus GN=ACIN1	9	0.744732	0.619441	0.501187	0.363078	0.55711	0.027693
144	6.14	6.25	40.15	14.9	12.63	RT09_HUMAN	28S ribosomal protein S9, mitochondrial GN=MRPS9	4	0.57544	0.744732	0.405509	0.505825	0.557876	0.017324
145	15.38	15.73	27.14	17.76	15.41	SYK_HUMAN	Lysine--tRNA ligase GN=KARS	10	0.483059	0.559758	0.570164	0.619441	0.558106	0.001468
146	2.08	2.18	30.15	7.385	7.385	LIMS1_HUMAN	LIM and senescent cell antigen-like-containing domain protein 1 GN=LIMS1	2	0.704693	0.428549	0.685488	0.416869	0.5589	0.023731
147	12.36	12.57	43.31	16.65	13.49	DNLI1_HUMAN	DNA ligase 1 GN=LIG1	7	0.559758	0.608135	0.519996	0.559758	0.561912	0.00037
148	2.43	2.47	16.05	7.934	6.458	OGFD1_HUMAN	2-oxoglutarate and iron-dependent oxygenase domain-containing protein 1 GN=OGFOD1	2	0.529663	0.731139	0.432514	0.559758	0.563268	0.012002
149	6.77	6.84	57.3	26.4	26.4	RM13_HUMAN	39S ribosomal protein L13, mitochondrial GN=MRPL13	4	0.452898	0.580764	0.534564	0.691831	0.565014	0.00705
150	11.12	11.14	29.32	26.85	26.85	PSD7_HUMAN	26S proteasome non-ATPase regulatory subunit 7 GN=PSMD7	9	0.608135	0.630957	0.487529	0.534564	0.565296	0.002332
151	27.35	27.39	40.59	25.46	24.47	SFPQ_HUMAN	Splicing factor, proline- and glutamine-rich GN=SFPQ	26	0.559758	0.501187	0.630957	0.570164	0.565516	0.001199
152	9.14	9.48	33.65	23.39	18.85	HAT1_HUMAN	Histone acetyltransferase type B catalytic subunit GN=HAT1	9	0.597035	0.448745	0.691831	0.534564	0.568044	0.007967
153	7.1	7.11	32.13	12.85	12.85	PSMD6_HUMAN	26S proteasome non-ATPase regulatory subunit 6 GN=PSMD6	6	0.353183	0.519996	0.57544	0.824138	0.568189	0.039426
154	8.78	26.52	74.39	51.22	44.72	1433B_HUMAN	14-3-3 protein beta/alpha GN=YWHAB	29	0.420727	0.452898	0.679204	0.731139	0.570992	0.024417
155	26.31	28.36	32.58	13.63	10.78	CKAP5_HUMAN	Cytoskeleton-associated protein 5 GN=CKAP5	16	0.505825	0.469894	0.698232	0.613762	0.571928	0.007999
156	8.3	10.52	20.3	8.897	8.897	ITB1_HUMAN	Integrin beta-1 GN=ITGB1	7	0.597035	0.597035	0.549541	0.544503	0.572029	0.000203
157	2	2	55.91	18.9	18.9	MOFA1_HUMAN	MORF4 family-associated protein 1 GN=MRFAP1	3	0.672977	0.685488	0.461318	0.469894	0.572419	0.013287
158	5.97	6.39	13.28	7.676	7.676	RCOR1_HUMAN	REST corepressor 1 GN=RCOR1	3	0.416869	0.413047	0.724436	0.737904	0.573064	0.035593
159	6.13	6.47	26.97	8.657	7.065	E41L2_HUMAN	Band 4.1-like protein 2 GN=EPB41L2	5	0.717794	0.544503	0.586138	0.448745	0.574295	0.009912
160	5.32	5.41	25.05	8.785	8.785	NRBP_HUMAN	Nuclear receptor-binding protein GN=NRBP1	3	0.496592	0.413047	0.751623	0.642688	0.575987	0.022554
161	35.63	35.96	82.42	78.79	75.15	PPIA_HUMAN	Peptidyl-prolyl cis-trans isomerase A GN=PPIA	85	0.501187	0.772681	0.413047	0.619441	0.576589	0.023421
162	22.79	23.63	61.13	54.42	52.3	VDAC1_HUMAN	Voltage-dependent anion-selective channel protein 1 GN=VDAC1	17	0.654636	0.544503	0.608135	0.501187	0.577115	0.002549
163	4.01	4.02	22.13	6.439	5.433	ADPGK_HUMAN	ADP-dependent glucokinase GN=ADPGK	2	0.549541	0.554626	0.60256	0.60256	0.577322	0.000213
164	12.11	12.45	37.48	17.35	14.24	LKHA4_HUMAN	Leukotriene A-4 hydrolase GN=LTA4H	9	0.698232	0.452898	0.685488	0.474242	0.577715	0.016279
165	10	10.03	33.22	31.83	31.83	TXNL1_HUMAN	Thioredoxin-like protein 1 GN=TXNL1	13	0.515229	0.428549	0.758578	0.625173	0.581882	0.019499
166	5.25	5.78	35.18	14.22	8.234	MTA2_HUMAN	Metastasis-associated protein MTA2 GN=MTA2	4	0.711214	0.809096	0.383707	0.42462	0.582159	0.049496
167	7.05	7.17	62.62	56.07	38.32	HMGA1_HUMAN	High mobility group protein HMG-I/HMG-Y GN=HMGA1	4	0.57544	0.666807	0.505825	0.591562	0.584908	0.00244
168	10.26	10.44	22.89	7.547	7.547	P5CS_HUMAN	Delta-1-pyrroline-5-carboxylate synthase GN=ALDH18A1	6	0.436516	0.510505	0.636796	0.758578	0.585599	0.019479
169	21.59	22.82	40.72	23.14	20.42	MCM3_HUMAN	DNA replication licensing factor MCM3 GN=MCM3	14	0.666807	0.544503	0.613762	0.519996	0.586267	0.002457
170	4.14	4.77	34.05	6.438	5.722	NOLC1_HUMAN	Nucleolar and coiled-body phosphoprotein 1 GN=NOLC1	4	0.642688	0.772681	0.42462	0.505825	0.586453	0.023857
171	2.57	12.31	35.09	21.74	10.56	PABP4_HUMAN	Polyadenylate-binding protein 4 GN=PABPC4	9	0.758578	0.57544	0.586138	0.428549	0.587176	0.017873
172	6.03	6.26	26.88	4.375	3.646	RBM19_HUMAN	Probable RNA-binding protein 19 GN=RBM19	3	0.613762	0.731139	0.461318	0.549541	0.58894	0.011133
173	19.28	19.5	75.56	68.15	50.37	FABP5_HUMAN	Fatty acid-binding protein, epidermal GN=FABP5	13	0.691831	0.580764	0.597035	0.487529	0.58929	0.004959
174	20.86	21.18	46.46	34.43	22.73	RPN1_HUMAN	Dolichyl-diphosphooligosaccharide--protein glycosyltransferase subunit 1 GN=RPN1	17	0.77983	0.496592	0.660693	0.428549	0.591416	0.026575
175	28.14	28.3	38.39	31.45	26.9	COR1A_HUMAN	Coronin-1A GN=CORO1A	16	0.765597	0.534564	0.625173	0.444631	0.592491	0.018156
176	4.83	4.89	30.72	25.49	25.49	NHP2_HUMAN	H/ACA ribonucleoprotein complex subunit 2 GN=NHP2	3	0.862979	0.539511	0.591562	0.383707	0.59444	0.043332
177	2	4.05	16.47	2.226	2.226	NDC1_HUMAN	Nucleoporin NDC1 GN=TMEM48	2	0.559758	0.794328	0.42462	0.60256	0.595317	0.024302
178	26.16	27.42	62.15	52.05	52.05	RLA0_HUMAN	60S acidic ribosomal protein P0 GN=RPLP0	18	0.60256	0.847227	0.416869	0.519996	0.596663	0.034354
179	6.01	6.11	36.58	10.45	10.45	CN37_HUMAN	2',3'-cyclic-nucleotide 3'-phosphodiesterase GN=CNP	3	0.49204	0.457088	0.591562	0.847227	0.596979	0.028731
180	17.98	18.35	62.28	49.56	44.74	CYBP_HUMAN	Calcyclin-binding protein GN=CACYBP	16	0.666807	0.559758	0.630957	0.534564	0.598021	0.002072
181	3.8	4.08	37.8	19.11	13.01	BAP31_HUMAN	B-cell receptor-associated protein 31 GN=BCAP31	5	0.691831	0.60256	0.580764	0.519996	0.598788	0.003096
182	44.38	44.97	70.84	58.13	52.9	TCPB_HUMAN	T-complex protein 1 subunit beta GN=CCT2	39	0.519996	0.570164	0.613762	0.704693	0.602154	0.004076
183	7.36	10.36	35.48	17.84	14.32	G3BP2_HUMAN	Ras GTPase-activating protein-binding protein 2 GN=G3BP2	5	0.515229	0.586138	0.654636	0.654636	0.60266	0.00292
184	3.78	6.11	26.25	11.22	11.22	NEMO_HUMAN	NF-kappa-B essential modulator GN=IKBKG	5	0.60256	0.549541	0.660693	0.60256	0.603838	0.000884
185	6.03	6.11	22.04	8.704	8.704	UBIP1_HUMAN	Upstream-binding protein 1 GN=UBP1	4	0.660693	0.549541	0.660693	0.549541	0.605117	0.002453
186	10.52	12.8	53.59	37.13	22.46	IPYR2_HUMAN	Inorganic pyrophosphatase 2, mitochondrial GN=PPA2	8	0.625173	0.539511	0.666807	0.591562	0.605763	0.00151
187	12.96	13.1	60.26	49.01	35.76	RS13_HUMAN	40S ribosomal protein S13 GN=RPS13	10	0.816582	0.559758	0.625173	0.42462	0.606533	0.030025
188	17.66	17.95	65.63	44.2	42.41	PRDX6_HUMAN	Peroxiredoxin-6 GN=PRDX6	15	0.60256	0.564937	0.660693	0.613762	0.610488	0.000598
189	5.8	5.93	21.77	5.479	5.479	THOC1_HUMAN	THO complex subunit 1 GN=THOC1	3	0.432514	0.47863	0.691831	0.83946	0.610609	0.042228
190	4.02	4.43	36.39	11.01	9.48	VP26A_HUMAN	Vacuolar protein sorting-associated protein 26A GN=VPS26A	2	0.77983	0.580764	0.630957	0.461318	0.613217	0.018563
191	2	2.01	12.68	3.067	3.067	COR1B_HUMAN	Coronin-1B GN=CORO1B	2	0.630957	0.660693	0.564937	0.597035	0.613406	0.000717
192	8	8.33	21.41	7.821	7.308	K6PL_HUMAN	6-phosphofructokinase, liver type GN=PFKL	5	0.855067	0.597035	0.608135	0.398107	0.614586	0.044299
193	4	4.06	45.66	17.34	17.34	RT25_HUMAN	28S ribosomal protein S25, mitochondrial GN=MRPS25	2	0.586138	0.642688	0.586138	0.648634	0.6159	0.000416
194	5.47	5.68	38.41	16.67	14.86	NIT2_HUMAN	Omega-amidase NIT2 GN=NIT2	3	0.642688	0.801678	0.457088	0.57544	0.619223	0.023507
195	8.12	8.24	36.1	21.56	17.92	BASI_HUMAN	Basigin GN=BSG	12	0.870964	0.519996	0.679204	0.413047	0.620803	0.049776
196	2.07	2.14	47.62	8.036	8.036	TOR1B_HUMAN	Torsin-1B GN=TOR1B	2	0.580764	0.549541	0.698232	0.660693	0.622308	0.003276
197	4	4.16	38.38	14.29	7.036	SAM50_HUMAN	Sorting and assembly machinery component 50 homolog GN=SAMM50	2	0.619441	0.580764	0.672977	0.619441	0.623156	0.000561
198	13.46	25.41	55.97	29.86	20.31	EZRI_HUMAN	Ezrin GN=EZR	13	0.554626	0.461318	0.816582	0.660693	0.623305	0.026962
199	3.37	3.39	20.44	3.748	3.748	NSMA3_HUMAN	Sphingomyelin phosphodiesterase 4 GN=SMPD4	2	0.672977	0.862979	0.420727	0.539511	0.624049	0.045677
200	9.37	10.82	33.24	7.543	5.674	GOGA3_HUMAN	Golgin subfamily A member 3 GN=GOLGA3	7	0.544503	0.636796	0.608135	0.711214	0.625162	0.003335
201	4.01	4.12	26.7	9.951	9.951	AASD1_HUMAN	Alanyl-tRNA editing protein Aarsd1 GN=AARSD1	2	0.549541	0.505825	0.77983	0.698232	0.633357	0.018531
202	18.8	19.04	83.6	62.96	55.56	PARK7_HUMAN	Protein DJ-1 GN=PARK7	12	0.597035	0.444631	0.862979	0.642688	0.636833	0.039015
203	5.17	5.85	25.14	4.804	2.192	HEAT1_HUMAN	HEAT repeat-containing protein 1 GN=HEATR1	3	0.554626	0.529663	0.751623	0.717794	0.638427	0.013897
204	15.65	21.55	52.83	24.83	23.83	LMNB2_HUMAN	Lamin-B2 GN=LMNB2	13	0.724436	0.591562	0.794328	0.457088	0.641854	0.032076
205	10.04	10.35	24.28	12.95	12.95	HEXB_HUMAN	Beta-hexosaminidase subunit beta GN=HEXB	5	0.83946	0.648634	0.608135	0.474242	0.642618	0.029036
206	5.94	6.15	32.68	11.67	11.67	RED_HUMAN	Protein Red GN=IK	6	0.496592	0.831764	0.47863	0.765597	0.643146	0.046055
207	15.69	16.3	35.62	24.07	24.07	COPD_HUMAN	Coatomer subunit delta GN=ARCN1	10	0.672977	0.549541	0.751623	0.608135	0.645569	0.00704
208	2.01	2.01	62.89	47.42	47.42	TIM8A_HUMAN	Mitochondrial import inner membrane translocase subunit Tim8 A GN=TIMM8A	2	0.711214	0.77983	0.524807	0.570164	0.646504	0.016736
209	4	4.02	58.9	21.47	21.47	HINT2_HUMAN	Histidine triad nucleotide-binding protein 2, mitochondrial GN=HINT2	2	0.855067	0.559758	0.711214	0.465586	0.647906	0.040845
210	19.67	19.72	86.36	77.27	77.27	TYB4_HUMAN	Thymosin beta-4 GN=TMSB4X	19	0.847227	0.751623	0.529663	0.47863	0.651786	0.044582
211	25.32	26.32	46.85	37.31	28.96	RAGP1_HUMAN	Ran GTPase-activating protein 1 GN=RANGAP1	13	0.666807	0.672977	0.648634	0.630957	0.654844	8.92e-05
212	13.56	13.78	67.84	63	63	PIMT_HUMAN	Protein-L-isoaspartate(D-aspartate) O-methyltransferase GN=PCMT1	12	0.554626	0.501187	0.824138	0.751623	0.657894	0.034369
213	21.03	21.8	55.11	31.02	26.2	AMPL_HUMAN	Cytosol aminopeptidase GN=LAP3	12	0.636796	0.765597	0.529663	0.711214	0.660818	0.013191
214	8.84	8.9	41.88	29.06	29.06	PSA2_HUMAN	Proteasome subunit alpha type-2 GN=PSMA2	6	0.787046	0.758578	0.554626	0.544503	0.661188	0.022608
215	7.07	7.18	38.81	10.31	10.31	FXR1_HUMAN	Fragile X mental retardation syndrome-related protein 1 GN=FXR1	5	0.711214	0.679204	0.660693	0.60256	0.663418	0.00131
216	3.49	3.7	34.27	24.48	13.29	RS23_HUMAN	40S ribosomal protein S23 GN=RPS23	2	0.831764	0.751623	0.570164	0.510505	0.666014	0.033804
217	11.8	12.05	52.94	32.55	29.8	ETFB_HUMAN	Electron transfer flavoprotein subunit beta GN=ETFB	7	0.679204	0.469894	0.903649	0.613762	0.666627	0.049176
218	9.6	15.52	48.18	24.09	18.73	IF4A3_HUMAN	Eukaryotic initiation factor 4A-III GN=EIF4A3	10	0.613762	0.648634	0.679204	0.731139	0.668185	0.001634
219	20.32	29.33	57.5	26.54	24.33	HNRPR_HUMAN	Heterogeneous nuclear ribonucleoprotein R GN=HNRNPR	22	0.691831	0.77983	0.544503	0.660693	0.669214	0.011902
220	3.55	3.66	36.8	19.66	18.54	STML2_HUMAN	Stomatin-like protein 2 GN=STOML2	4	0.698232	0.672977	0.672977	0.648634	0.673205	0.00012
221	4.08	4.18	23.52	7.29	6.74	GPDM_HUMAN	Glycerol-3-phosphate dehydrogenase, mitochondrial GN=GPD2	3	0.698232	0.737904	0.613762	0.654636	0.676133	0.002206
222	16.54	18.02	49.91	24.2	20.23	NOP58_HUMAN	Nucleolar protein 58 GN=NOP58	11	0.597035	0.608135	0.737904	0.772681	0.678939	0.009392
223	3.76	3.76	28.81	27.12	27.12	COPZ1_HUMAN	Coatomer subunit zeta-1 GN=COPZ1	3	0.895365	0.630957	0.660693	0.529663	0.679169	0.033993
224	24.02	24.27	74.9	60.25	58.16	KAD2_HUMAN	Adenylate kinase 2, mitochondrial GN=AK2	28	0.698232	0.831764	0.554626	0.636796	0.680354	0.018654
225	4.03	4.04	26.25	7.876	3.819	FAAA_HUMAN	Fumarylacetoacetase GN=FAH	2	0.619441	0.570164	0.794328	0.751623	0.683889	0.015736
226	4.85	4.98	22.37	11.63	10.51	2ABA_HUMAN	Serine/threonine-protein phosphatase 2A 55 kDa regulatory subunit B alpha isoform GN=PPP2R2A	3	0.855067	0.685488	0.660693	0.534564	0.683953	0.02636
227	15.82	16.11	42.81	25.75	17.96	MDHC_HUMAN	Malate dehydrogenase, cytoplasmic GN=MDH1	10	0.772681	0.625173	0.737904	0.60256	0.68458	0.008074
228	15.72	15.82	57.91	37.39	31.62	NUP50_HUMAN	Nuclear pore complex protein Nup50 GN=NUP50	10	0.554626	0.666807	0.685488	0.831764	0.684671	0.018298
229	2.23	2.28	57.39	47.83	17.39	MIF_HUMAN	Macrophage migration inhibitory factor GN=MIF	2	0.672977	0.672977	0.704693	0.704693	0.688835	9.94e-05
230	16.43	16.94	24.09	17.12	13.58	IMB1_HUMAN	Importin subunit beta-1 GN=KPNB1	9	0.630957	0.77983	0.608135	0.758578	0.694375	0.009875
231	0.69	7.13	25.62	15.15	10.74	BRD3_HUMAN	Bromodomain-containing protein 3 GN=BRD3	5	0.704693	0.724436	0.685488	0.704693	0.704827	7.36e-05
232	3.2	3.25	56.79	30.86	30.86	NEDD8_HUMAN	NEDD8 GN=NEDD8	3	0.698232	0.570164	0.847227	0.704693	0.705079	0.021246
233	10.63	10.63	56.34	51.41	41.55	COTL1_HUMAN	Coactosin-like protein GN=COTL1	5	0.895365	0.619441	0.765597	0.544503	0.706227	0.045202
234	2.8	2.92	31.82	14.05	11.16	RT07_HUMAN	28S ribosomal protein S7, mitochondrial GN=MRPS7	2	0.630957	0.870964	0.559758	0.765597	0.706819	0.035007
235	38.47	40.93	43.78	21.96	17.59	SYEP_HUMAN	Bifunctional glutamate/proline--tRNA ligase GN=EPRS	25	0.92045	0.654636	0.724436	0.534564	0.708522	0.048559
236	3.38	3.43	21.6	5.527	3.702	TP53B_HUMAN	Tumor suppressor p53-binding protein 1 GN=TP53BP1	4	0.636796	0.758578	0.666807	0.794328	0.714127	0.007318
237	12.38	13.08	52.36	27.1	23.23	NOP56_HUMAN	Nucleolar protein 56 GN=NOP56	13	0.711214	0.619441	0.831764	0.711214	0.718408	0.011349
238	4	6	40.06	16.02	14.09	1B57_HUMAN	HLA class I histocompatibility antigen, B-57 alpha chain GN=HLA-B	4	0.660693	0.691831	0.758578	0.787046	0.724537	0.00402
239	1.29	1.69	49.73	12.83	12.83	MCEM1_HUMAN	Mast cell-expressed membrane protein 1 GN=MCEMP1	2	0.648634	0.765597	0.685488	0.801678	0.725349	0.006918
240	22.57	23.05	39.9	25.58	25.58	NP1L1_HUMAN	Nucleosome assembly protein 1-like 1 GN=NAP1L1	28	0.737904	0.666807	0.787046	0.744732	0.734122	0.002896
241	4.64	4.73	25.09	10.27	3.943	MOGS_HUMAN	Mannosyl-oligosaccharide glucosidase GN=MOGS	2	0.731139	0.855067	0.648634	0.724436	0.739819	0.012516
242	15.57	15.87	60	52.38	51.43	THIO_HUMAN	Thioredoxin GN=TXN	10	0.903649	0.758578	0.698232	0.60256	0.740755	0.03482
243	2.94	3.06	36.01	4.984	4.984	DDX41_HUMAN	Probable ATP-dependent RNA helicase DDX41 GN=DDX41	2	0.591562	0.717794	0.751623	0.912011	0.743248	0.040281
244	18.1	19.67	58.79	20	18.87	RRBP1_HUMAN	Ribosome-binding protein 1 GN=RRBP1	11	0.751623	0.648634	0.862979	0.711214	0.743613	0.014981
245	5.7	5.7	26.56	8.854	8.854	PP6R1_HUMAN	Serine/threonine-protein phosphatase 6 regulatory subunit 1 GN=PPP6R1	4	0.751623	0.666807	0.83946	0.751623	0.752378	0.008764
246	4.02	4.32	18.94	8.085	7.234	RMD3_HUMAN	Regulator of microtubule dynamics protein 3 GN=FAM82A2	2	0.724436	0.737904	0.765597	0.787046	0.753746	0.000612
Up-regulated Proteins
247	6.09	6.21	24.8	11.09	8.669	NMT1_HUMAN	Glycylpeptide N-tetradecanoyltransferase 1 GN=NMT1	3	1.35519	1.30617	1.31826	1.27057	1.31255	0.000256
248	3.1	3.17	37.62	27.72	27.72	ENY2_HUMAN	Enhancer of yellow 2 transcription factor homolog GN=ENY2	2	1.34276	1.31826	1.35519	1.2942	1.3276	0.000103
249	5.14	6.37	38.94	6.12	3.268	CLIP1_HUMAN	CAP-Gly domain-containing linker protein 1 GN=CLIP1	3	1.34276	1.47231	1.19124	1.31826	1.33114	0.007324
250	2.56	2.56	16.63	8.189	8.189	CR025_HUMAN	Uncharacterized protein C18orf25 GN=C18orf25	2	1.27057	1.30617	1.40605	1.43219	1.35375	0.001845
251	1.48	3.46	25.98	2.362	1.925	CNDG2_HUMAN	Condensin-2 complex subunit G2 GN=NCAPG2	3	1.38038	1.31826	1.39316	1.33045	1.35556	0.000194
252	1.67	1.73	12.99	2.703	0.976	IL16_HUMAN	Pro-interleukin-16 GN=IL16	2	1.21339	1.39316	1.31826	1.49968	1.35612	0.00665
253	2.82	2.9	43.83	13.19	13.19	NAA10_HUMAN	N-alpha-acetyltransferase 10 GN=NAA10	3	1.41906	1.43219	1.25893	1.31826	1.35711	0.002208
254	2.5	2.58	34.41	7.074	5.466	PPCS_HUMAN	Phosphopantothenate--cysteine ligase GN=PPCS	2	1.67494	1.38038	1.30617	1.07647	1.35949	0.047823
255	12.66	12.66	82.46	70.18	70.18	SH3L1_HUMAN	SH3 domain-binding glutamic acid-rich-like protein GN=SH3BGRL	13	1.13763	1.31826	1.39316	1.64437	1.37335	0.027023
256	6	6.04	43.37	26.51	26.51	CCD12_HUMAN	Coiled-coil domain-containing protein 12 GN=CCDC12	3	1.31826	1.36773	1.38038	1.43219	1.37464	0.000336
257	17.29	17.62	71.43	39.52	35.48	NUCB2_HUMAN	Nucleobindin-2 GN=NUCB2	18	1.0666	1.34276	1.45881	1.72187	1.39751	0.04889
258	7.11	7.29	29.12	13.54	11.51	KHDR1_HUMAN	KH domain-containing, RNA-binding, signal transduction-associated protein 1 GN=KHDRBS1	5	1.49968	1.2942	1.48594	1.33045	1.40257	0.002974
259	2	2	32.89	32.89	32.89	HSBP1_HUMAN	Heat shock factor-binding protein 1 GN=HSBP1	2	1.2942	1.44544	1.36773	1.51356	1.40523	0.002142
260	3.84	4.03	12.74	2.507	1.671	NU160_HUMAN	Nuclear pore complex protein Nup160 GN=NUP160	2	1.39316	1.34276	1.47231	1.41906	1.40682	0.000388
261	6.13	6.21	58.67	26.94	14.02	SRPRB_HUMAN	Signal recognition particle receptor subunit beta GN=SRPRB	4	1.23595	1.51356	1.30617	1.59956	1.41381	0.011135
262	2.39	2.63	16.47	5.046	2.523	CNOT3_HUMAN	CCR4-NOT transcription complex subunit 3 GN=CNOT3	2	1.65959	1.38038	1.43219	1.19124	1.41585	0.015356
263	2	2.6	24.44	7.059	3.529	SC23A_HUMAN	Protein transport protein Sec23A GN=SEC23A	2	1.31826	1.5417	1.33045	1.49968	1.42252	0.003218
264	2.97	3.05	44.53	36.72	36.72	RL22_HUMAN	60S ribosomal protein L22 GN=RPL22	4	1.55597	1.47231	1.36773	1.2942	1.42255	0.003259
265	12.91	13.2	35.62	27.08	27.08	UMPS_HUMAN	Uridine 5'-monophosphate synthase GN=UMPS	11	1.31826	1.21339	1.65959	1.49968	1.42273	0.015455
266	2.7	2.84	31.3	3.323	1.391	CLAP2_HUMAN	CLIP-associating protein 2 GN=CLASP2	2	1.5417	1.35519	1.48594	1.31826	1.42527	0.002477
267	22.83	23.59	46.53	34.26	31.29	RTCB_HUMAN	tRNA-splicing ligase RtcB homolog GN=C22orf28	13	1.34276	1.36773	1.48594	1.51356	1.4275	0.001267
268	6	6	31.03	16.67	16.67	RCL_HUMAN	Deoxyribonucleoside 5'-monophosphate N-glycosidase GN=RCL	5	1.70608	1.36773	1.52757	1.1695	1.44272	0.021389
269	10	10.13	42.92	30.59	30.59	NUDT5_HUMAN	ADP-sugar pyrophosphatase GN=NUDT5	5	1.69044	1.48594	1.24738	1.36773	1.44787	0.01104
270	6.65	6.7	49.06	24.06	20.28	KTHY_HUMAN	Thymidylate kinase GN=DTYMK	4	1.13763	1.31826	1.55597	1.78649	1.44958	0.035836
271	4	4.05	12.14	5.519	5.519	CHMP7_HUMAN	Charged multivesicular body protein 7 GN=CHMP7	2	1.25893	1.51356	1.39316	1.65959	1.45631	0.008102
272	14.79	15.52	38.11	14.52	11.07	UBP7_HUMAN	Ubiquitin carboxyl-terminal hydrolase 7 GN=USP7	9	1.33045	1.75388	1.1272	1.61436	1.45647	0.035659
273	77.17	77.54	34.16	15.38	13.01	PRKDC_HUMAN	DNA-dependent protein kinase catalytic subunit GN=PRKDC	46	1.31826	1.6293	1.33045	1.55597	1.45849	0.006229
274	0.58	0.58	35.03	13.77	8.383	PPIP2_HUMAN	Proline-serine-threonine phosphatase-interacting protein 2 GN=PSTPIP2	2	1.55597	1.33045	1.58489	1.36773	1.45976	0.003473
275	10.29	10.32	58.5	42.86	38.78	AIF1_HUMAN	Allograft inflammatory factor 1 GN=AIF1	9	1.7378	1.38038	1.51356	1.28233	1.47852	0.009855
276	10	10.21	16.41	10.98	10.98	RRMJ3_HUMAN	pre-rRNA processing protein FTSJ3 GN=FTSJ3	6	1.5417	1.78649	1.1695	1.41906	1.47919	0.023152
277	16.92	17.11	55.59	30.21	28.4	NUDC_HUMAN	Nuclear migration protein nudC GN=NUDC	12	1.18032	1.43219	1.49968	1.88799	1.50005	0.026991
278	14.38	14.66	32.36	16.44	16.44	MAOM_HUMAN	NAD-dependent malic enzyme, mitochondrial GN=ME2	13	1.36773	1.10662	1.94089	1.61436	1.5074	0.047396
279	3.32	60.02	67.04	61.92	55.23	TBA1C_HUMAN	Tubulin alpha-1C chain GN=TUBA1C	91	1.47231	1.57036	1.44544	1.5417	1.50745	0.00023
280	6.01	6.24	38.43	13.19	8.031	DC1L1_HUMAN	Cytoplasmic dynein 1 light intermediate chain 1 GN=DYNC1LI1	3	1.5417	1.23595	1.83654	1.45881	1.51825	0.015457
281	8.87	8.99	28.63	11.07	11.07	API5_HUMAN	Apoptosis inhibitor 5 GN=API5	6	1.31826	1.47231	1.5417	1.75388	1.52154	0.005953
282	16.12	16.7	49.1	19.42	17.45	TCPA_HUMAN	T-complex protein 1 subunit alpha GN=TCP1	9	1.5417	1.78649	1.2942	1.49968	1.53052	0.007917
283	17.43	18.51	50.88	25.15	22.4	SYHC_HUMAN	Histidine--tRNA ligase, cytoplasmic GN=HARS	10	1.33045	1.35519	1.75388	1.75388	1.54835	0.011547
284	14	14.24	33.14	22.55	22.55	LMAN1_HUMAN	Protein ERGIC-53 GN=LMAN1	16	1.55597	1.36773	1.75388	1.52757	1.55129	0.003365
285	10.87	10.98	73.56	72.41	72.41	ACBP_HUMAN	Acyl-CoA-binding protein GN=DBI	13	1.48594	1.80302	1.35519	1.57036	1.55363	0.005338
286	16.51	16.54	81.74	70.95	47.72	CLIC1_HUMAN	Chloride intracellular channel protein 1 GN=CLIC1	11	1.70608	1.40605	1.75388	1.40605	1.56801	0.005113
287	2.28	2.33	61.76	17.65	13.24	RL27_HUMAN	60S ribosomal protein L27 GN=RPL27	3	1.99526	1.43219	1.65959	1.20226	1.57233	0.027273
288	4.27	4.43	38.49	18.41	18.41	PDCL3_HUMAN	Phosducin-like protein 3 GN=PDCL3	2	1.70608	1.70608	1.47231	1.47231	1.5892	0.001686
289	14.04	14.52	62.37	34.58	33.22	SNAA_HUMAN	Alpha-soluble NSF attachment protein GN=NAPA	15	1.2942	1.40605	1.72187	1.95884	1.59524	0.017161
290	4	4	28.43	8.497	8.497	RM45_HUMAN	39S ribosomal protein L45, mitochondrial GN=MRPL45	2	1.5417	2.12814	1.13763	1.58489	1.59809	0.040272
291	4.13	4.14	51.12	19.1	14.61	PCNP_HUMAN	PEST proteolytic signal-containing nuclear protein GN=PCNP	2	1.90546	1.35519	1.83654	1.30617	1.60084	0.019227
292	6.33	6.39	23.89	12.39	12.39	ILK_HUMAN	Integrin-linked protein kinase GN=ILK	5	1.21339	1.92309	1.30617	2.03236	1.61875	0.040535
293	2.17	2.18	23.91	16.3	16.3	ARL2_HUMAN	ADP-ribosylation factor-like protein 2 GN=ARL2	3	1.45881	2.18776	1.13763	1.70608	1.62257	0.045
294	0.78	3.2	36.24	15.44	9.06	CDK2_HUMAN	Cyclin-dependent kinase 2 GN=CDK2	2	1.90546	1.75388	1.43219	1.40605	1.62439	0.007926
295	3.04	3.17	28.01	6.312	5.523	KDEL2_HUMAN	KDEL motif-containing protein 2 GN=KDELC2	3	1.40605	1.38038	1.87068	1.87068	1.63195	0.011119
296	8.13	8.45	52.65	28.76	21.68	GSTK1_HUMAN	Glutathione S-transferase kappa 1 GN=GSTK1	6	1.7378	1.5417	1.77011	1.51356	1.64079	0.001172
297	9.85	10.21	30.95	9.904	9.766	ELMO1_HUMAN	Engulfment and cell motility protein 1 GN=ELMO1	5	1.6293	1.19124	2.14783	1.61436	1.64568	0.02878
298	3.66	3.9	49.11	25.45	9.821	TPD52_HUMAN	Tumor protein D52 GN=TPD52	2	1.52757	1.34276	1.99526	1.77011	1.65893	0.010508
299	2.63	2.64	40.76	11.85	11.85	SNP23_HUMAN	Synaptosomal-associated protein 23 GN=SNAP23	2	2.07014	1.36773	1.94089	1.27057	1.66233	0.028709
300	6.18	6.22	40	26.83	23.41	PSB3_HUMAN	Proteasome subunit beta type-3 GN=PSMB3	3	1.87068	1.18032	2.18776	1.41906	1.66446	0.039898
301	2.03	2.06	28.04	11.13	7.629	B2L13_HUMAN	Bcl-2-like protein 13 GN=BCL2L13	2	1.61436	1.40605	1.95884	1.69044	1.66742	0.005148
302	4.86	5.24	27.38	6.816	6.345	ESF1_HUMAN	ESF1 homolog GN=ESF1	5	1.72187	1.13763	2.26986	1.5417	1.66777	0.04345
303	6.67	6.69	62.38	40.59	26.73	S10A4_HUMAN	Protein S100-A4 GN=S100A4	4	1.39316	1.33045	1.99526	1.95884	1.66943	0.019573
304	4.51	4.53	10.97	4.936	3.382	SC24C_HUMAN	Protein transport protein Sec24C GN=SEC24C	2	1.88799	2.05116	1.38038	1.40605	1.6814	0.015538
305	11.2	13.12	39.37	6.352	3.099	GOGB1_HUMAN	Golgin subfamily B member 1 GN=GOLGB1	8	1.52757	1.34276	2.0893	1.77011	1.68243	0.012994
306	15	15.03	69.95	44.04	44.04	RHOA_HUMAN	Transforming protein RhoA GN=RHOA	11	1.77011	1.1695	2.31207	1.49968	1.68784	0.041209
307	12.36	13.28	34.51	22.07	20.42	ZC3HF_HUMAN	Zinc finger CCCH domain-containing protein 15 GN=ZC3H15	12	1.85353	1.75388	1.7378	1.44544	1.69766	0.002324
308	10.4	10.85	89.32	44.66	33.98	TPD54_HUMAN	Tumor protein D54 GN=TPD52L2	5	1.31826	1.22462	2.208	2.05116	1.70051	0.045501
309	2.87	17.83	41.52	28.5	23.59	IF4A2_HUMAN	Eukaryotic initiation factor 4A-II GN=EIF4A2	14	1.48594	1.65959	1.7378	1.94089	1.70605	0.002419
310	2.41	2.44	28.89	18.33	18.33	SPCS3_HUMAN	Signal peptidase complex subunit 3 GN=SPCS3	3	1.31826	1.40605	1.97697	2.12814	1.70735	0.02344
311	12.03	12.59	47.2	36.71	32.87	CAZA1_HUMAN	F-actin-capping protein subunit alpha-1 GN=CAPZA1	14	1.51356	1.65959	1.72187	1.94089	1.70898	0.001933
312	3.5	4.29	23.14	4.33	2.842	SUZ12_HUMAN	Polycomb protein SUZ12 GN=SUZ12	2	1.69044	2.10863	1.35519	1.69044	1.71117	0.010113
313	2.23	3.72	39.55	13.56	9.04	PPIH_HUMAN	Peptidyl-prolyl cis-trans isomerase H GN=PPIH	2	1.5417	2.31207	1.27057	1.87068	1.74876	0.025283
314	6.06	6.09	19.14	17.19	17.19	PRTN3_HUMAN	Myeloblastin GN=PRTN3	6	1.7378	2.1677	1.38038	1.72187	1.75194	0.009505
315	3.54	3.56	39.72	15.25	8.156	ESTD_HUMAN	S-formylglutathione hydrolase GN=ESD	2	2.01372	1.95884	1.52757	1.51356	1.75342	0.005643
316	2.31	2.33	17.65	7.773	7.773	TRIP6_HUMAN	Thyroid receptor-interacting protein 6 GN=TRIP6	2	1.58489	2.39883	1.21339	1.8197	1.7542	0.033189
317	6.11	6.37	21.35	8.24	7.303	P4HA1_HUMAN	Prolyl 4-hydroxylase subunit alpha-1 GN=P4HA1	3	1.2942	1.70608	1.70608	2.31207	1.75461	0.019704
318	4.4	4.53	16.91	4.866	2.798	AP1G1_HUMAN	AP-1 complex subunit gamma-1 GN=AP1G1	2	1.78649	1.85353	1.65959	1.72187	1.75537	0.000166
319	11.42	12.74	23.01	6.247	4.944	PYR1_HUMAN	CAD protein GN=CAD	8	1.72187	1.65959	1.85353	1.80302	1.7595	0.000179
320	14.05	14.19	37.01	15.86	13.6	DDX3X_HUMAN	ATP-dependent RNA helicase DDX3X GN=DDX3X	10	1.34276	2.33346	1.25893	2.10863	1.76094	0.042723
321	16.49	16.57	38.85	22.74	19.65	QCR2_HUMAN	Cytochrome b-c1 complex subunit 2, mitochondrial GN=UQCRC2	10	1.2942	2.22844	1.38038	2.14783	1.76271	0.033107
322	5.29	5.29	21.97	8.493	7.006	PKN1_HUMAN	Serine/threonine-protein kinase N1 GN=PKN1	3	1.5417	2.55859	0.83946	2.12814	1.76697	0.042698
323	4	4.01	18.87	18.87	18.87	RU1C_HUMAN	U1 small nuclear ribonucleoprotein C GN=SNRPC	5	2.05116	2.35505	1.27057	1.41906	1.77396	0.034587
324	5.23	5.64	22.45	8.449	4.977	EP15R_HUMAN	Epidermal growth factor receptor substrate 15-like 1 GN=EPS15L1	3	1.78649	2.18776	1.41906	1.75388	1.7868	0.007626
325	4.93	5.01	28.43	4.978	4.978	SRRM1_HUMAN	Serine/arginine repetitive matrix protein 1 GN=SRRM1	3	1.34276	1.33045	2.22844	2.31207	1.80343	0.036117
326	16.61	16.65	64.43	57.72	57.72	CALM_HUMAN	Calmodulin GN=CALM1	25	1.51356	1.69044	1.88799	2.12814	1.80503	0.004129
327	5.33	7.73	31.9	9.4	5.7	S23IP_HUMAN	SEC23-interacting protein GN=SEC23IP	4	1.39316	2.10863	1.48594	2.26986	1.8144	0.018476
328	14.46	15.85	38.25	19.05	17.62	4F2_HUMAN	4F2 cell-surface antigen heavy chain GN=SLC3A2	13	1.47231	1.21339	2.51189	2.14783	1.83635	0.042986
329	2	2	9.036	9.036	9.036	THIOM_HUMAN	Thioredoxin, mitochondrial GN=TXN2	2	1.77011	1.8197	1.87068	1.90546	1.84149	4.05e-05
330	10.03	10.11	81.42	65.49	64.6	EIF1_HUMAN	Eukaryotic translation initiation factor 1 GN=EIF1	12	1.57036	1.19124	2.63027	2.01372	1.8514	0.042992
331	4	4.01	32.37	10.26	10.26	TRADD_HUMAN	Tumor necrosis factor receptor type 1-associated DEATH domain protein GN=TRADD	2	2.03236	2.05116	1.61436	1.72187	1.85494	0.002002
332	4.03	4.08	17.38	5.901	5.263	CCD22_HUMAN	Coiled-coil domain-containing protein 22 GN=CCDC22	2	2.01372	1.59956	2.14783	1.65959	1.85517	0.003459
333	2	3.04	30.89	7.068	7.068	MAPK3_HUMAN	MAP kinase-activated protein kinase 3 GN=MAPKAPK3	2	1.85353	1.67494	2.0893	1.90546	1.88081	0.00082
334	7.05	8.84	29.87	15.84	15.84	IDH3B_HUMAN	Isocitrate dehydrogenase [NAD] subunit beta, mitochondrial GN=IDH3B	7	1.36773	1.5417	2.37684	2.42103	1.92682	0.023947
335	3.36	4.46	20.04	2.561	2.561	TAOK3_HUMAN	Serine/threonine-protein kinase TAO3 GN=TAOK3	2	2.26986	1.36773	2.55859	1.51356	1.92744	0.026553
336	13.23	13.65	41.18	20.2	19.44	GELS_HUMAN	Gelsolin GN=GSN	10	1.2942	1.8197	2.0893	2.58226	1.94636	0.02199
337	6.67	6.89	39.81	14.13	7.705	XPP1_HUMAN	Xaa-Pro aminopeptidase 1 GN=XPNPEP1	3	1.8197	1.75388	2.1677	2.07014	1.95286	0.000952
338	10	11.15	27.29	8.619	7.901	FA21B_HUMAN	WASH complex subunit FAM21B GN=FAM21B	5	1.30617	2.29087	1.51356	2.75423	1.96621	0.03625
339	4.98	5.02	38.08	12.63	10.22	PPP5_HUMAN	Serine/threonine-protein phosphatase 5 GN=PPP5C	4	2.51189	1.85353	2.0893	1.5417	1.9991	0.007086
340	20.47	20.6	62.98	45.67	38.41	IPYR_HUMAN	Inorganic pyrophosphatase GN=PPA1	15	1.34276	2.35505	1.5417	2.83139	2.01773	0.033242
341	2	2	19.49	3.676	3.676	PCAT2_HUMAN	Lysophosphatidylcholine acyltransferase 2 GN=LPCAT2	2	1.99526	2.14783	1.97697	2.10863	2.05717	4.97e-05
342	14.78	15.25	19.71	10.91	8.352	TNPO1_HUMAN	Transportin-1 GN=TNPO1	8	2.70396	1.22462	2.70396	1.61436	2.06172	0.042799
343	5.44	5.44	52.89	35.54	35.54	RFA3_HUMAN	Replication protein A 14 kDa subunit GN=RPA3	4	1.33045	2.05116	2.01372	2.85759	2.06323	0.021792
344	56.76	57.25	53.48	39.79	34.24	PYGL_HUMAN	Glycogen phosphorylase, liver form GN=PYGL	36	1.87068	1.25893	3.0479	2.12814	2.07641	0.033455
345	10	10.19	42.48	16.56	15.03	ZPR1_HUMAN	Zinc finger protein ZPR1 GN=ZNF259	5	1.36773	1.48594	2.70396	2.75423	2.07796	0.036545
346	8.28	8.55	32.67	27.39	24.42	CRKL_HUMAN	Crk-like protein GN=CRKL	5	1.38038	1.87068	2.31207	2.75423	2.07934	0.018129
347	2.65	2.74	16.03	2.277	2.098	DIDO1_HUMAN	Death-inducer obliterator 1 GN=DIDO1	2	2.1677	1.57036	2.70396	1.90546	2.08687	0.008162
348	5.73	5.73	18.88	15.34	15.34	CIAO1_HUMAN	Probable cytosolic iron-sulfur protein assembly protein CIAO1 GN=CIAO1	3	1.99526	1.69044	2.55859	2.10863	2.08823	0.003433
349	9.43	9.49	23.88	19.78	19.78	AN32E_HUMAN	Acidic leucine-rich nuclear phosphoprotein 32 family member E GN=ANP32E	8	1.39316	1.77011	2.208	3.01995	2.09781	0.023827
350	6.28	6.97	32.63	9.924	8.015	SAP_HUMAN	Proactivator polypeptide GN=PSAP	6	1.51356	1.85353	2.26986	2.80543	2.1106	0.012222
351	5.06	5.07	17.94	15.25	15.25	GRWD1_HUMAN	Glutamate-rich WD repeat-containing protein 1 GN=GRWD1	4	1.59956	3.01995	1.30617	2.53513	2.1152	0.038099
352	3.8	4.18	27.79	8.116	4.127	PLOD1_HUMAN	Procollagen-lysine,2-oxoglutarate 5-dioxygenase 1 GN=PLOD1	2	2.1677	1.97697	2.24905	2.0893	2.12076	0.000108
353	1.03	3.46	12.15	3.115	2.7	UBP11_HUMAN	Ubiquitin carboxyl-terminal hydrolase 11 GN=USP11	2	1.78649	1.24738	3.22107	2.22844	2.12084	0.039892
354	5.39	5.41	17.39	14.23	14.23	PRPK_HUMAN	TP53-regulating kinase GN=TP53RK	3	1.20226	2.44343	1.72187	3.28095	2.16213	0.048104
355	1	5.23	32.34	7.249	7.249	IMA1_HUMAN	Importin subunit alpha-1 GN=KPNA1	3	1.48594	2.65461	1.61436	2.99227	2.18679	0.024604
356	4.03	4.14	20.54	3.101	3.101	SC24D_HUMAN	Protein transport protein Sec24D GN=SEC24D	2	2.0893	1.49968	2.99227	2.18776	2.19225	0.012817
357	6.94	7.37	20.31	6.58	5.686	STAG2_HUMAN	Cohesin subunit SA-2 GN=STAG2	4	1.47231	1.87068	2.46604	3.01995	2.20725	0.017167
358	12	12.13	56.9	50.57	50.57	RBM8A_HUMAN	RNA-binding protein 8A GN=RBM8A	10	2.22844	1.67494	2.75423	2.18776	2.21134	0.004661
359	4	4.07	78.31	34.94	30.12	CX7A2_HUMAN	Cytochrome c oxidase subunit 7A2, mitochondrial GN=COX7A2	4	1.67494	3.10456	1.55597	2.51189	2.21184	0.019634
360	2	2	30.95	29.76	29.76	GFRP_HUMAN	GTP cyclohydrolase 1 feedback regulatory protein GN=GCHFR	4	1.87068	2.18776	2.22844	2.58226	2.21728	0.001251
361	2.34	2.52	30.46	6.051	3.487	SYNE3_HUMAN	Nesprin-3 GN=SYNE3	2	2.37684	1.25893	3.37287	1.88799	2.22416	0.037711
362	5.05	5.15	22.22	7.453	5.691	ABCBA_HUMAN	ATP-binding cassette sub-family B member 10, mitochondrial GN=ABCB10	3	2.26986	2.44343	2.10863	2.1677	2.24741	0.000139
363	4	7.21	45.56	37.78	28.33	ARF4_HUMAN	ADP-ribosylation factor 4 GN=ARF4	5	2.18776	1.92309	2.63027	2.29087	2.258	0.001102
364	10	10.24	49.69	37.42	37.42	SKP1_HUMAN	S-phase kinase-associated protein 1 GN=SKP1	8	1.30617	2.60615	1.97697	3.16228	2.26289	0.028259
365	4.04	4.06	28.82	8.297	8.297	CLCB_HUMAN	Clathrin light chain B GN=CLTB	2	1.41906	2.67917	1.57036	3.40408	2.26817	0.037236
366	3.46	11.56	49.8	36.14	21.29	AN32A_HUMAN	Acidic leucine-rich nuclear phosphoprotein 32 family member A GN=ANP32A	7	2.31207	2.80543	1.77011	2.208	2.2739	0.003365
367	4	6.05	40.22	20.67	20.67	UBE2C_HUMAN	Ubiquitin-conjugating enzyme E2 C GN=UBE2C	3	3.40408	1.83654	2.72898	1.28233	2.31298	0.037513
368	4.38	4.71	29.22	13.7	9.036	DHSA_HUMAN	Succinate dehydrogenase [ubiquinone] flavoprotein subunit, mitochondrial GN=SDHA	4	2.96483	1.33045	3.37287	1.59956	2.31693	0.043968
369	11.43	11.69	31.66	20.64	17.64	ERF3A_HUMAN	Eukaryotic peptide chain release factor GTP-binding subunit ERF3A GN=GSPT1	12	3.37287	1.55597	3.0479	1.35519	2.33298	0.044895
370	4.64	4.68	43.52	41.67	26.85	ATP5J_HUMAN	ATP synthase-coupling factor 6, mitochondrial GN=ATP5J	5	1.52757	2.03236	2.37684	3.40408	2.33521	0.016958
371	4.99	5.26	19.78	14.79	9.427	SNX27_HUMAN	Sorting nexin-27 GN=SNX27	3	2.24905	1.33045	3.69828	2.1677	2.36137	0.031916
372	2.59	2.94	24.25	3.451	1.817	DIAP2_HUMAN	Protein diaphanous homolog 2 GN=DIAPH2	2	3.10456	2.53513	2.26986	1.85353	2.44077	0.003896
373	6.69	6.82	63.3	22.02	18.35	RB11B_HUMAN	Ras-related protein Rab-11B GN=RAB11B	4	1.30617	2.51189	2.03236	4.01791	2.46708	0.03888
374	7.82	7.9	80.9	53.93	53.93	BAF_HUMAN	Barrier-to-autointegration factor GN=BANF1	7	1.75388	2.12814	2.67917	3.34195	2.47578	0.00817
375	3.7	3.71	26.42	19.69	14.51	HPCL1_HUMAN	Hippocalcin-like protein 1 GN=HPCAL1	2	2.96483	2.31207	2.80543	1.83654	2.47972	0.00377
376	8.64	8.75	44.04	29.36	23.85	HPRT_HUMAN	Hypoxanthine-guanine phosphoribosyltransferase GN=HPRT1	5	1.67494	1.94089	2.93765	3.40408	2.48939	0.013885
377	4	4.03	13.68	6.842	6.842	VASP_HUMAN	Vasodilator-stimulated phosphoprotein GN=VASP	3	1.97697	2.55859	2.48886	2.93765	2.49052	0.001613
378	13.8	14.01	32.57	19.54	19.54	NUP62_HUMAN	Nuclear pore glycoprotein p62 GN=NUP62	9	1.97697	3.13329	1.88799	3.01995	2.50455	0.00705
379	8.06	8.11	31.06	14.54	14.54	HEM6_HUMAN	Coproporphyrinogen-III oxidase, mitochondrial GN=CPOX	4	1.35519	2.83139	2.03236	3.83707	2.514	0.03195
380	3.69	3.83	20.43	4.569	4.061	PDXD1_HUMAN	Pyridoxal-dependent decarboxylase domain-containing protein 1 GN=PDXDC1	2	2.22844	2.29087	2.77971	2.83139	2.5326	0.000684
381	3.19	3.19	57.28	30.1	30.1	MYCBP_HUMAN	C-Myc-binding protein GN=MYCBP	4	1.36773	2.26986	2.39883	4.20727	2.56092	0.033167
382	9.65	9.87	31.34	15.53	14.71	DRG1_HUMAN	Developmentally-regulated GTP-binding protein 1 GN=DRG1	5	1.72187	3.56451	1.59956	3.37287	2.5647	0.02629
383	3.83	5.2	32.81	10.83	4.241	EPS15_HUMAN	Epidermal growth factor receptor substrate 15 GN=EPS15	2	2.51189	3.7325	1.72187	2.63027	2.64913	0.009621
384	10.85	10.93	29.81	15.77	13.17	CATC_HUMAN	Dipeptidyl peptidase 1 GN=CTSC	6	1.67494	2.80543	2.63027	3.56451	2.66879	0.009271
385	4.79	4.82	23.52	16.67	14.38	GCDH_HUMAN	Glutaryl-CoA dehydrogenase, mitochondrial GN=GCDH	5	3.31131	2.01372	3.37287	2.05116	2.68727	0.00688
386	6.38	6.66	31.1	6.935	5.034	EXOC1_HUMAN	Exocyst complex component 1 GN=EXOC1	4	2.37684	3.56451	2.03236	2.77971	2.68836	0.003971
387	9.71	9.77	40.06	18.65	18.65	PP1B_HUMAN	Serine/threonine-protein phosphatase PP1-beta catalytic subunit GN=PPP1CB	9	1.6293	3.59749	1.78649	3.83707	2.71259	0.026445
388	4	4.02	58.45	10.96	10.96	RAB3D_HUMAN	Ras-related protein Rab-3D GN=RAB3D	2	3.01995	2.53513	2.96483	2.35505	2.71874	0.00049
389	2	3.45	65.18	33.04	33.04	ARP19_HUMAN	cAMP-regulated phosphoprotein 19 GN=ARPP19	4	2.39883	4.57088	1.45881	2.70396	2.78312	0.027698
390	6.97	6.99	32.85	14.26	12.4	SRS11_HUMAN	Serine/arginine-rich splicing factor 11 GN=SRSF11	6	1.57036	3.83707	1.64437	4.09261	2.7861	0.038209
391	4	35.22	59.4	44.92	44.92	EF1A2_HUMAN	Elongation factor 1-alpha 2 GN=EEF1A2	43	1.92309	3.01995	1.77011	4.48745	2.80015	0.021269
392	10.83	11.13	31.85	11.39	11.39	PGM1_HUMAN	Phosphoglucomutase-1 GN=PGM1	6	1.72187	2.05116	3.53183	4.20727	2.87803	0.018881
393	7.22	7.28	23.91	6.004	6.004	CHERP_HUMAN	Calcium homeostasis endoplasmic reticulum protein GN=CHERP	5	2.03236	3.94457	2.01372	3.59749	2.89704	0.011101
394	2.24	2.25	45.36	30.93	17.53	S10AA_HUMAN	Protein S100-A10 GN=S100A10	4	2.37684	1.61436	4.36516	3.40408	2.94011	0.01862
395	4.01	4.02	14.46	4.414	4.414	CTL1_HUMAN	Choline transporter-like protein 1 GN=SLC44A1	2	2.03236	3.46737	1.99526	4.74242	3.05935	0.015792
396	3.37	3.58	26.43	7.209	5.176	ATLA3_HUMAN	Atlastin-3 GN=ATL3	2	1.78649	4.44631	1.75388	4.32514	3.07796	0.029699
397	4	4.56	17.88	2.068	1.201	RHG35_HUMAN	Rho GTPase-activating protein 35 GN=ARHGAP35	2	2.51189	2.10863	4.69894	3.7325	3.26299	0.008441
398	4.7	4.9	34.78	16.52	11.59	BAG1_HUMAN	BAG family molecular chaperone regulator 1 GN=BAG1	3	1.83654	3.59749	2.72898	5.29664	3.36491	0.014571
399	4.01	6.01	60.47	18.02	18.02	CIRBP_HUMAN	Cold-inducible RNA-binding protein GN=CIRBP	4	2.72898	2.14783	4.9204	4.36516	3.54059	0.008487
400	15.45	15.84	29.23	19.32	10.34	ITAL_HUMAN	Integrin alpha-L GN=ITGAL	9	3.34195	5.49541	2.07014	3.31131	3.5547	0.008998
401	4.9	5.15	31.41	24.61	22.51	RHOG_HUMAN	Rho-related GTP-binding protein RhoG GN=RHOG	3	4.28549	2.80543	4.87528	3.25087	3.80427	0.001895
402	7.22	7.22	33.1	33.1	33.1	HBA_HUMAN	Hemoglobin subunit alpha GN=HBA1	6	1.40605	4.28549	2.67917	6.85488	3.8064	0.040091
403	6.69	6.71	57.35	57.35	55.88	ATOX1_HUMAN	Copper transport protein ATOX1 GN=ATOX1	5	6.60694	2.05116	5.15229	1.92309	3.93337	0.030262
404	3.12	3.13	23.05	11.52	11.52	NUCKS_HUMAN	Nuclear ubiquitous casein and cyclin-dependent kinase substrate 1 GN=NUCKS1	2	2.55859	7.24436	1.85353	4.44631	4.0257	0.025039
405	6	16.66	66.45	59.87	51.32	NDKA_HUMAN	Nucleoside diphosphate kinase A GN=NME1	10	5.97035	2.51189	6.42688	2.85759	4.44168	0.010398
406	3.5	3.54	18.37	7.229	6.024	TOR1A_HUMAN	Torsin-1A GN=TOR1A	2	5.44503	5.05825	4.01791	3.7325	4.56342	0.000469
407	3.5	3.51	45.89	18.18	18.18	SELR1_HUMAN	Sel1 repeat-containing protein 1 GN=SELRC1	2	7.51623	1.8197	9.37562	1.99526	5.1767	0.048685
408	6.04	6.07	28.66	18.15	16.24	ATG3_HUMAN	Ubiquitin-like-conjugating enzyme ATG3 GN=ATG3	4	2.26986	7.31139	2.208	9.28966	5.26973	0.031119
409	9.4	9.58	48.96	26.97	21.58	GSTO1_HUMAN	Glutathione S-transferase omega-1 GN=GSTO1	6	5.01187	2.80543	9.63829	5.44503	5.72516	0.007272
410	12.51	12.61	29.88	24.3	24.3	AN32B_HUMAN	Acidic leucine-rich nuclear phosphoprotein 32 family member B GN=ANP32B	10	4.52898	4.44631	7.24436	7.24436	5.866	0.001081
Proteins that did not past P-value check and the average ratio did not meet our cut-off ratio of >=1.3 and <=0.77, but have at least 3 ratios meeting our cut-off ratio
411	6.87	7.25	35.31	20.1	16.24	MBNL1_HUMAN	Muscleblind-like protein 1 GN=MBNL1	4	0.380189	0.737904	0.056494	0.109648	0.321059	0.072151
412	12.59	12.99	70.3	46.67	38.79	RS10_HUMAN	40S ribosomal protein S10 GN=RPS10	9	0.420727	0.737904	0.115878	0.17378	0.362072	0.056527
413	7.24	7.31	41.78	28.08	28.08	RS16_HUMAN	40S ribosomal protein S16 GN=RPS16	4	0.758578	0.549541	0.105682	0.083946	0.374437	0.088243
414	4	4.04	42.8	15.87	15.87	NUBP2_HUMAN	Cytosolic Fe-S cluster assembly factor NUBP2 GN=NUBP2	2	0.127057	0.127057	0.672977	0.666807	0.398475	0.082718
415	13.85	14.44	20.63	15.56	14.76	TRI25_HUMAN	E3 ubiquitin/ISG15 ligase TRIM25 GN=TRIM25	8	0.660693	0.586138	0.169044	0.18197	0.399461	0.056749
416	4.06	4.06	29.95	11.32	8.726	SF3B4_HUMAN	Splicing factor 3B subunit 4 GN=SF3B4	2	0.809096	0.625173	0.20893	0.164437	0.451909	0.082754
417	2.47	2.48	17.62	12.7	12.7	DCXR_HUMAN	L-xylulose reductase GN=DCXR	4	0.265461	0.239883	0.630957	0.704693	0.460249	0.050948
418	4.02	4.09	35.71	35.71	35.71	RL38_HUMAN	60S ribosomal protein L38 GN=RPL38	2	0.831764	0.648634	0.20893	0.161436	0.462691	0.090678
419	4.01	4.15	26.48	7.034	6.483	FGD3_HUMAN	FYVE, RhoGEF and PH domain-containing protein 3 GN=FGD3	2	0.387258	1.18032	0.092897	0.207014	0.466872	0.073763
420	21.73	21.88	81.37	81.37	64.71	CH10_HUMAN	10 kDa heat shock protein, mitochondrial GN=HSPE1	13	0.529663	1.00925	0.121339	0.214783	0.468759	0.105043
421	4.13	4.16	22.44	18.54	14.15	HEBP2_HUMAN	Heme-binding protein 2 GN=HEBP2	2	0.92045	0.698232	0.151356	0.111686	0.470431	0.12347
422	0.96	1	26.68	7.102	4.415	PP2BA_HUMAN	Serine/threonine-protein phosphatase 2B catalytic subunit alpha isoform GN=PPP3CA	2	0.912011	0.554626	0.265461	0.159956	0.473013	0.088605
423	6.18	6.53	18.56	18.56	15.87	MAT2B_HUMAN	Methionine adenosyltransferase 2 subunit beta GN=MAT2B	7	0.737904	0.630957	0.301995	0.255859	0.481679	0.051027
424	4	4	51.79	19.64	19.64	ELOC_HUMAN	Transcription elongation factor B polypeptide 1 GN=TCEB1	2	0.255859	0.235505	0.765597	0.679204	0.484041	0.069539
425	2.03	2.21	15.19	8.101	7.089	CBWD1_HUMAN	COBW domain-containing protein 1 GN=CBWD1	2	0.787046	0.559758	0.369828	0.242103	0.489684	0.050679
426	1.07	2.96	47.31	27.69	26.08	DBPA_HUMAN	DNA-binding protein A GN=CSDA	6	1.07647	0.698232	0.115878	0.077268	0.491961	0.132149
427	3.1	3.18	62.5	29.69	29.69	TMA7_HUMAN	Translation machinery-associated protein 7 GN=TMA7	2	0.691831	0.737904	0.285759	0.299226	0.50368	0.056329
428	5.07	5.07	51.61	28.23	22.58	IF4H_HUMAN	Eukaryotic translation initiation factor 4H GN=EIF4H	9	0.847227	0.724436	0.255859	0.222844	0.512591	0.093747
429	7.88	8.07	51.15	32.72	26.73	GRPE1_HUMAN	GrpE protein homolog 1, mitochondrial GN=GRPEL1	4	0.544503	0.862979	0.248886	0.398107	0.513619	0.061024
430	2.63	2.63	33.77	12.34	12.34	PPR27_HUMAN	Protein phosphatase 1 regulatory subunit 27 GN=PPP1R27	2	0.744732	0.711214	0.325087	0.293765	0.518699	0.057464
431	66.38	66.96	72.1	55.63	47.83	MOES_HUMAN	Moesin GN=MSN	55	0.60256	0.260615	0.887156	0.363078	0.528352	0.070391
432	2.01	2.11	20.26	8.811	8.811	COX2_HUMAN	Cytochrome c oxidase subunit 2 GN=MT-CO2	4	0.751623	1.02802	0.159956	0.183654	0.530812	0.132434
433	6.85	6.85	59.76	39.02	38.41	RNH2C_HUMAN	Ribonuclease H2 subunit C GN=RNASEH2C	4	0.483059	1.05682	0.183654	0.413047	0.534145	0.088044
434	4	4.04	37.1	6.183	6.183	GMDS_HUMAN	GDP-mannose 4,6 dehydratase GN=GMDS	2	0.263027	0.285759	0.765597	0.870964	0.546337	0.099081
435	3.5	3.65	42.96	31.48	13.33	RFA2_HUMAN	Replication protein A 32 kDa subunit GN=RPA2	3	0.192309	0.444631	0.534564	1.05682	0.557081	0.097471
436	18.91	19.48	64.68	43.65	40.48	DUT_HUMAN	Deoxyuridine 5'-triphosphate nucleotidohydrolase, mitochondrial GN=DUT	18	0.270396	0.328095	0.758578	0.92045	0.56938	0.105454
437	53.43	53.49	76.39	57.94	56.44	VIME_HUMAN	Vimentin GN=VIM	61	0.37325	0.210863	1.09648	0.597035	0.569407	0.087495
438	22.85	23.61	55.62	29.25	27.09	LAP2A_HUMAN	Lamina-associated polypeptide 2, isoform alpha GN=TMPO	20	0.711214	0.363078	0.831764	0.401791	0.576962	0.058658
439	18.08	18.49	32.32	13.5	12.74	FUS_HUMAN	RNA-binding protein FUS GN=FUS	10	0.529663	0.981748	0.285759	0.544503	0.585418	0.088153
440	8.61	8.63	41.09	22.52	19.8	KAP2_HUMAN	cAMP-dependent protein kinase type II-alpha regulatory subunit GN=PRKAR2A	6	0.654636	0.288403	0.972747	0.432514	0.587075	0.094589
441	4.6	4.81	23.41	5.989	3.993	ADNP_HUMAN	Activity-dependent neuroprotector homeobox protein GN=ADNP	3	0.990832	0.744732	0.346737	0.267917	0.587555	0.118826
442	2.91	5.25	45.14	8.44	8.44	PAK1_HUMAN	Serine/threonine-protein kinase PAK 1 GN=PAK1	3	0.353183	0.277971	0.990832	0.737904	0.589973	0.115695
443	8.57	8.57	62.35	50.62	46.3	YBOX1_HUMAN	Nuclease-sensitive element-binding protein 1 GN=YBX1	13	0.420727	0.862979	0.369828	0.731139	0.596168	0.067347
444	19.65	20.1	60.4	36.99	36.71	ANXA1_HUMAN	Annexin A1 GN=ANXA1	19	0.49204	0.316228	0.946237	0.630957	0.596365	0.081157
445	50.78	52.08	41.01	21.97	19.22	CLH1_HUMAN	Clathrin heavy chain 1 GN=CLTC	49	0.946237	0.751623	0.405509	0.301995	0.601341	0.10486
446	7.42	7.97	21.12	7.832	5.459	SYVC_HUMAN	Valine--tRNA ligase GN=VARS	5	0.765597	1.11686	0.218776	0.310456	0.602923	0.111252
447	2.58	2.82	19.64	2.275	1.198	F208A_HUMAN	Protein FAM208A GN=FAM208A	2	0.559758	1.1272	0.226986	0.501187	0.603782	0.084943
448	28.44	29.93	86.58	71.81	61.07	STMN1_HUMAN	Stathmin GN=STMN1	16	0.597035	0.887156	0.383707	0.570164	0.609515	0.05148
449	2.98	2.98	36.52	15.65	10.43	RL30_HUMAN	60S ribosomal protein L30 GN=RPL30	3	1.1272	0.685488	0.390841	0.244343	0.611967	0.090527
450	2	2.01	22.38	4.816	4.816	TIM50_HUMAN	Mitochondrial import inner membrane translocase subunit TIM50 GN=TIMM50	2	0.340408	0.679204	0.452898	1	0.618127	0.096232
451	4.27	4.5	33.33	6.226	3.113	UT14A_HUMAN	U3 small nucleolar RNA-associated protein 14 homolog A GN=UTP14A	2	0.862979	0.704693	0.496592	0.420727	0.621248	0.050861
452	10.07	10.4	35.82	14.25	12.08	DPP3_HUMAN	Dipeptidyl peptidase 3 GN=DPP3	5	0.413047	0.444631	0.765597	0.862979	0.621564	0.066754
453	9.6	9.67	49.46	49.46	44.09	SH3L3_HUMAN	SH3 domain-binding glutamic acid-rich-like protein 3 GN=SH3BGRL3	22	0.510505	0.251189	1.22462	0.505825	0.623034	0.056602
454	8.05	8.68	33.7	8.647	6.319	GCP2_HUMAN	Gamma-tubulin complex component 2 GN=TUBGCP2	4	0.316228	0.704693	0.47863	1	0.624888	0.109398
455	13.52	14.07	33.98	19.61	18.64	G6PD_HUMAN	Glucose-6-phosphate 1-dehydrogenase GN=G6PD	10	0.92045	0.496592	0.711214	0.380189	0.627111	0.074858
456	11.43	11.45	66.85	51.93	42.54	ARF1_HUMAN	ADP-ribosylation factor 1 GN=ARF1	9	1.1272	0.731139	0.394457	0.255859	0.627163	0.096941
457	6.15	6.85	25.19	8.502	7.014	PRP6_HUMAN	Pre-mRNA-processing factor 6 GN=PRPF6	5	0.666807	1.03753	0.331131	0.519996	0.638865	0.091337
458	13.22	13.95	53.5	48.41	31.85	RL24_HUMAN	60S ribosomal protein L24 GN=RPL24	10	0.751623	1.14815	0.258226	0.416869	0.643718	0.098588
459	4	4.21	16.55	6.909	5.455	SOAT1_HUMAN	Sterol O-acyltransferase 1 GN=SOAT1	2	0.648634	0.30479	1.13763	0.539511	0.657641	0.076607
460	10.01	10.53	23.09	9.563	9.563	ACPH_HUMAN	Acylamino-acid-releasing enzyme GN=APEH	5	1.00925	0.619441	0.630957	0.390841	0.662623	0.088851
461	4.03	4.17	36.89	7.679	6.177	DDX52_HUMAN	Probable ATP-dependent RNA helicase DDX52 GN=DDX52	2	0.704693	1.23595	0.288403	0.436516	0.66639	0.068096
462	6	6.23	28.91	17.77	16.71	PSMD4_HUMAN	26S proteasome non-ATPase regulatory subunit 4 GN=PSMD4	5	0.586138	0.401791	1.02802	0.691831	0.676944	0.087183
463	15.6	16.63	39.88	19.63	15.38	SNUT1_HUMAN	U4/U6.U5 tri-snRNP-associated protein 1 GN=SART1	9	0.672977	1.03753	0.420727	0.636796	0.692007	0.081993
464	11.07	11.08	60.81	56.76	50.68	SSBP_HUMAN	Single-stranded DNA-binding protein, mitochondrial GN=SSBP1	8	0.608135	0.416869	1.03753	0.724436	0.696742	0.090089
465	2.08	2.19	29.8	8	7.2	TERF2_HUMAN	Telomeric repeat-binding factor 2 GN=TERF2	2	0.436516	0.613762	0.731139	1.01859	0.700002	0.093059
466	20.46	21.34	34.99	23.4	23.19	6PGD_HUMAN	6-phosphogluconate dehydrogenase, decarboxylating GN=PGD	13	0.660693	0.293765	1.28233	0.570164	0.701738	0.064428
467	7.23	7.31	51.16	31.63	19.53	RL14_HUMAN	60S ribosomal protein L14 GN=RPL14	6	0.972747	0.666807	0.691831	0.483059	0.703611	0.07563
468	14.13	14.33	36.25	14.71	13.11	DDX42_HUMAN	ATP-dependent RNA helicase DDX42 GN=DDX42	10	0.37325	0.685488	0.642688	1.11686	0.704572	0.079661
469	4.36	4.5	13.29	6.467	2.754	CD97_HUMAN	CD97 antigen GN=CD97	2	1.1272	0.642688	0.704693	0.405509	0.720022	0.070105
470	4.64	4.69	29.24	14.36	10.7	CH3L1_HUMAN	Chitinase-3-like protein 1 GN=CHI3L1	3	0.642688	0.461318	1.04713	0.737904	0.72226	0.081576
471	5.61	5.68	41.3	14.57	9.109	DNJC7_HUMAN	DnaJ homolog subfamily C member 7 GN=DNAJC7	3	0.737904	1.11686	0.420727	0.625173	0.725167	0.072218
472	6.02	6.16	32.54	12.15	12.15	RRP1_HUMAN	Ribosomal RNA processing protein 1 homolog A GN=RRP1	3	0.625173	1.13763	0.383707	0.758578	0.726271	0.084866
473	4.07	4.17	28.21	6.809	6.809	DKC1_HUMAN	H/ACA ribonucleoprotein complex subunit 4 GN=DKC1	3	0.981748	0.717794	0.698232	0.529663	0.731859	0.076091
474	4.14	4.65	34.7	6.138	3.836	ARHGI_HUMAN	Rho guanine nucleotide exchange factor 18 GN=ARHGEF18	3	0.474242	0.724436	0.672977	1.05682	0.732118	0.075706
475	2.59	2.63	13.81	1.235	0.5981	UBR4_HUMAN	E3 ubiquitin-protein ligase UBR4 GN=UBR4	2	1.19124	0.586138	0.765597	0.390841	0.733455	0.068143
476	10.55	11.18	43.6	22.13	16.7	RINI_HUMAN	Ribonuclease inhibitor GN=RNH1	12	0.691831	0.954993	0.534564	0.758578	0.734992	0.071094
477	13.57	14.25	37.96	23.38	21.3	SAHH_HUMAN	Adenosylhomocysteinase GN=AHCY	10	1.07647	0.717794	0.704693	0.474242	0.743298	0.073456
478	4.39	5.09	40.18	16.01	8.761	DFFA_HUMAN	DNA fragmentation factor subunit alpha GN=DFFA	3	1.24738	0.679204	0.672977	0.376704	0.744067	0.057967
479	6.53	6.91	23.09	7.806	3.533	SF3B3_HUMAN	Splicing factor 3B subunit 3 GN=SF3B3	3	1.20226	0.666807	0.758578	0.390841	0.754622	0.075572
480	8	8.12	29.5	18.71	18.71	PP4R2_HUMAN	Serine/threonine-protein phosphatase 4 regulatory subunit 2 GN=PPP4R2	4	0.731139	1.05682	0.519996	0.711214	0.754792	0.069003
481	6.04	6.05	18.99	13.46	13.46	APMAP_HUMAN	Adipocyte plasma membrane-associated protein GN=APMAP	4	1.00925	0.751623	0.731139	0.539511	0.757882	0.090527
482	11.89	13.27	49.48	40.72	33.51	RS7_HUMAN	40S ribosomal protein S7 GN=RPS7	9	0.737904	1.09648	0.501187	0.704693	0.760066	0.062629
483	39.87	40.19	41	30.3	29.56	GANAB_HUMAN	Neutral alpha-glucosidase AB GN=GANAB	32	0.704693	0.544503	1.02802	0.765597	0.760702	0.079228
484	18.92	20.03	45.43	34.26	32.74	ARP2_HUMAN	Actin-related protein 2 GN=ACTR2	15	0.758578	0.972747	0.597035	0.758578	0.771734	0.070763
485	4	4	22.93	22.93	22.93	HSPB1_HUMAN	Heat shock protein beta-1 OS=Homo sapiens GN=HSPB1 PE=1 SV=2	4	1.33045	1.48594	1.02802	1.34276	1.29679	0.049509
486	4.15	4.36	25.45	19.09	11.36	VAMP7_HUMAN	Vesicle-associated membrane protein 7 GN=VAMP7	3	1.33045	0.946237	1.87068	1.30617	1.36339	0.079507
487	2.74	2.81	24.3	4.673	4.005	PA24A_HUMAN	Cytosolic phospholipase A2 GN=PLA2G4A	2	1.33045	1.70608	1.0666	1.36773	1.36772	0.052614
488	9.09	9.1	57.24	40.79	27.63	UBE2N_HUMAN	Ubiquitin-conjugating enzyme E2 N GN=UBE2N	9	0.972747	1.36773	1.35519	1.8197	1.37884	0.075932
489	2.95	3.18	32.02	5.797	4.743	CUL4A_HUMAN	Cullin-4A GN=CUL4A	2	1.0666	1.40605	1.31826	1.75388	1.3862	0.056035
490	4	4.03	58.16	10.99	10.99	HMGN5_HUMAN	High mobility group nucleosome-binding domain-containing protein 5 GN=HMGN5	2	1.33045	1.80302	1.01859	1.40605	1.38953	0.078054
491	2.76	2.78	52.08	18.06	18.06	CCD58_HUMAN	Coiled-coil domain-containing protein 58 GN=CCDC58	2	1.31826	1.90546	1	1.40605	1.40744	0.097264
492	4.9	4.91	30.09	18.06	14.35	PSF3_HUMAN	DNA replication complex GINS protein PSF3 GN=GINS3	3	1.47231	1.03753	1.83654	1.36773	1.42853	0.064906
493	5.76	6.16	26.51	6.963	5.369	RTN4_HUMAN	Reticulon-4 GN=RTN4	5	0.928966	1.35519	1.43219	2.0893	1.45141	0.075074
494	6.27	6.31	34.52	17.1	14.84	PSDE_HUMAN	26S proteasome non-ATPase regulatory subunit 14 GN=PSMD14	3	1.97697	1.57036	1.34276	1.04713	1.48431	0.07033
495	4.38	5.53	25.37	3.515	3.083	BIG1_HUMAN	Brefeldin A-inhibited guanine nucleotide-exchange protein 1 GN=ARFGEF1	4	1.97697	1.38038	1.52757	1.05682	1.48543	0.06445
496	7.66	7.74	42.81	22.41	22.41	RNH2A_HUMAN	Ribonuclease H2 subunit A GN=RNASEH2A	4	1.07647	1.51356	1.38038	2.03236	1.50069	0.06277
497	6.29	6.37	45.56	27.81	23.67	COX41_HUMAN	Cytochrome c oxidase subunit 4 isoform 1, mitochondrial GN=COX4I1	4	0.801678	1.41906	1.49968	2.53513	1.56389	0.055237
498	17.78	18.04	53.56	27.15	26.4	EHD1_HUMAN	EH domain-containing protein 1 GN=EHD1	13	1.45881	0.787046	2.55859	1.45881	1.56582	0.052832
499	2.69	2.76	23.08	5.405	5.405	RPA49_HUMAN	DNA-directed RNA polymerase I subunit RPA49 GN=POLR1E	2	1.52757	1.04713	2.24905	1.52757	1.58783	0.071956
500	30.17	30.86	27.39	13.7	13.7	IF4G1_HUMAN	Eukaryotic translation initiation factor 4 gamma 1 GN=EIF4G1	20	0.990832	1.65959	1.40605	2.31207	1.59213	0.091248
501	2.9	3.38	23.97	2.571	1.35	BAZ1A_HUMAN	Bromodomain adjacent to zinc finger domain protein 1A GN=BAZ1A	2	1.39316	0.928966	2.44343	1.6293	1.59871	0.080233
502	3.92	4.18	13.49	4.647	4.647	UBAP2_HUMAN	Ubiquitin-associated protein 2 GN=UBAP2	4	1.70608	0.946237	2.44343	1.35519	1.61273	0.087122
503	2.02	8.65	23.09	5.233	4.551	SP100_HUMAN	Nuclear autoantigen Sp-100 GN=SP100	5	1.07647	1.55597	1.58489	2.26986	1.6218	0.060148
504	9.19	9.76	19.89	7.849	6.882	RBM10_HUMAN	RNA-binding protein 10 GN=RBM10	5	0.92045	1.40605	1.72187	2.44343	1.62295	0.072601
505	11.71	11.84	37.26	20.63	20.63	U2AF2_HUMAN	Splicing factor U2AF 65 kDa subunit GN=U2AF2	7	0.801678	1.47231	1.51356	2.72898	1.62913	0.059594
506	10.23	10.51	32.73	16.27	14.29	HP1B3_HUMAN	Heterochromatin protein 1-binding protein 3 GN=HP1BP3	5	1.38038	1.02802	2.35505	1.77011	1.63339	0.086513
507	3.91	4.15	54.05	19.46	14.05	DUS3_HUMAN	Dual specificity protein phosphatase 3 GN=DUSP3	3	2.65461	1.30617	1.72187	0.862979	1.63641	0.078459
508	5.14	10.47	37.43	17.16	8.784	KS6A3_HUMAN	Ribosomal protein S6 kinase alpha-3 GN=RPS6KA3	6	1.51356	1.00925	2.39883	1.7378	1.66486	0.081752
509	6.08	6.25	19.63	3.815	2.56	TRIPC_HUMAN	E3 ubiquitin-protein ligase TRIP12 GN=TRIP12	3	2.51189	1.8197	1.35519	0.981748	1.66713	0.098049
510	13.63	13.65	49.22	37.21	37.21	6PGL_HUMAN	6-phosphogluconolactonase GN=PGLS	13	1.05682	1.69044	1.64437	2.31207	1.67592	0.058829
511	6.01	6.21	30.03	7.895	6.502	AKP8L_HUMAN	A-kinase anchor protein 8-like GN=AKAP8L	3	1.33045	0.794328	2.91072	1.67494	1.67761	0.071162
512	8.37	8.49	37.37	25.25	23.23	THTR_HUMAN	Thiosulfate sulfurtransferase GN=TST	5	1.1272	1.47231	1.77011	2.37684	1.68661	0.053447
513	2.11	4.08	33.45	9.459	9.459	MYD88_HUMAN	Myeloid differentiation primary response protein MyD88 GN=MYD88	2	2.14783	1.21339	2.29087	1.30617	1.73956	0.052593
514	4	4.01	29.71	19.43	19.43	NDUS4_HUMAN	NADH dehydrogenase [ubiquinone] iron-sulfur protein 4, mitochondrial GN=NDUFS4	2	1.77011	0.928966	2.80543	1.55597	1.76512	0.075159
515	2.67	2.71	31.96	8.228	8.228	TF2B_HUMAN	Transcription initiation factor IIB GN=GTF2B	2	0.903649	1.51356	1.85353	2.91072	1.79536	0.07284
516	4.02	4.21	37.01	10.24	6.824	KRR1_HUMAN	KRR1 small subunit processome component homolog GN=KRR1	2	0.847227	2.01372	1.34276	2.99227	1.799	0.075197
517	7.55	8.14	41.42	14.18	11.01	SNW1_HUMAN	SNW domain-containing protein 1 GN=SNW1	4	1.52757	2.60615	1.14815	1.94089	1.80569	0.052047
518	2.06	2.07	22.34	13.71	13.71	8ODP_HUMAN	7,8-dihydro-8-oxoguanine triphosphatase GN=NUDT1	3	1.52757	1.14815	2.63027	1.92309	1.80727	0.053018
519	6.07	6.4	28.07	4.595	4.196	BRE1B_HUMAN	E3 ubiquitin-protein ligase BRE1B GN=RNF40	3	0.83946	1.77011	1.45881	3.25087	1.82981	0.076602
520	14.38	14.92	50.16	37.14	30.79	CALU_HUMAN	Calumenin GN=CALU	8	1.48594	1.07647	2.80543	2.12814	1.87399	0.073777
521	4.23	6.37	27.95	9.316	6.464	HCK_HUMAN	Tyrosine-protein kinase HCK GN=HCK	3	1.64437	0.809096	3.28095	1.80302	1.88436	0.05633
522	1.36	1.38	29.63	19.34	18.52	NTAL_HUMAN	Linker for activation of T-cells family member 2 GN=LAT2	3	1.35519	2.83139	1.10662	2.31207	1.90132	0.081174
523	13.89	14.33	32.86	14.47	10.66	PSA_HUMAN	Puromycin-sensitive aminopeptidase GN=NPEPPS	7	1.8197	1.09648	3.0479	1.64437	1.90211	0.071514
524	14.2	14.44	50.54	25.27	22.25	RUVB2_HUMAN	RuvB-like 2 GN=RUVBL2	14	1.35519	2.70396	1.18032	2.37684	1.90408	0.065114
525	2.55	2.57	48.37	14.38	9.15	SAP18_HUMAN	Histone deacetylase complex subunit SAP18 GN=SAP18	2	1.70608	0.903649	3.28095	1.7378	1.90712	0.076699
526	2.46	2.55	11.95	4.025	4.025	TBCD5_HUMAN	TBC1 domain family member 5 GN=TBC1D5	2	0.879023	1.59956	1.90546	3.28095	1.91625	0.070766
527	5.46	5.46	34.18	26.58	26.58	PPAC_HUMAN	Low molecular weight phosphotyrosine protein phosphatase GN=ACP1	4	1.75388	1.13763	2.93765	1.95884	1.947	0.052097
528	2.72	2.72	19.27	15.27	15.27	RPB3_HUMAN	DNA-directed RNA polymerase II subunit RPB3 GN=POLR2C	2	0.895365	2.26986	1.33045	3.37287	1.96714	0.095316
529	4	4.32	36.2	18.55	16.74	VPS28_HUMAN	Vacuolar protein sorting-associated protein 28 homolog GN=VPS28	2	1.40605	2.93765	1.1695	2.46604	1.99481	0.067152
530	4.03	4.09	55.43	16.85	16.85	IMP3_HUMAN	U3 small nucleolar ribonucleoprotein protein IMP3 GN=IMP3	3	1.31826	3.01995	1.1272	2.58226	2.01192	0.086548
531	24.65	24.73	53.67	42.31	42.31	DPYL2_HUMAN	Dihydropyrimidinase-related protein 2 GN=DPYSL2	19	2.58226	1.14815	3.01995	1.31826	2.01716	0.082744
532	5.32	5.45	27.38	2.653	0.8798	MACF1_HUMAN	Microtubule-actin cross-linking factor 1, isoforms 1/2/3/5 GN=MACF1	5	2.22844	1.38038	3.13329	1.34276	2.02122	0.051601
533	6.5	6.77	31.37	14.29	13.17	DHSO_HUMAN	Sorbitol dehydrogenase GN=SORD	7	1.51356	3.43558	0.990832	2.22844	2.0421	0.100827
534	6.02	6.17	14.79	3.44	3.44	HCFC1_HUMAN	Host cell factor 1 GN=HCFC1	5	1.1272	2.1677	1.6293	3.31131	2.05888	0.066107
535	2.62	2.7	15.66	8.735	6.325	RM44_HUMAN	39S ribosomal protein L44, mitochondrial GN=MRPL44	2	1.5417	3.40408	1.02802	2.29087	2.06617	0.09235
536	2.49	2.5	29.03	13.26	13.26	RM46_HUMAN	39S ribosomal protein L46, mitochondrial GN=MRPL46	2	1.1695	2.51189	1.48594	3.13329	2.07515	0.064111
537	3.68	3.72	42.37	20.34	20.34	RS30_HUMAN	40S ribosomal protein S30 GN=FAU	4	1.67494	3.46737	0.972747	2.18776	2.07571	0.08557
538	2.18	2.38	34.54	5.014	3.621	MD1L1_HUMAN	Mitotic spindle assembly checkpoint protein MAD1 GN=MAD1L1	2	2.48886	1.13763	3.25087	1.47231	2.08742	0.072589
539	2.31	4.45	26.47	12.65	12.65	GBB1_HUMAN	Guanine nucleotide-binding protein G(I)/G(S)/G(T) subunit beta-1 GN=GNB1	5	3.28095	1.43219	2.55859	1.11686	2.09715	0.080438
540	12.07	12.28	45.39	37.94	29.79	SNRPA_HUMAN	U1 small nuclear ribonucleoprotein A GN=SNRPA	10	1.25893	2.65461	1.36773	3.19154	2.1182	0.06417
541	7.82	8.01	24.84	6.431	6.431	UHRF1_HUMAN	E3 ubiquitin-protein ligase UHRF1 GN=UHRF1	4	1.45881	3.46737	1.02802	2.53513	2.12233	0.098984
542	2.09	15.34	36.2	13.96	11.96	SAFB2_HUMAN	Scaffold attachment factor B2 GN=SAFB2	10	3.43558	2.1677	1.88799	1.00925	2.12513	0.078762
543	8.02	8.08	33.54	16.03	14.77	CCDC6_HUMAN	Coiled-coil domain-containing protein 6 GN=CCDC6	7	1	1.64437	2.39883	3.76704	2.20256	0.096212
544	10.11	10.4	34.23	10.63	10.51	HNRL1_HUMAN	Heterogeneous nuclear ribonucleoprotein U-like protein 1 GN=HNRNPUL1	6	3.90841	1.88799	2.208	1	2.2511	0.08851
545	4.94	5.19	19.37	5.417	5.417	AKT1_HUMAN	RAC-alpha serine/threonine-protein kinase GN=AKT1	3	2.58226	0.928966	4.32514	1.5417	2.34452	0.095528
546	5.93	6.01	38.12	15.83	8.125	PPGB_HUMAN	Lysosomal protective protein GN=CTSA	3	1.41906	3.87258	1.09648	3.10456	2.37317	0.094567
547	7.17	7.57	28.73	6.9	5.664	XPO2_HUMAN	Exportin-2 GN=CSE1L	6	3.53183	1.45881	3.16228	1.34276	2.37392	0.05539
548	11.67	12.15	39.85	23.02	20.79	SNX5_HUMAN	Sorting nexin-5 GN=SNX5	7	0.870964	2.35505	1.7378	4.7863	2.43753	0.081358
549	3.72	3.72	28.72	7.092	7.092	TRA2A_HUMAN	Transformer-2 protein homolog alpha GN=TRA2A	2	1.34276	4.52898	0.787046	3.28095	2.48494	0.085432
550	3.74	3.88	35.25	2.099	2.099	CIP2A_HUMAN	Protein CIP2A GN=KIAA1524	2	1.36773	4.9204	0.794328	2.88403	2.49162	0.090268
551	4	4.04	12.17	3.14	2.552	INT5_HUMAN	Integrator complex subunit 5 GN=INTS5	2	3.37287	1.20226	4.01791	1.48594	2.51975	0.07535
552	1.51	1.61	23.7	2.18	0.9479	UBP25_HUMAN	Ubiquitin carboxyl-terminal hydrolase 25 GN=USP25	2	1.18032	3.87258	1.35519	4.36516	2.69331	0.095211
553	6.37	6.37	36.58	15.63	13.57	CATB_HUMAN	Cathepsin B GN=CTSB	4	3.40408	1.1272	4.83059	1.87068	2.80814	0.070558
554	3.2	3.3	24.93	8.798	5.279	CAB39_HUMAN	Calcium-binding protein 39 GN=CAB39	2	1.69044	5.15229	1.15878	3.63078	2.90807	0.078282
555	7.31	7.45	47.37	21.29	18.18	SERPH_HUMAN	Serpin H1 GN=SERPINH1	5	1.45881	4.83059	1.57036	3.98107	2.96021	0.0553
556	4.64	4.71	47.09	15.53	7.282	RM40_HUMAN	39S ribosomal protein L40, mitochondrial GN=MRPL40	2	1.6293	4.87528	1.39316	4.13047	3.00705	0.057653
557	2.06	2.15	25.3	5.546	3.293	STAU1_HUMAN	Double-stranded RNA-binding protein Staufen homolog 1 GN=STAU1	2	4.05509	1.22462	5.7544	1.83654	3.21766	0.068436
558	4	4.1	26.88	7.538	7.538	RPC4_HUMAN	DNA-directed RNA polymerase III subunit RPC4 GN=POLR3D	2	5.91562	1.78649	4.20727	1.24738	3.28919	0.069676
559	27.21	27.64	55.86	40.69	40.69	SET_HUMAN	Protein SET GN=SET	32	1.44544	7.51623	0.928966	5.34564	3.80907	0.119355
560	16.78	17.23	51.18	35.04	29.13	PSME3_HUMAN	Proteasome activator complex subunit 3 GN=PSME3	9	1.40605	5.29664	1.99526	6.98232	3.92007	0.05638
561	4.04	4.1	46.21	27.59	20	NDUAC_HUMAN	NADH dehydrogenase [ubiquinone] 1 alpha subcomplex subunit 12 GN=NDUFA12	2	1.8197	8.01678	1.05682	5.19996	4.02332	0.100178
562	6.99	7.01	30.12	13.41	13.41	UBR7_HUMAN	Putative E3 ubiquitin-protein ligase UBR7 GN=UBR7	5	1.2942	6.79204	1.45881	8.09096	4.409	0.097994
563	2.15	2.27	25.62	13.22	10.74	RFC4_HUMAN	Replication factor C subunit 4 GN=RFC4	2	1.00925	5.91562	1.58489	9.28966	4.44986	0.123707
564	8.04	10.19	47.08	13.45	8.931	IF4G2_HUMAN	Eukaryotic translation initiation factor 4 gamma 2 GN=EIF4G2	6	1.35519	7.04693	1.67494	8.62979	4.67671	0.082117
565	18.48	18.7	65.96	36.17	36.17	C1QBP_HUMAN	Complement component 1 Q subcomponent-binding protein, mitochondrial GN=C1QBP	19	1.57036	11.695	1.38038	10.2802	6.23147	0.096349
566	2.62	2.63	30.07	4.348	4.348	TRMB_HUMAN	tRNA (guanine-N(7)-)-methyltransferase GN=METTL1	2	1.51356	16.9044	0.972747	11.3763	7.69175	0.136205

## Sheet: Supp Table 3-MV4-11
N	Unused	Total	%Cov	%Cov(50)	%Cov(95)	Accession	Name	Species	Peptides(95%)	115:113	116:113	115:114	116:114
1	165.43	165.43	63.55	47.91	35.18	AHNK_HUMAN	Neuroblast differentiation-associated protein AHNAK OS=Homo sapiens GN=AHNAK PE=1 SV=2	HUMAN	118	0.871935	0.909904	0.812858	0.851035
2	127.87	127.87	51.89	38.21	34.03	MYH9_HUMAN	Myosin-9 OS=Homo sapiens GN=MYH9 PE=1 SV=4	HUMAN	93	0.992336	0.97831	0.987895	0.975521
3	85.75	85.93	75.2	63.39	62.01	PDIA1_HUMAN	Protein disulfide-isomerase OS=Homo sapiens GN=P4HB PE=1 SV=3	HUMAN	79	0.940404	1.10003	0.935725	1.09812
4	84.29	84.55	34.68	26.71	25.09	FLNA_HUMAN	Filamin-A OS=Homo sapiens GN=FLNA PE=1 SV=4	HUMAN	60	1.00257	0.892781	0.981207	0.876007
5	82.96	83.03	64.4	61.61	59.91	HSP7C_HUMAN	Heat shock cognate 71 kDa protein OS=Homo sapiens GN=HSPA8 PE=1 SV=1	HUMAN	95	0.740657	0.808922	0.715994	0.7885
6	76.36	76.36	58.33	46.99	41.12	HS90A_HUMAN	Heat shock protein HSP 90-alpha OS=Homo sapiens GN=HSP90AA1 PE=1 SV=5	HUMAN	97	0.9424	1.13457	0.890349	1.07369
7	73.38	73.38	80.63	69.98	64.4	CH60_HUMAN	60 kDa heat shock protein, mitochondrial OS=Homo sapiens GN=HSPD1 PE=1 SV=2	HUMAN	78	0.730768	0.882787	0.711717	0.857371
8	69	69.14	80.65	76.96	73.73	ENOA_HUMAN	Alpha-enolase OS=Homo sapiens GN=ENO1 PE=1 SV=2	HUMAN	94	0.995762	1.12744	0.943994	1.06621
9	68.35	68.35	72.41	70.11	69.2	F8VYX6_HUMAN	Tubulin beta chain OS=Homo sapiens GN=TUBB PE=3 SV=1	HUMAN	120	0.665324	0.84085	0.611305	0.764236
10	67.32	67.48	87.16	80	77.61	G3P_HUMAN	Glyceraldehyde-3-phosphate dehydrogenase OS=Homo sapiens GN=GAPDH PE=1 SV=3	HUMAN	136	1.10949	1.03186	1.06599	1.00172
11	63.36	63.43	61.48	50.87	48.72	PERM_HUMAN	Myeloperoxidase OS=Homo sapiens GN=MPO PE=1 SV=1	HUMAN	86	1.10745	0.978315	1.19664	1.06535
12	62.81	62.97	77.21	70.81	64.41	KPYM_HUMAN	Pyruvate kinase isozymes M1/M2 OS=Homo sapiens GN=PKM PE=1 SV=4	HUMAN	57	1.07182	0.861007	1.05948	0.858033
13	61.73	61.86	64	63.47	57.6	ACTG_HUMAN	Actin, cytoplasmic 2 OS=Homo sapiens GN=ACTG1 PE=1 SV=1	HUMAN	161	0.940682	1.18456	0.899113	1.13444
14	58.81	58.81	55.98	45.88	41.27	ACTN4_HUMAN	Alpha-actinin-4 OS=Homo sapiens GN=ACTN4 PE=1 SV=2	HUMAN	58	0.966464	1.21465	0.978268	1.2339
15	56.72	63.74	69.57	59.02	52.45	GRP78_HUMAN	78 kDa glucose-regulated protein OS=Homo sapiens GN=HSPA5 PE=1 SV=2	HUMAN	60	0.8609	0.914928	0.829749	0.886349
16	56.05	56.54	60	41.83	35.63	NUCL_HUMAN	Nucleolin OS=Homo sapiens GN=NCL PE=1 SV=3	HUMAN	44	0.674398	0.732636	0.636545	0.694781
17	52.78	52.78	85.99	84.89	78.85	ALDOA_HUMAN	Fructose-bisphosphate aldolase A OS=Homo sapiens GN=ALDOA PE=1 SV=2	HUMAN	79	0.838656	0.945205	0.896013	1.01254
18	52.73	53.81	58.16	44.96	40.72	ENPL_HUMAN	Endoplasmin OS=Homo sapiens GN=HSP90B1 PE=1 SV=1	HUMAN	49	1.0382	1.22958	0.97825	1.16562
19	51.82	51.95	73.59	67.75	66.67	EF1A1_HUMAN	Elongation factor 1-alpha 1 OS=Homo sapiens GN=EEF1A1 PE=1 SV=1	HUMAN	80	1.12981	1.01218	1.02552	0.922344
20	51.47	51.47	78.42	70.98	66.19	CALR_HUMAN	Calreticulin OS=Homo sapiens GN=CALR PE=1 SV=1	HUMAN	50	1.22205	1.42871	1.04635	1.23975
21	51.41	51.43	67.99	66.57	64.59	ROA2_HUMAN	Heterogeneous nuclear ribonucleoproteins A2/B1 OS=Homo sapiens GN=HNRNPA2B1 PE=1 SV=2	HUMAN	64	1.01586	1.02171	0.965003	0.970569
22	50.43	50.98	23	10.01	8.35	E7EUY0_HUMAN	DNA-dependent protein kinase catalytic subunit OS=Homo sapiens GN=PRKDC PE=4 SV=1	HUMAN	28	1.09282	0.995602	1.1413	1.03239
23	49.43	49.77	66.38	45.58	39.86	MOES_HUMAN	Moesin OS=Homo sapiens GN=MSN PE=1 SV=3	HUMAN	40	0.863975	0.760104	0.915599	0.799204
24	48.37	48.42	52.45	38.58	33.8	EF2_HUMAN	Elongation factor 2 OS=Homo sapiens GN=EEF2 PE=1 SV=4	HUMAN	37	1.01042	1.06574	0.956036	1.01087
25	47.63	47.65	77.7	63.55	58.27	PGK1_HUMAN	Phosphoglycerate kinase 1 OS=Homo sapiens GN=PGK1 PE=1 SV=3	HUMAN	53	1.03834	1.18339	0.969548	1.10689
27	44.14	44.26	56.3	44.5	41.79	PLSL_HUMAN	Plastin-2 OS=Homo sapiens GN=LCP1 PE=1 SV=6	HUMAN	52	1.15034	1.35789	1.10333	1.29464
28	42.87	42.87	68.24	52.15	51.29	VIME_HUMAN	Vimentin OS=Homo sapiens GN=VIM PE=1 SV=4	HUMAN	46	1.10458	1.19104	1.05839	1.14443
29	42.58	42.61	56.49	47.42	44.74	G5EA52_HUMAN	Protein disulfide isomerase family A, member 3, isoform CRA_b OS=Homo sapiens GN=PDIA3 PE=3 SV=1	HUMAN	35	0.989875	1.03049	1.01578	1.05872
30	42.55	42.96	29.41	15.19	14.52	TPR_HUMAN	Nucleoprotein TPR OS=Homo sapiens GN=TPR PE=1 SV=3	HUMAN	24	0.915166	1.00405	0.891403	0.97686
31	40.83	41	74.51	74.51	72.06	E9PK25_HUMAN	Cofilin-1 OS=Homo sapiens GN=CFL1 PE=4 SV=1	HUMAN	37	0.692274	0.60641	0.66165	0.580119
32	40.77	41.34	24.21	8.416	7.708	PLEC_HUMAN	Isoform 7 of Plectin OS=Homo sapiens GN=PLEC	HUMAN	22	0.939929	0.950154	1.01441	1.00447
33	39.99	40.12	50.4	41.73	35.63	HNRPQ_HUMAN	Heterogeneous nuclear ribonucleoprotein Q OS=Homo sapiens GN=SYNCRIP PE=1 SV=2	HUMAN	28	1.02427	0.989522	1.00032	0.970419
34	39.35	39.35	41.87	36.95	36.95	XRCC6_HUMAN	X-ray repair cross-complementing protein 6 OS=Homo sapiens GN=XRCC6 PE=1 SV=2	HUMAN	25	0.93931	0.982849	0.881277	0.925191
35	38.57	38.81	62.22	43.03	38.98	A6NN80_HUMAN	Annexin OS=Homo sapiens GN=ANXA6 PE=3 SV=3	HUMAN	28	0.618856	0.623656	0.868913	0.87722
36	38.44	38.58	39.55	38.92	36.52	B4DGP8_HUMAN	Calnexin OS=Homo sapiens GN=CANX PE=2 SV=1	HUMAN	29	1.01131	1.24456	0.957657	1.18157
37	38.4	38.44	76.22	64.69	64.69	TPIS_HUMAN	Triosephosphate isomerase OS=Homo sapiens GN=TPI1 PE=1 SV=3	HUMAN	36	0.851847	0.935866	0.831382	0.919496
38	38.07	38.17	27.04	17.39	15.55	TLN1_HUMAN	Talin-1 OS=Homo sapiens GN=TLN1 PE=1 SV=3	HUMAN	24	1.04416	1.0218	1.0428	1.02846
39	37.86	37.86	58.98	50.66	50.66	ATPB_HUMAN	ATP synthase subunit beta, mitochondrial OS=Homo sapiens GN=ATP5B PE=1 SV=3	HUMAN	48	0.864559	1.20594	0.847876	1.18353
40	37.2	37.2	53.94	39.96	37.28	G6PI_HUMAN	Glucose-6-phosphate isomerase OS=Homo sapiens GN=GPI PE=1 SV=4	HUMAN	34	1.06068	1.13263	1.00985	1.07903
41	36.76	36.87	24.12	16.24	14.39	CLH1_HUMAN	Clathrin heavy chain 1 OS=Homo sapiens GN=CLTC PE=1 SV=5	HUMAN	30	1.06608	0.962568	1.13156	1.00872
42	35.52	35.74	41.94	29.27	27.55	F5H816_HUMAN	Phosphorylase OS=Homo sapiens GN=PYGL PE=3 SV=1	HUMAN	23	1.31626	1.283	1.27713	1.24341
43	34.73	76.18	63.81	50.28	46.55	HS90B_HUMAN	Heat shock protein HSP 90-beta OS=Homo sapiens GN=HSP90AB1 PE=1 SV=4	HUMAN	99	0.845671	0.983643	0.835159	0.961852
44	34.53	34.65	42.3	27.15	24.24	HNRPU_HUMAN	Heterogeneous nuclear ribonucleoprotein U OS=Homo sapiens GN=HNRNPU PE=1 SV=6	HUMAN	26	1.02564	0.900394	0.970839	0.853145
45	34.21	34.82	78.76	64.6	46.46	H15_HUMAN	Histone H1.5 OS=Homo sapiens GN=HIST1H1B PE=1 SV=3	HUMAN	21	1.08128	1.06306	0.926477	0.910631
46	34.17	34.55	34.81	25.94	23.37	PARP1_HUMAN	Poly [ADP-ribose] polymerase 1 OS=Homo sapiens GN=PARP1 PE=1 SV=4	HUMAN	18	1.0261	0.956492	1.03957	0.9706
47	33.4	33.63	84.65	61.86	51.63	HMGB1_HUMAN	High mobility group protein B1 OS=Homo sapiens GN=HMGB1 PE=1 SV=3	HUMAN	23	0.855176	0.899394	0.760102	0.800144
48	32.51	32.51	51.93	42.94	38.35	TCPG_HUMAN	T-complex protein 1 subunit gamma OS=Homo sapiens GN=CCT3 PE=1 SV=4	HUMAN	26	1.00441	1.14804	0.917498	1.05752
49	32.46	34.43	61.3	52.11	47.89	H0Y8G5_HUMAN	Heterogeneous nuclear ribonucleoprotein D0 (Fragment) OS=Homo sapiens GN=HNRNPD PE=4 SV=1	HUMAN	20	0.79618	0.911528	0.776212	0.885975
50	32.23	32.36	75.15	75.15	72.12	PPIA_HUMAN	Peptidyl-prolyl cis-trans isomerase A OS=Homo sapiens GN=PPIA PE=1 SV=2	HUMAN	54	0.726109	0.819512	0.681254	0.769897
51	31.93	32.01	23.74	15.33	13.02	FAS_HUMAN	Fatty acid synthase OS=Homo sapiens GN=FASN PE=1 SV=3	HUMAN	23	1.17078	0.875409	1.19474	0.890744
52	31.91	32.25	40.41	28.63	25.89	HNRPM_HUMAN	Heterogeneous nuclear ribonucleoprotein M OS=Homo sapiens GN=HNRNPM PE=1 SV=3	HUMAN	26	0.967607	1.14164	0.918957	1.09095
53	31.88	31.88	55.12	34.47	32.08	LMNB1_HUMAN	Lamin-B1 OS=Homo sapiens GN=LMNB1 PE=1 SV=2	HUMAN	18	0.977086	0.968093	0.942271	0.942492
54	31.58	31.69	47.6	39.38	32.53	G3V4C1_HUMAN	Heterogeneous nuclear ribonucleoproteins C1/C2 OS=Homo sapiens GN=HNRNPC PE=4 SV=1	HUMAN	21	1.0876	1.18177	0.979608	1.07074
55	31.07	31.07	44.13	35.11	30.05	XRCC5_HUMAN	X-ray repair cross-complementing protein 5 OS=Homo sapiens GN=XRCC5 PE=1 SV=3	HUMAN	24	1.03346	1.06386	0.979414	1.02055
56	30.86	30.86	42.06	26.43	26.43	TERA_HUMAN	Transitional endoplasmic reticulum ATPase OS=Homo sapiens GN=VCP PE=1 SV=4	HUMAN	23	0.975336	0.975035	1.01864	1.03603
57	30.81	30.81	35.89	32.11	29.63	F5H6X6_HUMAN	Neutral alpha-glucosidase AB OS=Homo sapiens GN=GANAB PE=4 SV=1	HUMAN	20	0.976591	0.959257	0.951738	0.935702
58	30.62	30.86	30.85	17.72	17.07	LPPRC_HUMAN	Leucine-rich PPR motif-containing protein, mitochondrial OS=Homo sapiens GN=LRPPRC PE=1 SV=3	HUMAN	24	1.01881	1.09567	0.911192	0.995089
59	30.47	30.92	50.64	30.94	24.68	STIP1_HUMAN	Stress-induced-phosphoprotein 1 OS=Homo sapiens GN=STIP1 PE=1 SV=1	HUMAN	26	0.719531	0.757774	0.742699	0.782638
60	29.95	39.45	82.35	69.93	68.3	F8VSB5_HUMAN	Heterogeneous nuclear ribonucleoprotein A1 OS=Homo sapiens GN=HNRNPA1 PE=4 SV=1	HUMAN	46	1.05242	0.88564	0.97358	0.821376
61	29.92	30.04	40.8	29.6	29.6	GRP75_HUMAN	Stress-70 protein, mitochondrial OS=Homo sapiens GN=HSPA9 PE=1 SV=2	HUMAN	30	0.848854	0.923647	0.880012	0.962869
62	29.83	29.83	48.43	38.99	34.43	PABP1_HUMAN	Polyadenylate-binding protein 1 OS=Homo sapiens GN=PABPC1 PE=1 SV=2	HUMAN	21	1.04178	0.919444	1.05579	0.926726
63	29.07	29.2	77.55	64.29	58.5	NPM_HUMAN	Nucleophosmin OS=Homo sapiens GN=NPM1 PE=1 SV=2	HUMAN	48	1.01047	1.00146	0.897113	0.894577
64	28.49	28.49	45.41	24.82	24	J3KPV4_HUMAN	DNA replication licensing factor MCM4 OS=Homo sapiens GN=MCM4 PE=4 SV=1	HUMAN	19	1.02475	1.11389	1.00785	1.09637
65	28.39	28.5	64.96	64.96	61.81	PGAM1_HUMAN	Phosphoglycerate mutase 1 OS=Homo sapiens GN=PGAM1 PE=1 SV=2	HUMAN	29	0.87459	0.973527	0.938917	1.0494
66	27.94	28.27	29.83	17.39	15.01	SYEP_HUMAN	Bifunctional glutamate/proline--tRNA ligase OS=Homo sapiens GN=EPRS PE=1 SV=5	HUMAN	18	0.992368	0.920931	0.977626	0.906994
67	27.64	27.75	65.73	49.6	45.16	Q5VU66_HUMAN	Tropomyosin 3 OS=Homo sapiens GN=TPM3 PE=2 SV=1	HUMAN	25	0.860328	0.915216	0.789669	0.846641
68	27.21	27.21	53.43	48.01	48.01	SET_HUMAN	Isoform 2 of Protein SET OS=Homo sapiens GN=SET	HUMAN	30	0.997493	1.12399	0.940722	1.06585
69	27.08	27.3	46.41	40.12	38.02	LDHB_HUMAN	L-lactate dehydrogenase B chain OS=Homo sapiens GN=LDHB PE=1 SV=2	HUMAN	21	1.20279	1.29037	1.1246	1.21153
70	26.97	27.06	75.4	69.05	57.94	H2B1K_HUMAN	Histone H2B type 1-K OS=Homo sapiens GN=HIST1H2BK PE=1 SV=3	HUMAN	50	0.148333	0.247161	0.132023	0.219998
71	26.56	26.56	44.65	26.01	26.01	MCM7_HUMAN	DNA replication licensing factor MCM7 OS=Homo sapiens GN=MCM7 PE=1 SV=4	HUMAN	25	1.03068	1.01515	1.01755	0.997564
72	26.31	26.44	61.79	58.94	54.07	E7EX29_HUMAN	14-3-3 protein zeta/delta (Fragment) OS=Homo sapiens GN=YWHAZ PE=3 SV=1	HUMAN	26	0.913193	1.17414	0.876294	1.13311
73	26.3	26.3	39.32	18.34	17.58	UBA1_HUMAN	Ubiquitin-like modifier-activating enzyme 1 OS=Homo sapiens GN=UBA1 PE=1 SV=3	HUMAN	18	0.856926	0.990134	0.803675	0.916188
74	26.13	28.16	43.65	31.43	26.87	Q6UYC3_HUMAN	Lamin A/C OS=Homo sapiens GN=LMNA PE=2 SV=1	HUMAN	19	0.83761	0.915145	0.841357	0.917739
75	26.1	26.29	50.28	34.94	28.65	TCPE_HUMAN	T-complex protein 1 subunit epsilon OS=Homo sapiens GN=CCT5 PE=1 SV=1	HUMAN	17	0.988385	1.1781	0.945882	1.12747
76	25.87	26.73	22.47	7.663	5.876	DYHC1_HUMAN	Cytoplasmic dynein 1 heavy chain 1 OS=Homo sapiens GN=DYNC1H1 PE=1 SV=5	HUMAN	19	1.01199	0.987372	0.96907	0.948921
77	25.52	25.63	58.37	51.91	46.65	ARP3_HUMAN	Actin-related protein 3 OS=Homo sapiens GN=ACTR3 PE=1 SV=3	HUMAN	19	1.27006	1.17581	1.18106	1.0861
78	25.41	25.63	31.06	19.98	19.98	ACLY_HUMAN	ATP-citrate synthase OS=Homo sapiens GN=ACLY PE=1 SV=3	HUMAN	15	1.19149	0.928446	1.05903	0.834158
79	25.15	25.26	34.41	27.49	24.69	SF3B2_HUMAN	Splicing factor 3B subunit 2 OS=Homo sapiens GN=SF3B2 PE=1 SV=2	HUMAN	23	1.0658	1.00654	1.04725	1.00752
80	24.48	24.69	45.35	34.51	34.51	IDHP_HUMAN	Isocitrate dehydrogenase [NADP], mitochondrial OS=Homo sapiens GN=IDH2 PE=1 SV=2	HUMAN	18	1.18096	1.29879	1.19937	1.34172
81	24.47	24.61	76.7	69.9	54.37	H4_HUMAN	Histone H4 OS=Homo sapiens GN=HIST1H4A PE=1 SV=2	HUMAN	42	0.709131	0.496244	0.678179	0.453627
82	24.36	24.5	30.2	19.8	19.14	MCM2_HUMAN	DNA replication licensing factor MCM2 OS=Homo sapiens GN=MCM2 PE=1 SV=4	HUMAN	20	0.977354	1.0757	0.977462	1.06935
83	24.27	24.27	81.28	72.19	67.91	PEBP1_HUMAN	Phosphatidylethanolamine-binding protein 1 OS=Homo sapiens GN=PEBP1 PE=1 SV=3	HUMAN	26	0.86932	0.827713	0.882337	0.845165
84	24.19	24.2	44.31	29.34	28.5	TIF1B_HUMAN	Transcription intermediary factor 1-beta OS=Homo sapiens GN=TRIM28 PE=1 SV=5	HUMAN	25	0.831515	1.05511	0.788051	1.00233
85	24.06	24.13	31.6	21.5	19.87	DDX5_HUMAN	Probable ATP-dependent RNA helicase DDX5 OS=Homo sapiens GN=DDX5 PE=1 SV=1	HUMAN	17	0.965927	0.950201	0.98352	0.958386
86	23.66	25.05	31.54	8.446	7.125	KI67_HUMAN	Antigen KI-67 OS=Homo sapiens GN=MKI67 PE=1 SV=2	HUMAN	13	1.0801	0.858593	1.14215	0.910732
87	23.58	23.78	20.22	9.176	7.959	U520_HUMAN	U5 small nuclear ribonucleoprotein 200 kDa helicase OS=Homo sapiens GN=SNRNP200 PE=1 SV=2	HUMAN	11	0.969113	0.981212	0.992217	1.0011
88	23.58	23.58	55.14	55.14	46.23	Q32Q12_HUMAN	Nucleoside diphosphate kinase F OS=Homo sapiens GN=NME1-NME2 PE=2 SV=1	HUMAN	18	1.96434	2.21589	1.88466	2.12709
89	23.54	23.54	40.1	31.22	26.94	E7EPA7_HUMAN	Transketolase OS=Homo sapiens GN=TKT PE=4 SV=1	HUMAN	31	1.03147	0.922662	0.982235	0.875178
90	23.44	23.72	37.94	30.46	26.4	NASP_HUMAN	Nuclear autoantigenic sperm protein OS=Homo sapiens GN=NASP PE=1 SV=2	HUMAN	23	0.758717	0.781276	0.786404	0.807839
91	23.26	23.52	57.73	49.84	49.84	RLA0_HUMAN	60S acidic ribosomal protein P0 OS=Homo sapiens GN=RPLP0 PE=1 SV=1	HUMAN	14	0.75421	0.873374	0.733241	0.845168
92	23.23	23.35	54.55	34.47	30.49	SYYC_HUMAN	Tyrosine--tRNA ligase, cytoplasmic OS=Homo sapiens GN=YARS PE=1 SV=4	HUMAN	13	0.688498	0.727644	0.66222	0.705042
93	23.19	23.19	43.6	38.42	33	IF4A1_HUMAN	Eukaryotic initiation factor 4A-I OS=Homo sapiens GN=EIF4A1 PE=1 SV=1	HUMAN	16	1.31757	1.31206	1.08893	1.09136
94	23.03	23.24	37.15	24.97	23.26	MCM6_HUMAN	DNA replication licensing factor MCM6 OS=Homo sapiens GN=MCM6 PE=1 SV=1	HUMAN	17	1.14747	1.29244	1.11157	1.25348
95	22.96	23.61	30.36	17.39	13.19	KTN1_HUMAN	Kinectin OS=Homo sapiens GN=KTN1 PE=1 SV=1	HUMAN	13	1.10415	1.09187	0.985419	0.982428
96	22.81	23.75	34.14	11.96	8.511	NUMA1_HUMAN	Nuclear mitotic apparatus protein 1 OS=Homo sapiens GN=NUMA1 PE=1 SV=2	HUMAN	14	1.04384	1.11231	0.991331	1.05211
97	22.78	23.28	33.36	18.79	17.71	SF3B1_HUMAN	Splicing factor 3B subunit 1 OS=Homo sapiens GN=SF3B1 PE=1 SV=3	HUMAN	19	1.05128	1.06589	1.07796	1.08718
98	22.7	22.7	43.55	34.59	28.67	DHE3_HUMAN	Glutamate dehydrogenase 1, mitochondrial OS=Homo sapiens GN=GLUD1 PE=1 SV=2	HUMAN	13	0.562049	0.63897	0.550119	0.663661
99	22.64	22.74	51.23	35.48	35.48	CATA_HUMAN	Catalase OS=Homo sapiens GN=CAT PE=1 SV=3	HUMAN	18	0.907655	0.994675	0.908212	0.99487
100	22.45	22.53	33.24	26.37	24.59	E9PAW1_HUMAN	Splicing factor 3A subunit 1 OS=Homo sapiens GN=SF3A1 PE=4 SV=1	HUMAN	20	0.937269	0.98675	0.996163	1.05441
101	22.37	22.37	38.38	31.17	27.85	GUAA_HUMAN	GMP synthase [glutamine-hydrolyzing] OS=Homo sapiens GN=GMPS PE=1 SV=1	HUMAN	15	1.07591	1.00395	1.07671	0.990758
102	22.29	22.49	63.02	48.82	46.75	MDHM_HUMAN	Malate dehydrogenase, mitochondrial OS=Homo sapiens GN=MDH2 PE=1 SV=3	HUMAN	18	0.846429	1.06909	0.890999	1.13953
103	22.18	22.18	58.31	32.32	30.68	RL4_HUMAN	60S ribosomal protein L4 OS=Homo sapiens GN=RPL4 PE=1 SV=5	HUMAN	15	0.912131	0.772215	0.838871	0.709696
104	22.06	22.15	46.89	29.77	29.77	IMDH2_HUMAN	Inosine-5'-monophosphate dehydrogenase 2 OS=Homo sapiens GN=IMPDH2 PE=1 SV=2	HUMAN	20	1.11532	1.19875	1.00256	1.08311
105	22.04	22.24	31.69	25.97	25.97	H0YIV4_HUMAN	Nucleosome assembly protein 1-like 1 (Fragment) OS=Homo sapiens GN=NAP1L1 PE=3 SV=1	HUMAN	23	1.06494	1.29255	0.926308	1.13108
106	21.97	22.14	39.6	28.93	24.77	ATPA_HUMAN	ATP synthase subunit alpha, mitochondrial OS=Homo sapiens GN=ATP5A1 PE=1 SV=1	HUMAN	20	1.09863	1.08666	1.04171	1.03795
107	21.96	22.25	83.48	80.87	80.87	RLA2_HUMAN	60S acidic ribosomal protein P2 OS=Homo sapiens GN=RPLP2 PE=1 SV=1	HUMAN	32	1.03723	1.01667	0.872476	0.852598
108	21.65	21.66	25.43	14.09	13.68	E7EM71_HUMAN	Vigilin OS=Homo sapiens GN=HDLBP PE=4 SV=1	HUMAN	12	1.12451	1.16373	1.19795	1.23791
109	21.61	21.71	28.24	21.96	21.96	F5H2F4_HUMAN	Methylenetetrahydrofolate dehydrogenase OS=Homo sapiens GN=MTHFD1 PE=3 SV=1	HUMAN	16	0.867283	1.06202	0.807376	0.994831
110	21.6	22.25	63.26	60.23	53.03	C9J9K3_HUMAN	40S ribosomal protein SA (Fragment) OS=Homo sapiens GN=RPSA PE=3 SV=1	HUMAN	24	0.758878	0.776803	0.715186	0.748665
111	21.54	21.62	45.61	38.5	36.26	TCPB_HUMAN	T-complex protein 1 subunit beta OS=Homo sapiens GN=CCT2 PE=1 SV=4	HUMAN	21	0.89194	1.09508	0.867148	1.07558
112	21.4	21.4	48.09	38.14	34.53	G8JLB6_HUMAN	Heterogeneous nuclear ribonucleoprotein H, N-terminally processed OS=Homo sapiens GN=HNRNPH1 PE=4 SV=1	HUMAN	30	1.06193	1.14946	1.03136	1.1141
113	21.19	33.95	75.34	63.01	47.49	H14_HUMAN	Histone H1.4 OS=Homo sapiens GN=HIST1H1E PE=1 SV=2	HUMAN	21	1.03301	0.993008	0.903226	0.87114
114	21.16	24.01	57.87	57.87	52.78	PPIB_HUMAN	Peptidyl-prolyl cis-trans isomerase B OS=Homo sapiens GN=PPIB PE=1 SV=2	HUMAN	14	0.980993	0.984319	0.950411	0.952331
115	21.15	21.15	34.27	24.67	20.72	TCPZ_HUMAN	T-complex protein 1 subunit zeta OS=Homo sapiens GN=CCT6A PE=1 SV=3	HUMAN	19	0.915721	1.12187	0.907167	1.10854
116	21.1	21.12	19.37	12.36	12.36	DHX9_HUMAN	ATP-dependent RNA helicase A OS=Homo sapiens GN=DHX9 PE=1 SV=4	HUMAN	16	0.944402	0.792377	0.881436	0.743139
117	21.1	21.1	66.25	58.75	52.92	HDGF_HUMAN	Hepatoma-derived growth factor OS=Homo sapiens GN=HDGF PE=1 SV=1	HUMAN	18	0.98276	1.02444	0.990916	1.03489
118	21.03	21.27	37.29	14.77	14.26	SYAC_HUMAN	Alanine--tRNA ligase, cytoplasmic OS=Homo sapiens GN=AARS PE=1 SV=2	HUMAN	15	1.02641	1.09657	0.916126	0.972892
119	20.78	20.87	73.57	73.57	61.43	PROF1_HUMAN	Profilin-1 OS=Homo sapiens GN=PFN1 PE=1 SV=2	HUMAN	18	0.659196	0.52902	0.647546	0.525644
120	20.62	20.62	45.1	37.99	31.86	PAIRB_HUMAN	Plasminogen activator inhibitor 1 RNA-binding protein OS=Homo sapiens GN=SERBP1 PE=1 SV=2	HUMAN	17	0.912715	0.960708	0.863558	0.911935
121	20.6	20.63	35.61	26.64	24.5	IMMT_HUMAN	Isoform 2 of Mitochondrial inner membrane protein OS=Homo sapiens GN=IMMT	HUMAN	17	1.15583	1.18818	1.2425	1.26478
122	20.55	20.55	53.73	48.26	45.27	GDIR2_HUMAN	Rho GDP-dissociation inhibitor 2 OS=Homo sapiens GN=ARHGDIB PE=1 SV=3	HUMAN	15	1.01522	1.10567	0.983363	1.07407
123	20.52	21	22.81	7.105	6.581	A6NG51_HUMAN	Spectrin alpha chain, non-erythrocytic 1 OS=Homo sapiens GN=SPTAN1 PE=4 SV=2	HUMAN	13	1.42237	1.03781	1.1914	0.871545
124	20.48	21.19	29.88	19.77	17.33	B4DYH1_HUMAN	Heat shock 105kDa/110kDa protein 1, isoform CRA_b OS=Homo sapiens GN=HSPH1 PE=2 SV=1	HUMAN	12	1.02271	1.22461	0.953473	1.1555
125	20.43	21.06	21.36	12.97	10.03	F5GWX5_HUMAN	Chromodomain-helicase-DNA-binding protein 4 OS=Homo sapiens GN=CHD4 PE=4 SV=1	HUMAN	12	1.11188	1.18849	1.13596	1.2125
126	20.33	20.33	42.55	36.7	36.7	F8VTY8_HUMAN	Proliferation-associated protein 2G4 OS=Homo sapiens GN=PA2G4 PE=4 SV=1	HUMAN	15	0.963434	0.996114	0.85759	0.892738
127	20.2	20.2	22.4	15.91	14.24	MYO1G_HUMAN	Unconventional myosin-Ig OS=Homo sapiens GN=MYO1G PE=1 SV=2	HUMAN	10	0.863288	0.857763	1.1079	1.11682
128	20.11	20.11	47.44	33.85	33.85	E7EU23_HUMAN	Rab GDP dissociation inhibitor beta OS=Homo sapiens GN=GDI2 PE=4 SV=1	HUMAN	13	1.23665	1.07718	1.1385	0.980453
129	19.95	20.15	72.48	55.03	44.97	STMN1_HUMAN	Stathmin OS=Homo sapiens GN=STMN1 PE=1 SV=3	HUMAN	12	0.808068	0.809444	0.771539	0.770528
130	19.77	19.96	27.64	19.53	16.01	E9PL22_HUMAN	Hypoxia up-regulated protein 1 OS=Homo sapiens GN=HYOU1 PE=3 SV=1	HUMAN	16	1.04756	1.16874	1.00439	1.10234
131	19.62	34.55	41.37	29.37	27.02	ACTN1_HUMAN	Alpha-actinin-1 OS=Homo sapiens GN=ACTN1 PE=1 SV=2	HUMAN	28	0.896434	1.00266	0.834041	0.934678
132	19.61	29.12	50	44.71	38.89	ROA3_HUMAN	Heterogeneous nuclear ribonucleoprotein A3 OS=Homo sapiens GN=HNRNPA3 PE=1 SV=2	HUMAN	25	0.792255	0.770577	0.804971	0.787686
133	19.57	19.59	48.32	46.64	40.34	E9PH29_HUMAN	Thioredoxin-dependent peroxide reductase, mitochondrial OS=Homo sapiens GN=PRDX3 PE=4 SV=1	HUMAN	20	0.991498	1.04924	0.97252	1.03486
134	19.42	19.58	43.42	18.77	18.77	DDX21_HUMAN	Nucleolar RNA helicase 2 OS=Homo sapiens GN=DDX21 PE=1 SV=5	HUMAN	13	0.876674	0.92671	0.855825	0.898292
135	19.33	19.59	24.19	16.06	16.06	LONM_HUMAN	Lon protease homolog, mitochondrial OS=Homo sapiens GN=LONP1 PE=1 SV=2	HUMAN	14	1.02952	1.207	0.98099	1.14853
136	19.2	19.66	48.49	40.09	34.91	HNRPK_HUMAN	Isoform 2 of Heterogeneous nuclear ribonucleoprotein K OS=Homo sapiens GN=HNRNPK	HUMAN	13	1.15459	1.32155	1.17181	1.35977
137	19.17	19.18	50	36.17	36.17	C1QBP_HUMAN	Complement component 1 Q subcomponent-binding protein, mitochondrial OS=Homo sapiens GN=C1QBP PE=1 SV=1	HUMAN	12	1.20494	1.24314	1.03322	1.08055
138	19.13	19.39	41.98	32.63	32.63	PAK2_HUMAN	Serine/threonine-protein kinase PAK 2 OS=Homo sapiens GN=PAK2 PE=1 SV=3	HUMAN	12	0.898182	1.1102	0.923293	1.14473
139	19.12	20.04	23.67	14.53	14.1	B4DER1_HUMAN	Leucine--tRNA ligase, cytoplasmic OS=Homo sapiens GN=LARS PE=2 SV=1	HUMAN	14	0.963746	0.794548	0.91268	0.753209
141	19.09	22.36	28.3	13.54	11.68	SMC1A_HUMAN	Structural maintenance of chromosomes protein 1A OS=Homo sapiens GN=SMC1A PE=1 SV=2	HUMAN	11	0.841987	1.0412	0.924529	1.13003
142	19.07	19.42	27.07	23.76	22.84	TCPH_HUMAN	T-complex protein 1 subunit eta OS=Homo sapiens GN=CCT7 PE=1 SV=2	HUMAN	13	0.984299	1.01554	0.941785	0.964283
143	19.06	19.26	28.96	26.26	25.93	RL5_HUMAN	60S ribosomal protein L5 OS=Homo sapiens GN=RPL5 PE=1 SV=3	HUMAN	11	0.868296	0.778712	0.848802	0.749521
144	19.05	19.62	28.08	12.38	5.361	TOP2A_HUMAN	Isoform 3 of DNA topoisomerase 2-alpha OS=Homo sapiens GN=TOP2A	HUMAN	9	1.15824	1.24277	1.10463	1.18156
145	19.03	19.18	18.39	13.53	11.88	NFKB1_HUMAN	Nuclear factor NF-kappa-B p105 subunit OS=Homo sapiens GN=NFKB1 PE=1 SV=2	HUMAN	18	0.776822	1.0799	0.744087	1.05003
146	19.01	19.81	25.35	12.91	10.38	IQGA1_HUMAN	Ras GTPase-activating-like protein IQGAP1 OS=Homo sapiens GN=IQGAP1 PE=1 SV=1	HUMAN	18	0.87556	0.908103	0.951303	1.0039
147	18.99	18.99	36.99	20.39	20.39	FUBP2_HUMAN	Far upstream element-binding protein 2 OS=Homo sapiens GN=KHSRP PE=1 SV=4	HUMAN	25	0.856316	0.790022	0.960218	0.888571
148	18.98	19.1	49.25	49.25	45.73	PRDX1_HUMAN	Peroxiredoxin-1 OS=Homo sapiens GN=PRDX1 PE=1 SV=1	HUMAN	13	1.15741	1.22428	1.22147	1.30918
149	18.96	18.96	69.04	58.16	57.74	KAD2_HUMAN	Adenylate kinase 2, mitochondrial OS=Homo sapiens GN=AK2 PE=1 SV=2	HUMAN	18	0.937227	0.918454	0.994595	0.980947
150	18.91	19.13	46.68	36.84	31.81	EF1G_HUMAN	Elongation factor 1-gamma OS=Homo sapiens GN=EEF1G PE=1 SV=3	HUMAN	18	1.04876	1.10437	1.07416	1.12897
151	18.86	19.28	18.43	8.095	8.095	E9PFM1_HUMAN	Eukaryotic translation initiation factor 4 gamma 1 OS=Homo sapiens GN=EIF4G1 PE=4 SV=1	HUMAN	12	1.35349	1.24425	1.26037	1.1575
152	18.84	19.32	27.44	12.9	12.9	SMC3_HUMAN	Structural maintenance of chromosomes protein 3 OS=Homo sapiens GN=SMC3 PE=1 SV=2	HUMAN	13	0.937526	1.07251	0.885992	1.00092
153	18.62	18.7	37.17	28.98	28.98	EFTU_HUMAN	Elongation factor Tu, mitochondrial OS=Homo sapiens GN=TUFM PE=1 SV=2	HUMAN	12	0.656663	0.699296	0.677676	0.718307
154	18.6	19.78	24.92	16.31	15.08	IF2P_HUMAN	Eukaryotic translation initiation factor 5B OS=Homo sapiens GN=EIF5B PE=1 SV=4	HUMAN	15	0.911459	0.922533	0.845605	0.863373
155	18.48	20.54	30.71	23.22	20.66	G5E9B2_HUMAN	Chaperonin containing TCP1, subunit 8 (Theta), isoform CRA_a OS=Homo sapiens GN=CCT8 PE=3 SV=1	HUMAN	12	0.916028	1.01369	0.943447	1.07664
156	18.28	23.14	61.57	53.33	51.37	1433E_HUMAN	14-3-3 protein epsilon OS=Homo sapiens GN=YWHAE PE=1 SV=1	HUMAN	20	0.948485	1.00872	0.922382	0.981065
157	18.18	18.18	49.12	45.58	45.58	VDAC1_HUMAN	Voltage-dependent anion-selective channel protein 1 OS=Homo sapiens GN=VDAC1 PE=1 SV=2	HUMAN	15	1.11618	1.02347	1.08271	0.995287
158	18.17	18.17	32.29	22.73	22.73	RPN1_HUMAN	Dolichyl-diphosphooligosaccharide--protein glycosyltransferase subunit 1 OS=Homo sapiens GN=RPN1 PE=1 SV=1	HUMAN	15	0.914377	0.900731	0.932465	0.925233
159	18.11	18.35	61.38	43.45	43.45	RS19_HUMAN	40S ribosomal protein S19 OS=Homo sapiens GN=RPS19 PE=1 SV=2	HUMAN	14	0.993126	1.07628	0.962144	1.04361
160	18.06	18.24	33.79	17.2	15.97	MCM3_HUMAN	DNA replication licensing factor MCM3 OS=Homo sapiens GN=MCM3 PE=1 SV=3	HUMAN	11	0.857712	0.827749	0.73007	0.704737
161	18.04	18.28	20.93	19.22	16.9	PDIA4_HUMAN	Protein disulfide-isomerase A4 OS=Homo sapiens GN=PDIA4 PE=1 SV=2	HUMAN	12	0.979509	1.22284	0.889789	1.11433
162	18.03	18.03	68.92	56.76	47.3	LYSC_HUMAN	Lysozyme C OS=Homo sapiens GN=LYZ PE=1 SV=1	HUMAN	23	1.11726	0.796685	1.07547	0.772901
163	18	18	38.42	26.73	26.73	RTCB_HUMAN	tRNA-splicing ligase RtcB homolog OS=Homo sapiens GN=C22orf28 PE=1 SV=1	HUMAN	11	1.01149	1.06253	0.996574	1.03149
164	17.99	17.99	30.83	18.39	18.39	SFPQ_HUMAN	Splicing factor, proline- and glutamine-rich OS=Homo sapiens GN=SFPQ PE=1 SV=2	HUMAN	18	0.893124	0.874843	0.955157	0.932886
165	17.93	17.94	27.11	23.64	23.64	COR1A_HUMAN	Coronin-1A OS=Homo sapiens GN=CORO1A PE=1 SV=4	HUMAN	12	1.06348	0.788734	0.98876	0.734748
166	17.91	17.91	58.82	57.35	47.79	H32_HUMAN	Histone H3.2 OS=Homo sapiens GN=HIST2H3A PE=1 SV=3	HUMAN	14	0.957121	1.05866	0.820221	0.91404
167	17.6	17.6	30.9	26.15	26.15	HNRPL_HUMAN	Heterogeneous nuclear ribonucleoprotein L OS=Homo sapiens GN=HNRNPL PE=1 SV=2	HUMAN	30	0.933973	0.847991	0.966691	0.877434
168	17.54	17.54	46.1	33.25	33.25	E9PM69_HUMAN	26S protease regulatory subunit 6A OS=Homo sapiens GN=PSMC3 PE=3 SV=1	HUMAN	13	1.07315	1.15508	0.972712	1.04372
169	17.49	17.49	32.58	31.26	27.12	PTBP1_HUMAN	Polypyrimidine tract-binding protein 1 OS=Homo sapiens GN=PTBP1 PE=1 SV=1	HUMAN	20	0.873185	1.06485	0.91371	1.09829
170	17.46	17.52	40.55	26.96	25.69	NONO_HUMAN	Non-POU domain-containing octamer-binding protein OS=Homo sapiens GN=NONO PE=1 SV=4	HUMAN	12	0.750682	0.925236	0.747599	0.951223
171	17.43	24.98	45.5	22.91	20.7	HNRPR_HUMAN	Heterogeneous nuclear ribonucleoprotein R OS=Homo sapiens GN=HNRNPR PE=1 SV=1	HUMAN	19	1.0708	0.945221	1.10201	0.968623
172	17.31	17.57	42.43	32.94	29.67	TALDO_HUMAN	Transaldolase OS=Homo sapiens GN=TALDO1 PE=1 SV=2	HUMAN	12	1.23922	1.50548	1.09828	1.33294
173	17.29	17.3	52.96	38.74	36.36	J3KTL2_HUMAN	Serine/arginine-rich-splicing factor 1 OS=Homo sapiens GN=SRSF1 PE=4 SV=1	HUMAN	10	0.841272	0.865432	0.851115	0.875293
174	17.13	17.13	67.41	65.93	65.93	LEG1_HUMAN	Galectin-1 OS=Homo sapiens GN=LGALS1 PE=1 SV=2	HUMAN	23	0.869098	0.91073	0.940763	0.986431
175	17.13	17.13	77.27	77.27	77.27	TYB4_HUMAN	Thymosin beta-4 OS=Homo sapiens GN=TMSB4X PE=1 SV=2	HUMAN	16	0.708515	0.711022	0.619796	0.625298
176	17	23.16	42.47	38.86	38.86	LDHA_HUMAN	L-lactate dehydrogenase A chain OS=Homo sapiens GN=LDHA PE=1 SV=2	HUMAN	21	1.28419	1.25787	1.01904	1.01386
177	16.94	17.46	43.18	40.91	38.64	RS3A_HUMAN	40S ribosomal protein S3a OS=Homo sapiens GN=RPS3A PE=1 SV=2	HUMAN	14	0.964246	1.03409	0.876539	0.938966
178	16.73	16.84	32.9	22.9	17.25	ILF3_HUMAN	Isoform 5 of Interleukin enhancer-binding factor 3 OS=Homo sapiens GN=ILF3	HUMAN	12	1.05622	1.23324	1.0656	1.25014
179	16.67	17.05	37.68	24.64	24.64	IDHC_HUMAN	Isocitrate dehydrogenase [NADP] cytoplasmic OS=Homo sapiens GN=IDH1 PE=1 SV=2	HUMAN	9	0.992043	0.994111	0.999295	1.00537
180	16.67	16.74	36.26	20.77	19.01	SAMH1_HUMAN	SAM domain and HD domain-containing protein 1 OS=Homo sapiens GN=SAMHD1 PE=1 SV=2	HUMAN	9	1.33107	1.31414	1.22055	1.21539
181	16.65	16.79	24.77	18.84	17.16	SYQ_HUMAN	Glutamine--tRNA ligase OS=Homo sapiens GN=QARS PE=1 SV=1	HUMAN	11	1.06357	1.05513	1.04301	1.02911
182	16.62	16.74	44.39	30.89	26.54	B7Z254_HUMAN	Protein disulfide-isomerase A6 OS=Homo sapiens GN=PDIA6 PE=2 SV=1	HUMAN	11	1.08005	1.03111	1.07106	1.0238
183	16.55	17.16	17.63	5.834	5.224	E7EVA0_HUMAN	Microtubule-associated protein OS=Homo sapiens GN=MAP4 PE=4 SV=1	HUMAN	11	0.958454	0.914181	0.794984	0.77204
184	16.51	16.67	29.67	18.24	17.03	SND1_HUMAN	Staphylococcal nuclease domain-containing protein 1 OS=Homo sapiens GN=SND1 PE=1 SV=1	HUMAN	13	1.26956	1.00178	0.961169	0.744206
185	16.47	18.58	36.61	24.47	20.23	AMPL_HUMAN	Cytosol aminopeptidase OS=Homo sapiens GN=LAP3 PE=1 SV=3	HUMAN	10	1.09546	0.905252	1.03195	0.825489
186	16.45	16.45	26.38	20.43	17.66	B4DQJ8_HUMAN	6-phosphogluconate dehydrogenase, decarboxylating OS=Homo sapiens GN=PGD PE=2 SV=1	HUMAN	7	1.27773	1.29014	1.41671	1.43979
187	16.4	16.49	72.86	60.3	53.27	TAGL2_HUMAN	Transgelin-2 OS=Homo sapiens GN=TAGLN2 PE=1 SV=3	HUMAN	13	0.943389	0.911356	0.923975	0.889371
188	16.4	16.4	38.27	28.14	28.14	F5GWY2_HUMAN	Phosphoribosylaminoimidazolecarboxamide formyltransferase OS=Homo sapiens GN=ATIC PE=4 SV=1	HUMAN	12	0.860197	0.932779	0.858172	0.944468
189	16.34	16.49	52.57	45.71	40.57	STRAP_HUMAN	Serine-threonine kinase receptor-associated protein OS=Homo sapiens GN=STRAP PE=1 SV=1	HUMAN	11	0.905126	0.996471	0.89247	0.960875
190	16.34	16.48	29.32	12.32	9.524	XPO1_HUMAN	Exportin-1 OS=Homo sapiens GN=XPO1 PE=1 SV=1	HUMAN	12	1.07029	0.966396	0.983648	0.892589
191	16.26	16.4	47.79	35.34	35.34	PSME1_HUMAN	Proteasome activator complex subunit 1 OS=Homo sapiens GN=PSME1 PE=1 SV=1	HUMAN	9	1.06	1.20334	1.03362	1.15582
192	16.25	16.3	26.63	8.828	8.321	EIF3A_HUMAN	Eukaryotic translation initiation factor 3 subunit A OS=Homo sapiens GN=EIF3A PE=1 SV=1	HUMAN	10	0.930093	1.01145	0.979548	1.07632
193	16.13	16.21	38.52	30.08	30.08	ILEU_HUMAN	Leukocyte elastase inhibitor OS=Homo sapiens GN=SERPINB1 PE=1 SV=1	HUMAN	10	1.07318	0.965797	0.994097	0.896361
194	16.12	16.12	36.54	27.45	25.87	DPYL2_HUMAN	Dihydropyrimidinase-related protein 2 OS=Homo sapiens GN=DPYSL2 PE=1 SV=1	HUMAN	11	1.19695	1.06587	1.33658	1.20058
195	16.03	16.14	49.73	31.97	31.97	GNAI2_HUMAN	Isoform sGi2 of Guanine nucleotide-binding protein G(i) subunit alpha-2 OS=Homo sapiens GN=GNAI2	HUMAN	10	0.915499	0.838768	1.12988	1.03548
196	16.01	16.08	59.87	51.32	46.05	RS18_HUMAN	40S ribosomal protein S18 OS=Homo sapiens GN=RPS18 PE=1 SV=3	HUMAN	9	0.882473	1.09534	0.850036	1.04342
197	15.89	15.96	34.52	26.59	23.21	GLYM_HUMAN	Serine hydroxymethyltransferase, mitochondrial OS=Homo sapiens GN=SHMT2 PE=1 SV=3	HUMAN	8	0.803293	0.853526	0.835684	0.904246
198	15.86	15.86	53.46	46.08	36.41	GRB2_HUMAN	Growth factor receptor-bound protein 2 OS=Homo sapiens GN=GRB2 PE=1 SV=1	HUMAN	11	0.961914	0.867649	1.1012	0.993632
199	15.76	15.76	31.12	28.11	28.11	G3BP1_HUMAN	Ras GTPase-activating protein-binding protein 1 OS=Homo sapiens GN=G3BP1 PE=1 SV=1	HUMAN	10	0.996515	1.05296	1.00176	1.06587
200	15.73	30.2	49.51	39.81	30.91	F8VZJ4_HUMAN	Heat shock 70 kDa protein 1A/1B OS=Homo sapiens GN=HSPA1B PE=3 SV=1	HUMAN	23	0.956046	1.15353	0.860493	1.03194
201	15.69	15.91	25.91	17.34	16.42	SYNC_HUMAN	Asparagine--tRNA ligase, cytoplasmic OS=Homo sapiens GN=NARS PE=1 SV=1	HUMAN	11	0.869509	0.692948	0.825242	0.65944
202	15.64	15.94	46.81	21.61	19.39	E9PFH8_HUMAN	Lupus La protein OS=Homo sapiens GN=SSB PE=4 SV=1	HUMAN	8	0.888448	1.23021	0.884759	1.22566
203	15.62	15.78	24.43	10.32	10.32	SMRC1_HUMAN	SWI/SNF complex subunit SMARCC1 OS=Homo sapiens GN=SMARCC1 PE=1 SV=3	HUMAN	9	0.960876	1.06956	0.963364	1.07768
204	15.55	15.9	46.48	36.34	33.26	LAP2B_HUMAN	Lamina-associated polypeptide 2, isoforms beta/gamma OS=Homo sapiens GN=TMPO PE=1 SV=2	HUMAN	12	0.658662	0.733562	0.963258	1.06469
205	15.55	15.55	48.37	42.93	42.93	IF5A1_HUMAN	Isoform 2 of Eukaryotic translation initiation factor 5A-1 OS=Homo sapiens GN=EIF5A	HUMAN	13	0.902071	0.923058	0.921795	0.946278
206	15.35	15.42	50.88	41.23	41.23	CYBP_HUMAN	Calcyclin-binding protein OS=Homo sapiens GN=CACYBP PE=1 SV=2	HUMAN	11	0.823843	0.81388	0.89759	0.887824
207	15.33	15.33	73.86	67.22	47.72	CLIC1_HUMAN	Chloride intracellular channel protein 1 OS=Homo sapiens GN=CLIC1 PE=1 SV=4	HUMAN	8	1.15288	1.31854	0.980096	1.1414
208	15.2	15.21	58.8	35.62	35.19	B5MDF5_HUMAN	GTP-binding nuclear protein Ran OS=Homo sapiens GN=RAN PE=4 SV=1	HUMAN	12	0.679266	0.523251	0.646678	0.497139
209	15.17	15.43	31.85	15.2	15.2	ECHA_HUMAN	Trifunctional enzyme subunit alpha, mitochondrial OS=Homo sapiens GN=HADHA PE=1 SV=2	HUMAN	9	1.21433	1.13816	1.24331	1.16821
210	15.11	15.58	19.01	6.338	5.482	PRP8_HUMAN	Pre-mRNA-processing-splicing factor 8 OS=Homo sapiens GN=PRPF8 PE=1 SV=2	HUMAN	12	1.28244	0.945691	1.49361	1.09598
211	15	15	70.51	53.85	41.67	RS27A_HUMAN	Ubiquitin-40S ribosomal protein S27a OS=Homo sapiens GN=RPS27A PE=1 SV=2	HUMAN	13	0.969247	1.04591	1.02253	1.10226
212	14.85	14.85	52.34	37.85	28.97	RL10_HUMAN	60S ribosomal protein L10 OS=Homo sapiens GN=RPL10 PE=1 SV=4	HUMAN	8	0.713057	0.741024	0.697086	0.72896
213	14.78	14.88	29.3	17.21	15.46	CDC5L_HUMAN	Cell division cycle 5-like protein OS=Homo sapiens GN=CDC5L PE=1 SV=2	HUMAN	8	0.955114	0.941958	0.927847	0.92103
214	14.7	14.77	41	28.74	26.05	ERP29_HUMAN	Endoplasmic reticulum resident protein 29 OS=Homo sapiens GN=ERP29 PE=1 SV=4	HUMAN	10	0.650352	0.595542	0.709394	0.642851
215	14.67	14.67	61.29	61.29	61.29	S10A8_HUMAN	Protein S100-A8 OS=Homo sapiens GN=S100A8 PE=1 SV=1	HUMAN	10	1.14257	1.07812	1.05657	0.995808
216	14.57	14.71	32.09	26.09	26.09	B7Z9L0_HUMAN	T-complex protein 1 subunit delta OS=Homo sapiens GN=CCT4 PE=2 SV=1	HUMAN	12	1.36373	1.59719	1.22316	1.43752
217	14.56	14.65	43.06	29.19	29.19	ANXA1_HUMAN	Annexin A1 OS=Homo sapiens GN=ANXA1 PE=1 SV=2	HUMAN	12	0.680279	0.710409	0.916604	0.953001
218	14.48	14.87	44.23	25.96	22.36	J3KQ32_HUMAN	Obg-like ATPase 1 OS=Homo sapiens GN=OLA1 PE=4 SV=1	HUMAN	8	1.10832	1.20846	1.15563	1.27278
219	14.4	14.41	41.08	21.28	21.28	A6NKB8_HUMAN	Aminopeptidase B OS=Homo sapiens GN=RNPEP PE=4 SV=1	HUMAN	9	1.03322	1.08037	0.889243	0.928635
220	14.39	14.39	65.61	55.56	51.85	PARK7_HUMAN	Protein DJ-1 OS=Homo sapiens GN=PARK7 PE=1 SV=2	HUMAN	8	0.931621	0.929102	0.890078	0.888888
221	14.38	14.38	55.4	41.01	41.01	B4DP11_HUMAN	Prostaglandin E synthase 3 OS=Homo sapiens GN=PTGES3 PE=2 SV=1	HUMAN	11	0.740969	0.685355	0.668405	0.622116
222	14.34	14.66	24.97	14.12	12.68	TOP1_HUMAN	DNA topoisomerase 1 OS=Homo sapiens GN=TOP1 PE=1 SV=2	HUMAN	7	0.818629	1.05368	0.826759	1.04692
223	14.29	14.29	30.83	20.78	16.87	RAGP1_HUMAN	Ran GTPase-activating protein 1 OS=Homo sapiens GN=RANGAP1 PE=1 SV=1	HUMAN	7	1.1007	1.16304	0.993415	1.05743
224	14.27	14.27	79.82	76.32	76.32	S10A9_HUMAN	Protein S100-A9 OS=Homo sapiens GN=S100A9 PE=1 SV=1	HUMAN	23	1.0277	0.9568	0.999677	0.926007
225	14.25	14.39	37.2	17.06	17.06	ATD3A_HUMAN	Isoform 2 of ATPase family AAA domain-containing protein 3A OS=Homo sapiens GN=ATAD3A	HUMAN	11	1.07985	0.926694	1.08099	0.928138
226	14.16	16.65	18.61	6.191	5.165	FLNB_HUMAN	Isoform 8 of Filamin-B OS=Homo sapiens GN=FLNB	HUMAN	8	0.993213	0.850048	1.01756	0.851993
227	14.08	14.21	40.61	38.31	33.33	PCNA_HUMAN	Proliferating cell nuclear antigen OS=Homo sapiens GN=PCNA PE=1 SV=1	HUMAN	7	1.02172	1.18226	1.00799	1.16761
228	14.07	15.18	28.81	14.88	13.81	HSP74_HUMAN	Heat shock 70 kDa protein 4 OS=Homo sapiens GN=HSPA4 PE=1 SV=4	HUMAN	9	0.983324	0.948525	0.965494	0.906612
229	14.05	14.11	55.9	53.42	45.34	ATP5H_HUMAN	ATP synthase subunit d, mitochondrial OS=Homo sapiens GN=ATP5H PE=1 SV=3	HUMAN	7	1.26011	1.30662	1.11589	1.17099
230	14.04	14.24	25.03	9.806	9.806	E5KLJ9_HUMAN	Dynamin-like 120 kDa protein, form S1 OS=Homo sapiens GN=OPA1 PE=3 SV=1	HUMAN	7	1.05335	1.06447	1.02394	1.03797
231	14	14.12	41.92	32.83	32.83	SEPT2_HUMAN	Isoform 2 of Septin-2 OS=Homo sapiens GN=SEPT2	HUMAN	17	1.17575	1.03251	1.16924	1.00625
232	14	14	32.43	25.34	25.34	H3BT71_HUMAN	RNA-binding motif protein, X chromosome, N-terminally processed OS=Homo sapiens GN=RBMX PE=4 SV=1	HUMAN	9	1.16744	1.05521	1.16625	1.05122
233	13.91	13.98	23.65	17.57	17.57	VPS4B_HUMAN	Vacuolar protein sorting-associated protein 4B OS=Homo sapiens GN=VPS4B PE=1 SV=2	HUMAN	9	1.14425	0.99587	1.17437	1.02992
234	13.89	13.89	43.94	38.06	24.91	IPYR_HUMAN	Inorganic pyrophosphatase OS=Homo sapiens GN=PPA1 PE=1 SV=2	HUMAN	11	1.48335	1.4185	1.34358	1.28533
235	13.85	13.86	52.12	38.79	38.79	RS10_HUMAN	40S ribosomal protein S10 OS=Homo sapiens GN=RPS10 PE=1 SV=1	HUMAN	9	0.818293	0.878722	0.774296	0.837235
236	13.84	13.84	66.67	58.82	56.86	CH10_HUMAN	10 kDa heat shock protein, mitochondrial OS=Homo sapiens GN=HSPE1 PE=1 SV=2	HUMAN	9	0.617188	0.609933	0.561532	0.554976
237	13.84	13.84	66.67	58.33	54.55	RS12_HUMAN	40S ribosomal protein S12 OS=Homo sapiens GN=RPS12 PE=1 SV=3	HUMAN	14	1.09849	1.23708	1.11266	1.24981
238	13.82	15.94	27.98	22.54	22.54	F5HFY4_HUMAN	Nucleosome assembly protein 1-like 4 OS=Homo sapiens GN=NAP1L4b PE=2 SV=1	HUMAN	11	0.890496	0.862439	1.01663	0.974924
239	13.82	13.92	26.23	11.33	10.07	PSMD1_HUMAN	26S proteasome non-ATPase regulatory subunit 1 OS=Homo sapiens GN=PSMD1 PE=1 SV=2	HUMAN	8	1.15473	1.03115	1.16238	1.03498
240	13.8	13.96	20.89	11.29	11.19	G5E928_HUMAN	Lysosomal alpha-mannosidase B peptide OS=Homo sapiens GN=MAN2B1 PE=4 SV=1	HUMAN	11	1.24306	1.4197	1.55485	1.72909
241	13.75	13.75	55.24	52.38	51.43	THIO_HUMAN	Thioredoxin OS=Homo sapiens GN=TXN PE=1 SV=3	HUMAN	10	1.13169	1.12938	1.10156	1.09823
242	13.7	13.7	23.55	17.58	17.58	J3KQG6_HUMAN	Eukaryotic peptide chain release factor GTP-binding subunit ERF3A OS=Homo sapiens GN=GSPT1 PE=4 SV=1	HUMAN	12	0.858694	0.865026	0.830234	0.829781
243	13.64	13.73	40.04	20.47	18.66	B0YIW6_HUMAN	Archain 1, isoform CRA_a OS=Homo sapiens GN=ARCN1 PE=4 SV=1	HUMAN	8	1.17803	0.830293	1.27514	0.889746
244	13.64	13.64	48.03	28.07	23.25	RUVB1_HUMAN	RuvB-like 1 OS=Homo sapiens GN=RUVBL1 PE=1 SV=1	HUMAN	13	1.07423	1.13433	1.03323	1.08805
245	13.6	13.6	20.28	13.44	13.44	F5H0H3_HUMAN	Scaffold attachment factor B1 OS=Homo sapiens GN=SAFB PE=4 SV=1	HUMAN	10	1.05933	1.11147	1.0591	1.11612
246	13.54	13.61	71.11	62.96	42.22	FABP5_HUMAN	Fatty acid-binding protein, epidermal OS=Homo sapiens GN=FABP5 PE=1 SV=3	HUMAN	9	0.783767	0.836242	0.798832	0.858891
247	13.51	14.08	34.77	28.81	21.81	HCLS1_HUMAN	Hematopoietic lineage cell-specific protein OS=Homo sapiens GN=HCLS1 PE=1 SV=3	HUMAN	10	0.869519	0.896039	0.768805	0.79266
248	13.46	13.54	47.49	30.4	25.38	A8K3Z3_HUMAN	26S protease regulatory subunit 8 OS=Homo sapiens GN=PSMC5 PE=2 SV=1	HUMAN	6	0.922132	1.0215	0.87051	0.968234
249	13.38	13.38	41.92	31.38	29.74	THIL_HUMAN	Acetyl-CoA acetyltransferase, mitochondrial OS=Homo sapiens GN=ACAT1 PE=1 SV=1	HUMAN	10	0.88607	0.887316	0.825373	0.813502
250	13.33	13.38	35.71	17.35	16.07	LRRF1_HUMAN	Isoform 2 of Leucine-rich repeat flightless-interacting protein 1 OS=Homo sapiens GN=LRRFIP1	HUMAN	9	0.913304	0.888222	0.872107	0.835318
251	13.32	13.32	31.06	27.3	27.3	RS2_HUMAN	40S ribosomal protein S2 OS=Homo sapiens GN=RPS2 PE=1 SV=2	HUMAN	13	1.01769	1.01167	1.14214	1.12785
252	13.3	13.45	28.27	13.22	12.96	UBF1_HUMAN	Nucleolar transcription factor 1 OS=Homo sapiens GN=UBTF PE=1 SV=1	HUMAN	12	0.83958	0.932017	0.81087	0.896685
254	13.29	13.29	21.19	14.65	12.28	PUR2_HUMAN	Trifunctional purine biosynthetic protein adenosine-3 OS=Homo sapiens GN=GART PE=1 SV=1	HUMAN	8	1.14654	1.07273	0.939654	0.892806
255	13.22	13.22	39.17	35	26.25	EFHD2_HUMAN	EF-hand domain-containing protein D2 OS=Homo sapiens GN=EFHD2 PE=1 SV=1	HUMAN	6	0.950203	0.924847	0.987962	0.943747
256	13.2	13.2	35.56	34.72	23.61	Q86UY0_HUMAN	TXNDC5 protein OS=Homo sapiens GN=TXNDC5 PE=2 SV=1	HUMAN	8	1.06695	1.11605	1.00777	1.05556
257	13.17	27.52	82.3	75.12	63.64	HMGB2_HUMAN	High mobility group protein B2 OS=Homo sapiens GN=HMGB2 PE=1 SV=2	HUMAN	21	1.06286	1.05679	1.01516	1.00927
258	13.12	13.33	53.81	31.43	26.67	NUCB2_HUMAN	Nucleobindin-2 OS=Homo sapiens GN=NUCB2 PE=1 SV=2	HUMAN	10	1.00848	1.00115	0.980598	0.979385
259	12.94	13.21	72.64	64.18	60.7	RANG_HUMAN	Ran-specific GTPase-activating protein OS=Homo sapiens GN=RANBP1 PE=1 SV=1	HUMAN	15	0.841999	0.948779	0.844312	0.955478
260	12.84	12.92	33.55	24.63	18.68	SYWC_HUMAN	Tryptophan--tRNA ligase, cytoplasmic OS=Homo sapiens GN=WARS PE=1 SV=2	HUMAN	9	0.823636	0.679699	0.980234	0.772152
261	12.79	12.8	48.13	45.99	45.99	H0Y7A7_HUMAN	Calmodulin (Fragment) OS=Homo sapiens GN=CALM2 PE=4 SV=1	HUMAN	21	1.01685	1.10467	0.887649	0.96742
262	12.77	12.84	32.16	17.42	10.89	PTN6_HUMAN	Isoform 2 of Tyrosine-protein phosphatase non-receptor type 6 OS=Homo sapiens GN=PTPN6	HUMAN	6	0.810127	0.78616	0.808273	0.798109
263	12.72	12.77	48.82	23.46	23.46	PSD11_HUMAN	26S proteasome non-ATPase regulatory subunit 11 OS=Homo sapiens GN=PSMD11 PE=1 SV=3	HUMAN	8	0.977913	1.37597	0.956603	1.35677
264	12.63	12.63	21.2	11.68	11.68	UBP2L_HUMAN	Isoform 5 of Ubiquitin-associated protein 2-like OS=Homo sapiens GN=UBAP2L	HUMAN	9	1.12937	1.12347	1.10846	1.10202
265	12.61	12.61	59.33	59.33	37.33	COX5A_HUMAN	Cytochrome c oxidase subunit 5A, mitochondrial OS=Homo sapiens GN=COX5A PE=1 SV=2	HUMAN	8	0.873683	0.865591	0.861526	0.848915
266	12.57	12.57	33.11	20.31	18.32	B4DJV2_HUMAN	Citrate synthase OS=Homo sapiens GN=CS PE=2 SV=1	HUMAN	7	1.26234	1.47633	1.12282	1.30018
267	12.54	12.54	18.24	15.84	14.72	SYK_HUMAN	Isoform Mitochondrial of Lysine--tRNA ligase OS=Homo sapiens GN=KARS	HUMAN	6	1.08841	0.987575	1.07106	0.963027
268	12.52	12.52	37.64	22.63	20.55	PRS7_HUMAN	26S protease regulatory subunit 7 OS=Homo sapiens GN=PSMC2 PE=1 SV=3	HUMAN	6	1.07784	1.08585	1.09898	1.11236
269	12.51	13.23	20.47	8.071	7.382	CKAP5_HUMAN	Cytoskeleton-associated protein 5 OS=Homo sapiens GN=CKAP5 PE=1 SV=3	HUMAN	10	1.47428	1.19101	1.4347	1.1527
270	12.5	12.56	30.98	22.55	22.55	LMAN1_HUMAN	Protein ERGIC-53 OS=Homo sapiens GN=LMAN1 PE=1 SV=2	HUMAN	12	1.02575	0.861383	1.11273	0.932581
271	12.48	12.62	36.12	18.92	18.92	EIF3B_HUMAN	Eukaryotic translation initiation factor 3 subunit B OS=Homo sapiens GN=EIF3B PE=1 SV=3	HUMAN	10	1.13899	1.11217	1.18676	1.15632
272	12.43	12.43	24.42	17.2	16.44	F5H897_HUMAN	Chaperone protein HtpG D OS=Homo sapiens GN=TRAP1 PE=3 SV=1	HUMAN	13	0.693747	0.882655	0.72505	0.922147
273	12.41	12.81	34.24	19.24	16.82	SYRC_HUMAN	Arginine--tRNA ligase, cytoplasmic OS=Homo sapiens GN=RARS PE=1 SV=2	HUMAN	9	1.10119	1.17235	1.07354	1.14832
274	12.41	12.69	19.67	5.683	5.683	DOCK2_HUMAN	Dedicator of cytokinesis protein 2 OS=Homo sapiens GN=DOCK2 PE=1 SV=2	HUMAN	8	0.878496	0.865107	1.03346	1.00797
275	12.39	12.47	29.68	19.85	14.93	NOP58_HUMAN	Nucleolar protein 58 OS=Homo sapiens GN=NOP58 PE=1 SV=1	HUMAN	6	0.996532	1.02912	1.10242	1.16396
276	12.38	12.52	35.77	16.53	16.53	F10A1_HUMAN	Hsc70-interacting protein OS=Homo sapiens GN=ST13 PE=1 SV=2	HUMAN	7	1.02697	0.998869	0.951959	0.924531
277	12.31	12.38	56.05	39.11	31.05	RL7_HUMAN	60S ribosomal protein L7 OS=Homo sapiens GN=RPL7 PE=1 SV=1	HUMAN	10	1.26034	1.06234	0.995534	0.818059
278	12.29	12.51	54.81	35.26	31.73	AIMP1_HUMAN	Aminoacyl tRNA synthase complex-interacting multifunctional protein 1 OS=Homo sapiens GN=AIMP1 PE=1 SV=2	HUMAN	12	0.936528	0.871413	1.02708	0.939942
279	12.22	21.14	43	25.43	16.72	EZRI_HUMAN	Ezrin OS=Homo sapiens GN=EZR PE=1 SV=4	HUMAN	10	0.824271	0.884229	0.94401	0.989424
280	12.21	12.22	42.14	34.59	31.13	APEX1_HUMAN	DNA-(apurinic or apyrimidinic site) lyase OS=Homo sapiens GN=APEX1 PE=1 SV=2	HUMAN	8	0.952244	0.809899	1.05093	0.89215
281	12.13	12.13	53.49	45.74	39.53	H2AJ_HUMAN	Histone H2A.J OS=Homo sapiens GN=H2AFJ PE=1 SV=1	HUMAN	14	0.378949	0.387435	0.371359	0.384943
282	12.07	12.07	16.78	12.09	12.09	ITB2_HUMAN	Integrin beta-2 OS=Homo sapiens GN=ITGB2 PE=1 SV=2	HUMAN	7	1.06367	1.19981	0.983592	1.12242
283	12.05	12.41	30.68	13.51	12.84	DDX1_HUMAN	ATP-dependent RNA helicase DDX1 OS=Homo sapiens GN=DDX1 PE=1 SV=2	HUMAN	9	1.14324	1.01529	1.11386	0.999833
284	12.05	12.05	40.32	22.81	22.81	NDUA9_HUMAN	NADH dehydrogenase [ubiquinone] 1 alpha subcomplex subunit 9, mitochondrial OS=Homo sapiens GN=NDUFA9 PE=1 SV=2	HUMAN	6	1.42022	1.19047	1.15102	0.961298
285	12.01	12.13	39.17	33.18	25.35	RL10A_HUMAN	60S ribosomal protein L10a OS=Homo sapiens GN=RPL10A PE=1 SV=2	HUMAN	8	0.951228	1.06043	0.826801	0.925538
286	12	12	40	30.85	30.85	SNAA_HUMAN	Alpha-soluble NSF attachment protein OS=Homo sapiens GN=NAPA PE=1 SV=3	HUMAN	9	0.911738	1.15055	0.915939	1.14053
287	11.97	12.46	21.79	5.466	3.632	GCN1L_HUMAN	Translational activator GCN1 OS=Homo sapiens GN=GCN1L1 PE=1 SV=6	HUMAN	6	1.13337	0.950827	1.04744	0.896709
288	11.97	11.97	69.52	69.52	64.29	GSTP1_HUMAN	Glutathione S-transferase P OS=Homo sapiens GN=GSTP1 PE=1 SV=2	HUMAN	24	1.06235	1.41202	0.901453	1.20291
289	11.96	12.72	20.22	9.524	7.185	SMC2_HUMAN	Structural maintenance of chromosomes protein 2 OS=Homo sapiens GN=SMC2 PE=1 SV=2	HUMAN	6	1.15206	1.18913	1.1556	1.18272
290	11.9	11.9	29.48	15.95	14.1	E41L3_HUMAN	Isoform B of Band 4.1-like protein 3 OS=Homo sapiens GN=EPB41L3	HUMAN	8	1.04297	1.03342	1.07899	1.06722
291	11.89	11.89	27.49	15.68	15.68	NAMPT_HUMAN	Nicotinamide phosphoribosyltransferase OS=Homo sapiens GN=NAMPT PE=1 SV=1	HUMAN	9	1.0653	1.13117	1.09878	1.14938
292	11.88	11.98	21.65	15.23	14.09	E9PFU1_HUMAN	Programmed cell death 6-interacting protein OS=Homo sapiens GN=PDCD6IP PE=4 SV=1	HUMAN	7	0.868599	0.956049	0.980803	1.06249
293	11.87	12.11	41.07	41.07	33.48	PRDX6_HUMAN	Peroxiredoxin-6 OS=Homo sapiens GN=PRDX6 PE=1 SV=3	HUMAN	10	1.24273	1.04753	1.07711	0.903501
294	11.82	11.82	43.71	43.71	43.71	RS14_HUMAN	40S ribosomal protein S14 OS=Homo sapiens GN=RPS14 PE=1 SV=3	HUMAN	12	0.783815	0.812944	0.726877	0.738461
295	11.79	11.86	27.89	24.3	24.3	AN32B_HUMAN	Acidic leucine-rich nuclear phosphoprotein 32 family member B OS=Homo sapiens GN=ANP32B PE=1 SV=1	HUMAN	8	1.48954	1.82224	1.51837	1.79482
296	11.78	11.86	35.2	19.34	16.25	AL1B1_HUMAN	Aldehyde dehydrogenase X, mitochondrial OS=Homo sapiens GN=ALDH1B1 PE=1 SV=3	HUMAN	6	0.998139	0.913384	1.02345	0.94296
297	11.77	11.77	19.22	9.472	9.337	I3L0N3_HUMAN	Vesicle-fusing ATPase OS=Homo sapiens GN=NSF PE=3 SV=1	HUMAN	6	0.791088	0.977818	0.792044	0.977183
298	11.75	11.81	73.48	40.53	35.98	E9PB61_HUMAN	THO complex subunit 4 OS=Homo sapiens GN=ALYREF PE=4 SV=1	HUMAN	18	0.979374	0.972495	1.06003	1.03928
299	11.72	11.72	43.31	43.31	26.75	RL24_HUMAN	60S ribosomal protein L24 OS=Homo sapiens GN=RPL24 PE=1 SV=1	HUMAN	7	0.804604	0.744244	0.849915	0.789741
300	11.66	12.27	48.12	39.1	28.2	RL7A_HUMAN	60S ribosomal protein L7a OS=Homo sapiens GN=RPL7A PE=1 SV=2	HUMAN	13	1.10907	0.944828	1.00277	0.853891
301	11.6	11.6	23.67	17.23	9.848	GLU2B_HUMAN	Glucosidase 2 subunit beta OS=Homo sapiens GN=PRKCSH PE=1 SV=2	HUMAN	5	1.02205	1.29711	0.882694	1.12759
302	11.59	11.7	25.24	13.67	13.67	PININ_HUMAN	Pinin OS=Homo sapiens GN=PNN PE=1 SV=4	HUMAN	7	0.970311	1.06428	1.07021	1.17892
303	11.48	11.49	55.56	36	30.67	EF1B_HUMAN	Elongation factor 1-beta OS=Homo sapiens GN=EEF1B2 PE=1 SV=3	HUMAN	12	0.951985	1.00075	0.891685	0.949594
304	11.48	11.48	15.35	9.539	9.43	ARHG1_HUMAN	Rho guanine nucleotide exchange factor 1 OS=Homo sapiens GN=ARHGEF1 PE=1 SV=2	HUMAN	7	1.21923	0.964177	1.3722	1.08903
305	11.45	11.48	41.13	36.52	29.79	SNRPA_HUMAN	U1 small nuclear ribonucleoprotein A OS=Homo sapiens GN=SNRPA PE=1 SV=3	HUMAN	10	1.11068	1.13208	1.17714	1.19404
306	11.44	11.66	21.83	16.68	9.975	ITAL_HUMAN	Isoform 2 of Integrin alpha-L OS=Homo sapiens GN=ITGAL	HUMAN	8	1.24088	1.62687	1.18213	1.57205
307	11.44	11.44	39.16	28.52	26.24	RS4X_HUMAN	40S ribosomal protein S4, X isoform OS=Homo sapiens GN=RPS4X PE=1 SV=2	HUMAN	8	0.525088	0.445075	0.58189	0.494213
308	11.42	11.42	30.56	30.56	30.56	G3V5Z7_HUMAN	Proteasome subunit alpha type OS=Homo sapiens GN=PSMA6 PE=3 SV=1	HUMAN	7	1.19727	1.18949	1.06537	1.06065
309	11.4	11.9	35.83	23.75	21.67	QCR1_HUMAN	Cytochrome b-c1 complex subunit 1, mitochondrial OS=Homo sapiens GN=UQCRC1 PE=1 SV=3	HUMAN	18	1.1134	0.993925	1.17994	1.08738
310	11.4	11.4	71.86	56.89	53.29	H0YNW5_HUMAN	Deoxyuridine 5'-triphosphate nucleotidohydrolase, mitochondrial OS=Homo sapiens GN=DUT PE=4 SV=1	HUMAN	9	0.908217	0.81101	0.920977	0.816867
311	11.38	11.46	28.73	16.65	11.53	DNLI1_HUMAN	DNA ligase 1 OS=Homo sapiens GN=LIG1 PE=1 SV=1	HUMAN	6	1.11465	0.918352	1.10318	0.922385
312	11.34	11.69	22.91	9.221	8.08	SMCA5_HUMAN	SWI/SNF-related matrix-associated actin-dependent regulator of chromatin subfamily A member 5 OS=Homo sapiens GN=SMARCA5 PE=1 SV=1	HUMAN	7	1.18234	1.0209	1.47006	1.17804
313	11.34	11.35	28.92	20.15	18.28	Q5T5C7_HUMAN	Serine--tRNA ligase, cytoplasmic OS=Homo sapiens GN=SARS PE=2 SV=1	HUMAN	6	1.12883	1.16877	1.15086	1.19381
314	11.34	11.35	18.04	13.01	10.84	IMB1_HUMAN	Importin subunit beta-1 OS=Homo sapiens GN=KPNB1 PE=1 SV=2	HUMAN	7	0.986849	0.887646	1.22019	1.13669
315	11.26	13.7	48.48	42.42	42.42	PRDX2_HUMAN	Peroxiredoxin-2 OS=Homo sapiens GN=PRDX2 PE=1 SV=5	HUMAN	9	0.932785	1.30463	0.847072	1.18014
316	11.25	11.32	29.37	20.62	20.62	UMPS_HUMAN	Uridine 5'-monophosphate synthase OS=Homo sapiens GN=UMPS PE=1 SV=1	HUMAN	6	1.08066	1.10397	1.05625	1.0724
317	11.17	11.33	44.01	18.95	12.85	FKBP4_HUMAN	Peptidyl-prolyl cis-trans isomerase FKBP4 OS=Homo sapiens GN=FKBP4 PE=1 SV=3	HUMAN	6	1.04633	1.17393	1.16717	1.31832
318	11.16	11.16	30.99	10.83	10.83	SYG_HUMAN	Glycine--tRNA ligase OS=Homo sapiens GN=GARS PE=1 SV=3	HUMAN	8	0.957265	1.04142	0.830898	0.927482
319	11.08	11.2	51.66	49.01	31.13	RS13_HUMAN	40S ribosomal protein S13 OS=Homo sapiens GN=RPS13 PE=1 SV=2	HUMAN	6	1.00047	1.01188	0.952789	0.958784
320	11.03	11.14	43.81	31.96	26.8	RS7_HUMAN	40S ribosomal protein S7 OS=Homo sapiens GN=RPS7 PE=1 SV=1	HUMAN	7	0.961542	0.702702	1.05884	0.780043
321	11.03	11.03	57.04	57.04	57.04	RS17L_HUMAN	40S ribosomal protein S17-like OS=Homo sapiens GN=RPS17L PE=3 SV=1	HUMAN	10	1.12975	1.29043	1.09601	1.25455
322	10.99	10.99	31.81	24.07	18.62	J3KNQ3_HUMAN	26S proteasome non-ATPase regulatory subunit 13 OS=Homo sapiens GN=PSMD13 PE=4 SV=1	HUMAN	8	0.908135	1.18904	0.9358	1.23659
323	10.91	12.6	28.4	16.34	16.34	E9PEB5_HUMAN	Far upstream element-binding protein 1 OS=Homo sapiens GN=FUBP1 PE=4 SV=1	HUMAN	8	0.994536	0.805802	0.907087	0.737025
324	10.88	10.97	21.02	14.53	14.53	SSRP1_HUMAN	FACT complex subunit SSRP1 OS=Homo sapiens GN=SSRP1 PE=1 SV=1	HUMAN	8	0.848657	0.875308	0.933258	0.958446
325	10.87	10.99	27.36	18.16	16.71	E9PBS1_HUMAN	Phosphoribosylaminoimidazole-succinocarboxamide synthase (Fragment) OS=Homo sapiens GN=PAICS PE=4 SV=1	HUMAN	7	0.787961	0.85007	0.719557	0.77645
326	10.86	10.91	36.86	25.68	23.87	NUDC_HUMAN	Nuclear migration protein nudC OS=Homo sapiens GN=NUDC PE=1 SV=1	HUMAN	7	0.868761	1.00078	0.867513	0.999576
327	10.86	10.86	36.14	20.38	20.38	Q5LJA9_HUMAN	Ubiquitin carboxyl-terminal hydrolase L5 (Fragment) OS=Homo sapiens GN=UCHL5 PE=2 SV=1	HUMAN	6	0.911024	1.31295	0.80059	1.16629
328	10.83	10.83	51.08	31.89	31.89	F8VRG9_HUMAN	Poly(rC)-binding protein 2 OS=Homo sapiens GN=PCBP2 PE=4 SV=1	HUMAN	7	0.690407	0.976579	0.579393	0.821016
329	10.77	11.08	21.24	10.21	7.925	COPA_HUMAN	Coatomer subunit alpha OS=Homo sapiens GN=COPA PE=1 SV=2	HUMAN	7	0.923445	1.03771	0.930187	1.03041
330	10.76	10.8	15.38	5.621	5.127	F5GX68_HUMAN	Cytosine-specific methyltransferase OS=Homo sapiens GN=DNMT1 PE=3 SV=1	HUMAN	7	1.52092	1.14336	1.3411	1.01597
331	10.7	16.04	59.51	42.11	34.41	1433G_HUMAN	14-3-3 protein gamma OS=Homo sapiens GN=YWHAG PE=1 SV=2	HUMAN	18	1.05444	0.718484	1.24958	0.852972
332	10.65	16.72	19.43	8.61	5.966	TOP2B_HUMAN	DNA topoisomerase 2-beta OS=Homo sapiens GN=TOP2B PE=1 SV=3	HUMAN	7	1.04102	1.19173	0.934581	1.06557
333	10.63	10.63	66.67	66.67	62.22	B1ALC0_HUMAN	Actin-related protein 2/3 complex subunit 5 OS=Homo sapiens GN=ARPC5 PE=3 SV=1	HUMAN	12	0.968133	1.17306	0.969311	1.18374
334	10.6	10.6	42.95	39.74	39.1	RL23A_HUMAN	60S ribosomal protein L23a OS=Homo sapiens GN=RPL23A PE=1 SV=1	HUMAN	8	1.00152	0.915409	0.995304	0.929173
335	10.57	10.6	38.75	28	28	TMM43_HUMAN	Transmembrane protein 43 OS=Homo sapiens GN=TMEM43 PE=1 SV=1	HUMAN	6	1.0326	0.977279	1.23509	1.16696
336	10.55	10.71	14.91	11.73	11.73	PTN11_HUMAN	Tyrosine-protein phosphatase non-receptor type 11 OS=Homo sapiens GN=PTPN11 PE=1 SV=2	HUMAN	6	1.48316	0.963755	1.638	1.06763
337	10.53	10.53	48.37	25.81	25.81	AATM_HUMAN	Aspartate aminotransferase, mitochondrial OS=Homo sapiens GN=GOT2 PE=1 SV=3	HUMAN	9	0.884711	1.03209	0.836161	0.987189
338	10.51	10.59	71.36	42.72	33.98	TPD54_HUMAN	Tumor protein D54 OS=Homo sapiens GN=TPD52L2 PE=1 SV=2	HUMAN	5	1.34636	1.55139	1.13811	1.29555
339	10.48	10.48	32.56	14.85	10.35	MCM5_HUMAN	DNA replication licensing factor MCM5 OS=Homo sapiens GN=MCM5 PE=1 SV=5	HUMAN	6	1.13037	0.831796	1.14525	0.850232
340	10.46	10.58	33.47	27.37	19.79	CNDP2_HUMAN	Cytosolic non-specific dipeptidase OS=Homo sapiens GN=CNDP2 PE=1 SV=2	HUMAN	7	1.10414	1.13864	1.23436	1.27477
341	10.41	10.41	30.27	13.79	13.79	E7EQ64_HUMAN	Alpha-trypsin chain 2 OS=Homo sapiens GN=PRSS1 PE=3 SV=1	HUMAN	15	1.05214	1.82956	1.07904	1.87899
342	10.39	10.57	33.19	11.1	8.691	TR150_HUMAN	Thyroid hormone receptor-associated protein 3 OS=Homo sapiens GN=THRAP3 PE=1 SV=2	HUMAN	7	0.978563	0.995775	0.934972	0.956121
343	10.35	10.42	21.63	12.71	8.159	H3BPE7_HUMAN	RNA-binding protein FUS OS=Homo sapiens GN=FUS PE=4 SV=1	HUMAN	7	0.744082	0.757952	0.67225	0.68801
344	10.33	10.39	33.33	30.79	26.98	CALU_HUMAN	Calumenin OS=Homo sapiens GN=CALU PE=1 SV=2	HUMAN	5	1.33461	1.27725	1.4528	1.38878
345	10.32	10.57	36.71	26.09	26.09	TRNT1_HUMAN	Isoform 2 of CCA tRNA nucleotidyltransferase 1, mitochondrial OS=Homo sapiens GN=TRNT1	HUMAN	6	0.935067	1.14265	0.756458	0.921931
346	10.32	10.45	26.46	14.04	14.04	A2A274_HUMAN	Aconitase 2, mitochondrial OS=Homo sapiens GN=ACO2 PE=4 SV=1	HUMAN	6	1.32763	1.15869	1.23168	1.06714
347	10.31	10.31	24.53	13.41	12.2	B0QY62_HUMAN	SUN domain-containing protein 2 OS=Homo sapiens GN=UNC84B PE=4 SV=1	HUMAN	6	1.14336	0.859839	1.29675	0.977288
348	10.25	10.69	22.23	5.656	4.713	H9KV28_HUMAN	Protein diaphanous homolog 1 OS=Homo sapiens GN=DIAPH1 PE=4 SV=1	HUMAN	6	0.910712	1.28439	0.959347	1.3267
349	10.25	10.59	27.71	27.71	25.69	DNJA1_HUMAN	DnaJ homolog subfamily A member 1 OS=Homo sapiens GN=DNAJA1 PE=1 SV=2	HUMAN	8	1.32366	1.59351	0.95822	1.15838
350	10.21	10.23	46.5	35.31	32.87	CAZA1_HUMAN	F-actin-capping protein subunit alpha-1 OS=Homo sapiens GN=CAPZA1 PE=1 SV=3	HUMAN	12	1.02556	1.04383	1.01262	1.0336
351	10.17	10.88	39.43	17.16	16.81	RRBP1_HUMAN	Ribosome-binding protein 1 OS=Homo sapiens GN=RRBP1 PE=1 SV=4	HUMAN	6	0.744945	0.855469	0.706334	0.805163
352	10.17	10.17	34.22	30.04	22.05	PSA1_HUMAN	Proteasome subunit alpha type-1 OS=Homo sapiens GN=PSMA1 PE=1 SV=1	HUMAN	6	1.14563	1.16104	1.34299	1.35807
353	10.16	10.22	53.43	38.27	38.27	CBR1_HUMAN	Carbonyl reductase [NADPH] 1 OS=Homo sapiens GN=CBR1 PE=1 SV=3	HUMAN	7	0.998264	1.03321	1.03636	1.06093
354	10.15	10.22	21.31	7.923	7.923	MYO1F_HUMAN	Unconventional myosin-If OS=Homo sapiens GN=MYO1F PE=1 SV=3	HUMAN	6	1.32136	1.07924	1.19618	0.978888
355	10.15	10.15	47.84	30.56	25.91	B1AK88_HUMAN	Capping protein (Actin filament) muscle Z-line, beta OS=Homo sapiens GN=CAPZB PE=4 SV=1	HUMAN	12	0.933748	1.02451	0.960605	1.05421
356	10.15	10.15	53.89	38.86	38.34	RHOA_HUMAN	Transforming protein RhoA OS=Homo sapiens GN=RHOA PE=1 SV=1	HUMAN	8	1.72267	1.7045	1.3624	1.34586
357	10.14	10.39	31.03	9.77	9.77	DYN2_HUMAN	Dynamin-2 OS=Homo sapiens GN=DNM2 PE=1 SV=2	HUMAN	6	1.18093	0.892887	1.12715	0.854767
358	10.13	10.13	38.71	34.68	30.24	PSA7_HUMAN	Proteasome subunit alpha type-7 OS=Homo sapiens GN=PSMA7 PE=1 SV=1	HUMAN	8	1.07746	1.22375	1.07091	1.22337
359	10.13	10.13	32.53	25.26	23.18	PNPH_HUMAN	Purine nucleoside phosphorylase OS=Homo sapiens GN=PNP PE=1 SV=2	HUMAN	5	1.08494	0.942988	1.21715	1.05992
360	10.12	10.25	22.49	14.29	14.29	E9PAU2_HUMAN	Ribonucleoprotein PTB-binding 1 OS=Homo sapiens GN=RAVER1 PE=4 SV=1	HUMAN	5	0.800358	0.699276	0.991615	0.870895
361	10.12	10.17	14.61	10.29	6.893	U5S1_HUMAN	116 kDa U5 small nuclear ribonucleoprotein component OS=Homo sapiens GN=EFTUD2 PE=1 SV=1	HUMAN	6	1.06057	1.25946	0.93086	1.07158
362	10.11	10.23	18.1	13.49	13.49	TRI25_HUMAN	E3 ubiquitin/ISG15 ligase TRIM25 OS=Homo sapiens GN=TRIM25 PE=1 SV=2	HUMAN	6	1.01239	0.894196	0.953363	0.846529
363	10.11	10.12	60.08	26.89	26.89	B7Z6Z4_HUMAN	Myosin light polypeptide 6 OS=Homo sapiens GN=MYL6 PE=2 SV=1	HUMAN	19	0.955238	0.949581	0.935704	0.931958
364	10.09	16.47	35.48	21.43	17.86	HNRDL_HUMAN	Heterogeneous nuclear ribonucleoprotein D-like OS=Homo sapiens GN=HNRPDL PE=1 SV=3	HUMAN	15	0.823466	0.840283	0.792689	0.810658
365	10.08	10.32	26.08	18.43	18.43	FUMH_HUMAN	Fumarate hydratase, mitochondrial OS=Homo sapiens GN=FH PE=1 SV=3	HUMAN	6	1.01044	1.36946	0.969268	1.34055
366	10.08	10.27	58.39	39.13	35.4	Q5STX8_HUMAN	Allograft inflammatory factor 1 (Fragment) OS=Homo sapiens GN=AIF1 PE=4 SV=1	HUMAN	6	1.17485	1.19456	1.22171	1.23742
367	10.08	10.22	26.29	7.148	7.148	E7EQT4_HUMAN	Apoptotic chromatin condensation inducer in the nucleus OS=Homo sapiens GN=ACIN1 PE=4 SV=2	HUMAN	6	0.936145	0.948961	0.793367	0.813794
368	10.07	10.32	18.98	2.885	2.885	RBP2_HUMAN	E3 SUMO-protein ligase RanBP2 OS=Homo sapiens GN=RANBP2 PE=1 SV=2	HUMAN	6	0.756811	0.846012	0.815797	0.884642
369	10.07	10.12	64.97	55.37	55.37	J3QRS3_HUMAN	Myosin regulatory light chain 12A OS=Homo sapiens GN=MYL12A PE=4 SV=1	HUMAN	8	0.784992	0.707177	0.876122	0.776201
370	10.06	10.08	61.73	48.77	48.77	YBOX1_HUMAN	Nuclease-sensitive element-binding protein 1 OS=Homo sapiens GN=YBX1 PE=1 SV=3	HUMAN	13	0.648643	0.858141	0.63117	0.823008
371	10.06	10.06	27.99	26.49	26.49	MARE1_HUMAN	Microtubule-associated protein RP/EB family member 1 OS=Homo sapiens GN=MAPRE1 PE=1 SV=3	HUMAN	8	0.819597	0.862516	0.899275	0.949039
372	10.04	10.12	63.51	42.57	42.57	ACBP_HUMAN	Isoform 5 of Acyl-CoA-binding protein OS=Homo sapiens GN=DBI	HUMAN	11	1.01252	0.996774	0.928714	0.915701
373	10.02	10.02	30.33	18.77	18.77	PRS10_HUMAN	26S protease regulatory subunit 10B OS=Homo sapiens GN=PSMC6 PE=1 SV=1	HUMAN	7	0.907935	1.10482	0.914042	1.11141
374	10.01	11.11	20.24	15.65	13.09	NDUS1_HUMAN	Isoform 2 of NADH-ubiquinone oxidoreductase 75 kDa subunit, mitochondrial OS=Homo sapiens GN=NDUFS1	HUMAN	10	1.01216	1.17587	1.01504	1.16957
375	10.01	10.2	31.6	24.43	24.43	LRC59_HUMAN	Leucine-rich repeat-containing protein 59 OS=Homo sapiens GN=LRRC59 PE=1 SV=1	HUMAN	10	0.992607	1.18519	0.951212	1.14489
376	10.01	10.07	18.82	8.376	8.376	AMPN_HUMAN	Aminopeptidase N OS=Homo sapiens GN=ANPEP PE=1 SV=4	HUMAN	5	1.22915	0.83319	1.16643	0.792557
377	10	10.12	56.9	50.57	50.57	RBM8A_HUMAN	RNA-binding protein 8A OS=Homo sapiens GN=RBM8A PE=1 SV=1	HUMAN	6	1.15088	1.16001	1.01354	1.01442
378	10	10.1	37.01	18.81	18.81	GLRX3_HUMAN	Glutaredoxin-3 OS=Homo sapiens GN=GLRX3 PE=1 SV=2	HUMAN	8	1.00138	0.993206	1.02463	1.00277
379	10	10.07	16.01	9.498	9.498	C9JIF9_HUMAN	Acylamino-acid-releasing enzyme OS=Homo sapiens GN=APEH PE=4 SV=1	HUMAN	5	0.552751	0.704249	0.718609	0.850492
380	10	10.06	23.77	9.915	9.915	DDX42_HUMAN	ATP-dependent RNA helicase DDX42 OS=Homo sapiens GN=DDX42 PE=1 SV=1	HUMAN	6	1.12989	1.17201	0.892833	0.924214
381	10	10.03	31.69	14.2	14.2	E9PEX6_HUMAN	Dihydrolipoyl dehydrogenase, mitochondrial OS=Homo sapiens GN=DLD PE=4 SV=1	HUMAN	6	0.945678	1.16901	0.8255	1.02997
382	10	10.02	43.92	16.67	16.67	CDC37_HUMAN	Hsp90 co-chaperone Cdc37 OS=Homo sapiens GN=CDC37 PE=1 SV=1	HUMAN	7	0.701809	0.853425	0.649457	0.802776
383	10	10	35.14	14.32	14.32	SERC_HUMAN	Phosphoserine aminotransferase OS=Homo sapiens GN=PSAT1 PE=1 SV=2	HUMAN	5	0.727195	0.751176	0.752785	0.78573
384	10	10	20.87	18.32	18.32	VAT1_HUMAN	Synaptic vesicle membrane protein VAT-1 homolog OS=Homo sapiens GN=VAT1 PE=1 SV=2	HUMAN	11	0.860197	0.922084	0.965109	1.065
385	10	10	36.67	36.67	36.67	C9J592_HUMAN	Ras-related protein Rab-7a (Fragment) OS=Homo sapiens GN=RAB7A PE=3 SV=1	HUMAN	5	1.01473	0.994356	1.01202	0.987873
386	9.96	9.96	47.52	47.52	47.52	POMP_HUMAN	Proteasome maturation protein OS=Homo sapiens GN=POMP PE=1 SV=1	HUMAN	6	1.009	1.68277	0.549162	0.924693
387	9.94	9.94	59.06	37.8	37.8	TCP4_HUMAN	Activated RNA polymerase II transcriptional coactivator p15 OS=Homo sapiens GN=SUB1 PE=1 SV=3	HUMAN	7	0.996875	1.17318	0.931789	1.09518
388	9.9	10.28	25.91	9.475	8.333	SRRT_HUMAN	Serrate RNA effector molecule homolog OS=Homo sapiens GN=SRRT PE=1 SV=1	HUMAN	7	1.01732	1.00266	1.02711	1.02041
389	9.88	10.03	32.46	19.3	19.3	J3QL51_HUMAN	Protein RPL17-C18ORF32 OS=Homo sapiens GN=RPL17-C18ORF32 PE=4 SV=1	HUMAN	9	1.00957	0.883521	0.966989	0.852453
390	9.88	9.89	33.33	30.4	28.21	J3KPE3_HUMAN	Guanine nucleotide-binding protein subunit beta-2-like 1 OS=Homo sapiens GN=GNB2L1 PE=4 SV=1	HUMAN	9	0.952	0.859439	0.90151	0.828797
391	9.83	9.83	56.61	35.34	35.34	CAPG_HUMAN	Macrophage-capping protein OS=Homo sapiens GN=CAPG PE=1 SV=2	HUMAN	9	0.867604	1.04157	0.829076	1.00494
392	9.81	9.88	42.03	31.35	25.74	I2BP2_HUMAN	Isoform 2 of Interferon regulatory factor 2-binding protein 2 OS=Homo sapiens GN=IRF2BP2	HUMAN	10	0.80808	0.795937	1.02453	1.01555
393	9.74	9.8	36.65	21.02	15.34	F5H098_HUMAN	Malate dehydrogenase B OS=Homo sapiens GN=MDH1 PE=3 SV=1	HUMAN	7	0.974767	0.991855	0.875966	0.894726
394	9.7	9.75	31.33	17.64	17.64	SERA_HUMAN	D-3-phosphoglycerate dehydrogenase OS=Homo sapiens GN=PHGDH PE=1 SV=4	HUMAN	7	0.831169	0.922636	0.850654	0.941197
395	9.69	9.72	21.73	15.96	15.96	TBG2_HUMAN	Tubulin gamma-2 chain OS=Homo sapiens GN=TUBG2 PE=1 SV=1	HUMAN	6	0.8037	0.944326	1.14476	1.30349
396	9.68	9.78	69.03	65.49	64.6	EIF1_HUMAN	Eukaryotic translation initiation factor 1 OS=Homo sapiens GN=EIF1 PE=1 SV=1	HUMAN	9	1.27215	1.4506	1.14734	1.28976
397	9.66	9.72	50.15	27.93	20.42	IF2B_HUMAN	Eukaryotic translation initiation factor 2 subunit 2 OS=Homo sapiens GN=EIF2S2 PE=1 SV=2	HUMAN	5	0.996787	1.19236	0.965804	1.16052
398	9.65	9.69	27.15	9.812	9.812	KS6A1_HUMAN	Isoform 2 of Ribosomal protein S6 kinase alpha-1 OS=Homo sapiens GN=RPS6KA1	HUMAN	5	1.06942	0.925574	1.15998	0.994789
399	9.62	9.62	36.5	17.51	14.56	ECHB_HUMAN	Trifunctional enzyme subunit beta, mitochondrial OS=Homo sapiens GN=HADHB PE=1 SV=3	HUMAN	10	0.958056	1.01316	0.927756	0.990506
400	9.6	14.18	22.91	12.07	12.07	DDX17_HUMAN	Probable ATP-dependent RNA helicase DDX17 OS=Homo sapiens GN=DDX17 PE=1 SV=2	HUMAN	8	0.93649	0.83776	1.00632	0.901748
401	9.57	9.79	30.26	13.56	13.56	SYHC_HUMAN	Histidine--tRNA ligase, cytoplasmic OS=Homo sapiens GN=HARS PE=1 SV=2	HUMAN	5	1.21222	1.59876	1.07867	1.44781
402	9.56	9.56	28.71	15.59	15.59	SNX5_HUMAN	Sorting nexin-5 OS=Homo sapiens GN=SNX5 PE=1 SV=1	HUMAN	5	1.04122	1.26109	0.852768	1.03918
403	9.55	9.55	38.95	27.55	27.55	RCC1_HUMAN	Regulator of chromosome condensation OS=Homo sapiens GN=RCC1 PE=1 SV=1	HUMAN	10	1.01063	0.868523	1.13381	0.962991
404	9.52	9.52	47.92	30.9	30.9	D6RDX1_HUMAN	Vesicular integral-membrane protein VIP36 (Fragment) OS=Homo sapiens GN=LMAN2 PE=4 SV=1	HUMAN	5	1.2481	1.41371	1.16047	1.29204
405	9.51	9.78	43.6	23.23	23.23	NOP56_HUMAN	Nucleolar protein 56 OS=Homo sapiens GN=NOP56 PE=1 SV=4	HUMAN	9	0.727264	0.852158	0.917032	1.0753
406	9.49	10.07	34.85	21.46	18.69	VRK1_HUMAN	Serine/threonine-protein kinase VRK1 OS=Homo sapiens GN=VRK1 PE=1 SV=1	HUMAN	11	1.00386	1.15101	0.897082	1.04553
407	9.48	9.48	46.93	33.01	33.01	VDAC2_HUMAN	Isoform 1 of Voltage-dependent anion-selective channel protein 2 OS=Homo sapiens GN=VDAC2	HUMAN	10	1.08302	0.784774	1.31895	0.941313
408	9.47	9.51	39.51	27.98	23.87	RS3_HUMAN	40S ribosomal protein S3 OS=Homo sapiens GN=RPS3 PE=1 SV=2	HUMAN	7	1.36485	1.11276	1.11016	0.957215
409	9.47	9.48	25.84	19.42	19.42	K1C9_HUMAN	Keratin, type I cytoskeletal 9 OS=Homo sapiens GN=KRT9 PE=1 SV=3	HUMAN	5	1.01769	1.15883	1.17102	1.3036
410	9.43	9.9	52.33	49.22	49.22	CDV3_HUMAN	Protein CDV3 homolog OS=Homo sapiens GN=CDV3 PE=1 SV=1	HUMAN	8	0.926851	0.827865	0.916662	0.815092
411	9.41	9.46	24.12	17.77	16.5	CAPR1_HUMAN	Caprin-1 OS=Homo sapiens GN=CAPRIN1 PE=1 SV=2	HUMAN	7	0.986112	1.0152	0.891455	0.921667
412	9.35	9.59	38.57	27.27	26.04	MNDA_HUMAN	Myeloid cell nuclear differentiation antigen OS=Homo sapiens GN=MNDA PE=1 SV=1	HUMAN	9	0.985247	1.07774	0.997262	1.11541
413	9.32	9.47	21.52	12.46	6.282	F5GYR8_HUMAN	General vesicular transport factor p115 OS=Homo sapiens GN=USO1 PE=4 SV=1	HUMAN	4	1.13519	1.12554	1.15966	1.14724
414	9.3	9.4	17	5.667	5.252	PDS5B_HUMAN	Sister chromatid cohesion protein PDS5 homolog B OS=Homo sapiens GN=PDS5B PE=1 SV=1	HUMAN	7	0.80334	1.07239	0.704119	0.904574
415	9.27	9.45	21.6	4.638	3.89	SMHD1_HUMAN	Structural maintenance of chromosomes flexible hinge domain-containing protein 1 OS=Homo sapiens GN=SMCHD1 PE=1 SV=2	HUMAN	5	0.910365	0.940055	0.980538	1.02447
416	9.22	9.22	44.15	36.17	36.17	Q5W0H4_HUMAN	Translationally-controlled tumor protein OS=Homo sapiens GN=TPT1 PE=2 SV=1	HUMAN	9	1.08685	1.15355	1.08589	1.15394
417	9.22	9.22	18.51	12.22	12.22	2AAA_HUMAN	Serine/threonine-protein phosphatase 2A 65 kDa regulatory subunit A alpha isoform OS=Homo sapiens GN=PPP2R1A PE=1 SV=4	HUMAN	7	0.984431	1.34728	0.879157	1.19686
418	9.19	9.19	23.81	22.86	20.76	MPPA_HUMAN	Mitochondrial-processing peptidase subunit alpha OS=Homo sapiens GN=PMPCA PE=1 SV=2	HUMAN	7	1.16139	1.17726	0.948092	0.967538
419	9.18	9.18	77.24	44.83	44.83	RS15_HUMAN	40S ribosomal protein S15 OS=Homo sapiens GN=RPS15 PE=1 SV=2	HUMAN	9	0.928752	1.14075	0.911179	1.11858
420	9.17	9.17	48.64	29.96	15.95	RL8_HUMAN	60S ribosomal protein L8 OS=Homo sapiens GN=RPL8 PE=1 SV=2	HUMAN	4	1.09992	0.803871	1.0839	0.803355
421	9.16	9.27	25.31	17.22	17.22	HDAC1_HUMAN	Histone deacetylase 1 OS=Homo sapiens GN=HDAC1 PE=1 SV=1	HUMAN	6	1.20732	1.0638	1.11109	0.927314
422	9.13	9.13	22.5	20.56	15	PP1R7_HUMAN	Protein phosphatase 1 regulatory subunit 7 OS=Homo sapiens GN=PPP1R7 PE=1 SV=1	HUMAN	6	0.945082	0.939516	0.960628	0.950788
423	9.1	9.19	40.7	38.25	38.25	J3KP72_HUMAN	Protein-L-isoaspartate (D-aspartate) O-methyltransferase, isoform CRA_a OS=Homo sapiens GN=PCMT1 PE=4 SV=1	HUMAN	8	0.99458	1.00111	1.00404	1.00847
424	9.07	9.07	41.49	26.56	26.56	PSA5_HUMAN	Proteasome subunit alpha type-5 OS=Homo sapiens GN=PSMA5 PE=1 SV=3	HUMAN	6	0.819674	0.98737	0.817997	0.984358
425	9.02	9.02	55.03	30.2	18.79	ADT2_HUMAN	ADP/ATP translocase 2 OS=Homo sapiens GN=SLC25A5 PE=1 SV=7	HUMAN	6	2.13088	1.41778	1.44926	0.979838
426	9.01	9.02	30.43	27.27	20.55	DNJC8_HUMAN	DnaJ homolog subfamily C member 8 OS=Homo sapiens GN=DNAJC8 PE=1 SV=2	HUMAN	4	1.01936	0.892538	1.12115	0.980769
427	8.98	9.08	21.51	19.68	19.68	ERF1_HUMAN	Eukaryotic peptide chain release factor subunit 1 OS=Homo sapiens GN=ETF1 PE=1 SV=3	HUMAN	5	1.25344	1.337	1.16421	1.21615
428	8.98	8.98	39.69	29.9	21.65	RS9_HUMAN	40S ribosomal protein S9 OS=Homo sapiens GN=RPS9 PE=1 SV=3	HUMAN	5	1.6633	1.00698	1.60896	0.973289
429	8.95	9.05	14.78	5.853	5.353	EDC4_HUMAN	Enhancer of mRNA-decapping protein 4 OS=Homo sapiens GN=EDC4 PE=1 SV=1	HUMAN	4	0.971885	0.887998	1.00838	0.922399
430	8.9	9.06	35.83	26.38	18.9	PSME3_HUMAN	Proteasome activator complex subunit 3 OS=Homo sapiens GN=PSME3 PE=1 SV=1	HUMAN	5	1.37284	1.684	1.11331	1.34139
431	8.89	8.9	45.7	27.42	23.12	H2AY_HUMAN	Core histone macro-H2A.1 OS=Homo sapiens GN=H2AFY PE=1 SV=4	HUMAN	9	0.851642	0.952925	0.874563	0.984288
432	8.87	9.14	38.96	23.82	18.11	RL3_HUMAN	60S ribosomal protein L3 OS=Homo sapiens GN=RPL3 PE=1 SV=2	HUMAN	12	1.45005	1.02165	1.27736	0.910665
433	8.86	8.94	16.48	10.78	9.35	J3KPF3_HUMAN	4F2 cell-surface antigen heavy chain OS=Homo sapiens GN=SLC3A2 PE=4 SV=1	HUMAN	9	0.910877	1.04939	0.851235	0.978752
434	8.81	8.97	18.77	15.13	11.62	CAN1_HUMAN	Calpain-1 catalytic subunit OS=Homo sapiens GN=CAPN1 PE=1 SV=1	HUMAN	5	0.929071	0.676482	1.1125	0.816455
435	8.77	8.77	11.12	5.008	5.008	NUP98_HUMAN	Nuclear pore complex protein Nup98-Nup96 OS=Homo sapiens GN=NUP98 PE=1 SV=4	HUMAN	7	0.867406	0.809671	0.842296	0.715906
436	8.75	8.87	19	11.14	11.14	B7Z4Q3_HUMAN	Putative RNA-binding protein Luc7-like 2 OS=Homo sapiens GN=LUC7L2 PE=2 SV=1	HUMAN	5	0.974063	0.89718	1.01423	0.939435
437	8.71	8.92	32.56	11.57	9.259	K0020_HUMAN	Pumilio domain-containing protein KIAA0020 OS=Homo sapiens GN=KIAA0020 PE=1 SV=3	HUMAN	5	1.15114	1.44395	0.993454	1.23266
438	8.69	8.69	44.68	24.26	20.85	C9JAB2_HUMAN	Serine/arginine-rich-splicing factor 7 OS=Homo sapiens GN=SRSF7 PE=4 SV=1	HUMAN	6	0.696726	0.669854	0.692911	0.668205
439	8.69	8.69	34.23	25.61	25.61	Q5SUL4_HUMAN	HLA class I histocompatibility antigen, A-3 alpha chain OS=Homo sapiens GN=HLA-A PE=3 SV=2	HUMAN	7	0.965987	0.80224	0.979108	0.801652
440	8.67	8.67	18.15	8.526	6.921	AT2A2_HUMAN	Isoform 5 of Sarcoplasmic/endoplasmic reticulum calcium ATPase 2 OS=Homo sapiens GN=ATP2A2	HUMAN	4	1.44057	1.06423	1.48587	1.17147
441	8.63	8.63	57.24	34.21	27.63	UBE2N_HUMAN	Ubiquitin-conjugating enzyme E2 N OS=Homo sapiens GN=UBE2N PE=1 SV=1	HUMAN	7	1.32661	1.0723	1.19467	1.00109
442	8.62	9.03	11.49	8.3	6.704	FA21B_HUMAN	WASH complex subunit FAM21B OS=Homo sapiens GN=FAM21B PE=1 SV=2	HUMAN	4	0.816101	0.721997	0.824325	0.743014
443	8.62	8.67	29.14	10.97	10.97	TCPA_HUMAN	T-complex protein 1 subunit alpha OS=Homo sapiens GN=TCP1 PE=1 SV=1	HUMAN	6	1.18385	0.981307	1.10214	0.919071
444	8.61	8.61	27.93	24.31	15.57	RBBP7_HUMAN	Isoform 2 of Histone-binding protein RBBP7 OS=Homo sapiens GN=RBBP7	HUMAN	5	0.823095	0.782572	0.928844	0.877627
445	8.57	8.6	28.67	13.03	10.31	G5E9Q2_HUMAN	Cold shock domain containing E1, RNA-binding, isoform CRA_d OS=Homo sapiens GN=CSDE1 PE=4 SV=1	HUMAN	5	1.13028	1.13925	1.15564	1.15436
446	8.56	8.9	30.04	12.58	9.472	LETM1_HUMAN	LETM1 and EF-hand domain-containing protein 1, mitochondrial OS=Homo sapiens GN=LETM1 PE=1 SV=1	HUMAN	5	0.753938	1.01063	0.730854	0.978304
447	8.55	8.78	19.02	7.924	6.973	SYIC_HUMAN	Isoleucine--tRNA ligase, cytoplasmic OS=Homo sapiens GN=IARS PE=1 SV=2	HUMAN	6	1.12976	0.956976	1.11027	0.944578
448	8.55	8.55	40.48	20.54	18.75	H3BSJ9_HUMAN	Cytochrome b-c1 complex subunit 2, mitochondrial OS=Homo sapiens GN=UQCRC2 PE=4 SV=1	HUMAN	6	0.86434	1.16488	0.888035	1.19683
449	8.54	8.54	17.28	13.17	13.17	CATC_HUMAN	Dipeptidyl peptidase 1 OS=Homo sapiens GN=CTSC PE=1 SV=2	HUMAN	5	1.46883	1.36146	1.30426	1.21809
450	8.49	8.53	22.45	8.023	4.68	SP16H_HUMAN	FACT complex subunit SPT16 OS=Homo sapiens GN=SUPT16H PE=1 SV=1	HUMAN	4	1.21276	1.19679	1.15867	1.1466
451	8.46	8.52	20.37	10.7	8.998	SYFB_HUMAN	Phenylalanine--tRNA ligase beta subunit OS=Homo sapiens GN=FARSB PE=1 SV=3	HUMAN	4	0.866103	0.948027	0.785691	0.872184
452	8.44	8.44	42.34	21.45	21.45	SIAS_HUMAN	Sialic acid synthase OS=Homo sapiens GN=NANS PE=1 SV=2	HUMAN	5	0.813871	0.801248	0.896193	0.891819
453	8.43	12.54	36.87	25.06	25.06	HNRPF_HUMAN	Heterogeneous nuclear ribonucleoprotein F OS=Homo sapiens GN=HNRNPF PE=1 SV=3	HUMAN	13	0.99072	1.04503	0.887649	0.931831
454	8.43	8.73	14.01	10.54	8.503	UBP5_HUMAN	Isoform Short of Ubiquitin carboxyl-terminal hydrolase 5 OS=Homo sapiens GN=USP5	HUMAN	4	0.994262	1.0584	0.922401	0.990404
455	8.39	8.45	46.67	46.67	33.33	HMGN2_HUMAN	Non-histone chromosomal protein HMG-17 OS=Homo sapiens GN=HMGN2 PE=1 SV=3	HUMAN	4	0.860944	0.871608	0.771124	0.783433
456	8.38	8.38	48.65	44.14	38.74	QCR7_HUMAN	Cytochrome b-c1 complex subunit 7 OS=Homo sapiens GN=UQCRB PE=1 SV=2	HUMAN	6	0.625378	0.695977	0.594495	0.6691
457	8.37	8.44	19.18	13.18	13.18	MAOM_HUMAN	NAD-dependent malic enzyme, mitochondrial OS=Homo sapiens GN=ME2 PE=1 SV=1	HUMAN	8	0.933213	0.991245	1.31423	1.3669
458	8.36	8.42	19.17	11.39	9.651	H3BQZ7_HUMAN	HCG2044799 OS=Homo sapiens GN=hCG_2044799 PE=4 SV=1	HUMAN	4	1.11838	1.05694	1.0183	0.971505
459	8.36	8.36	32.32	19.82	19.82	ECH1_HUMAN	Delta(3,5)-Delta(2,4)-dienoyl-CoA isomerase, mitochondrial OS=Homo sapiens GN=ECH1 PE=1 SV=2	HUMAN	9	0.951186	0.889879	0.971091	0.896667
460	8.35	8.58	28.92	10.41	8.818	VINC_HUMAN	Vinculin OS=Homo sapiens GN=VCL PE=1 SV=4	HUMAN	10	1.16275	1.32562	1.13829	1.29722
461	8.35	8.35	67.53	47.4	38.96	SODC_HUMAN	Superoxide dismutase [Cu-Zn] OS=Homo sapiens GN=SOD1 PE=1 SV=2	HUMAN	9	0.976861	1.04152	0.947049	1.01149
462	8.33	12.73	45.39	44.65	39.85	PRDX4_HUMAN	Peroxiredoxin-4 OS=Homo sapiens GN=PRDX4 PE=1 SV=1	HUMAN	8	0.975294	1.09207	0.881284	0.952316
463	8.32	20.67	70.56	45.16	33.47	TPM4_HUMAN	Tropomyosin alpha-4 chain OS=Homo sapiens GN=TPM4 PE=1 SV=3	HUMAN	16	0.887899	0.864721	0.888934	0.887046
464	8.32	8.52	40.62	20.45	17.93	AMRP_HUMAN	Alpha-2-macroglobulin receptor-associated protein OS=Homo sapiens GN=LRPAP1 PE=1 SV=1	HUMAN	5	0.920339	0.858692	0.996261	0.928169
465	8.31	8.52	17.58	5.859	4.369	PRP4B_HUMAN	Serine/threonine-protein kinase PRP4 homolog OS=Homo sapiens GN=PRPF4B PE=1 SV=3	HUMAN	4	1.00261	1.0774	0.900755	0.978364
466	8.27	8.33	67.44	53.49	53.49	SRP09_HUMAN	Signal recognition particle 9 kDa protein OS=Homo sapiens GN=SRP9 PE=1 SV=2	HUMAN	6	0.825761	1.04223	0.815741	1.02287
467	8.26	8.79	53.06	35.71	25	KCY_HUMAN	UMP-CMP kinase OS=Homo sapiens GN=CMPK1 PE=1 SV=3	HUMAN	5	0.356263	0.418558	0.352807	0.411702
468	8.24	8.3	19.95	9.257	7.301	NSUN2_HUMAN	tRNA (cytosine(34)-C(5))-methyltransferase OS=Homo sapiens GN=NSUN2 PE=1 SV=2	HUMAN	5	1.28416	0.970705	1.29171	0.984409
469	8.23	8.35	44.98	18.07	17.27	RS6_HUMAN	40S ribosomal protein S6 OS=Homo sapiens GN=RPS6 PE=1 SV=1	HUMAN	4	1.14203	0.719846	1.19839	0.745688
470	8.19	8.23	14.06	6.808	5.692	B4DZC3_HUMAN	5'-3' exoribonuclease 2 OS=Homo sapiens GN=XRN2 PE=2 SV=1	HUMAN	5	1.307	1.02083	1.25132	1.02385
471	8.17	8.2	20.36	14.17	14.17	SF3A3_HUMAN	Splicing factor 3A subunit 3 OS=Homo sapiens GN=SF3A3 PE=1 SV=1	HUMAN	8	0.917487	1.49245	0.966726	1.57367
472	8.16	8.41	14.81	6.619	6.619	E7ENU4_HUMAN	Double-stranded RNA-specific adenosine deaminase OS=Homo sapiens GN=ADAR PE=4 SV=1	HUMAN	5	1.36138	0.818473	1.70613	1.00662
473	8.16	8.16	24	21.6	20	RS25_HUMAN	40S ribosomal protein S25 OS=Homo sapiens GN=RPS25 PE=1 SV=1	HUMAN	7	1.26721	1.64733	1.12413	1.45806
474	8.14	8.14	31.78	24.3	23.83	PRDX5_HUMAN	Peroxiredoxin-5, mitochondrial OS=Homo sapiens GN=PRDX5 PE=1 SV=4	HUMAN	6	1.12717	1.31833	0.95688	1.13312
475	8.13	8.4	46.73	30.37	22.9	GSTK1_HUMAN	Isoform 3 of Glutathione S-transferase kappa 1 OS=Homo sapiens GN=GSTK1	HUMAN	5	1.46664	1.6692	1.50125	1.71048
476	8.11	8.74	17.27	8.769	6.82	RENT1_HUMAN	Regulator of nonsense transcripts 1 OS=Homo sapiens GN=UPF1 PE=1 SV=2	HUMAN	5	0.753635	0.644518	0.868733	0.675528
477	8.1	8.1	45.27	35.14	35.14	SSBP_HUMAN	Single-stranded DNA-binding protein, mitochondrial OS=Homo sapiens GN=SSBP1 PE=1 SV=1	HUMAN	6	0.664021	0.809196	0.693393	0.81402
478	8.08	8.13	32.39	16.67	16.67	ZC3HF_HUMAN	Zinc finger CCCH domain-containing protein 15 OS=Homo sapiens GN=ZC3H15 PE=1 SV=1	HUMAN	9	1.30214	1.13678	1.16251	1.02185
479	8.07	8.18	27.49	12.66	12.66	HP1B3_HUMAN	Heterochromatin protein 1-binding protein 3 OS=Homo sapiens GN=HP1BP3 PE=1 SV=1	HUMAN	4	1.7892	1.62064	1.5829	1.43755
480	8.07	8.17	14.89	7.18	4.643	MDC1_HUMAN	Mediator of DNA damage checkpoint protein 1 OS=Homo sapiens GN=MDC1 PE=1 SV=3	HUMAN	4	1.00727	0.973066	1.24337	1.20502
481	8.06	8.27	21.59	17.5	15.68	PRS4_HUMAN	26S protease regulatory subunit 4 OS=Homo sapiens GN=PSMC1 PE=1 SV=1	HUMAN	4	0.899354	1.08663	0.920637	1.11985
482	8.05	8.11	52.33	36.63	36.63	TXD12_HUMAN	Thioredoxin domain-containing protein 12 OS=Homo sapiens GN=TXNDC12 PE=1 SV=1	HUMAN	6	1.18183	1.17367	1.04746	1.01571
483	8.05	8.1	20.57	8.105	8.105	Q5VY93_HUMAN	Rho guanine nucleotide exchange factor 2 OS=Homo sapiens GN=ARHGEF2 PE=2 SV=1	HUMAN	5	1.34593	1.17979	1.37847	1.20958
484	8.05	8.05	37.07	19.31	19.31	FBRL_HUMAN	rRNA 2'-O-methyltransferase fibrillarin OS=Homo sapiens GN=FBL PE=1 SV=2	HUMAN	6	1.06126	0.82402	1.17155	0.918066
485	8.04	8.04	39.29	13.41	13.41	Q5STU3_HUMAN	HLA-B associated transcript 1 OS=Homo sapiens GN=BAT1 PE=2 SV=2	HUMAN	5	1.40134	1.33544	1.3665	1.29354
486	8.03	8.08	19.33	10.5	7.763	B4DXX7_HUMAN	ATP-dependent RNA helicase DDX3Y OS=Homo sapiens GN=DDX3Y PE=2 SV=1	HUMAN	5	0.95549	0.846114	0.962554	0.853011
487	8.03	8.08	12.36	4.878	4.878	CAND1_HUMAN	Cullin-associated NEDD8-dissociated protein 1 OS=Homo sapiens GN=CAND1 PE=1 SV=2	HUMAN	4	1.14196	1.52188	1.02832	1.37082
488	8.03	8.03	30.23	12.48	11.43	SH3K1_HUMAN	SH3 domain-containing kinase-binding protein 1 OS=Homo sapiens GN=SH3KBP1 PE=1 SV=2	HUMAN	6	0.974883	0.876181	0.999527	0.911597
489	8.02	10.3	24.82	9.469	9.469	E9PRY8_HUMAN	Elongation factor 1-delta OS=Homo sapiens GN=EEF1D PE=3 SV=1	HUMAN	8	1.03697	0.909485	0.906933	0.797732
490	8.01	8.07	27.19	22.19	19.37	ANXA5_HUMAN	Annexin A5 OS=Homo sapiens GN=ANXA5 PE=1 SV=2	HUMAN	5	1.03597	1.19622	0.876744	1.00957
491	8.01	8.01	45.81	20.39	20.39	NHRF1_HUMAN	Na(+)/H(+) exchange regulatory cofactor NHE-RF1 OS=Homo sapiens GN=SLC9A3R1 PE=1 SV=4	HUMAN	4	0.810288	0.812308	0.828391	0.828577
492	8	8.13	18.6	10.92	10.92	SEPT9_HUMAN	Septin-9 OS=Homo sapiens GN=SEPT9 PE=1 SV=2	HUMAN	4	1.15002	1.54199	0.905316	1.21794
493	8	8.12	10.39	9.327	9.327	RRMJ3_HUMAN	pre-rRNA processing protein FTSJ3 OS=Homo sapiens GN=FTSJ3 PE=1 SV=2	HUMAN	4	0.788499	0.745334	0.965265	0.824704
494	8	8.11	42.33	36.81	36.81	E5RJR5_HUMAN	S-phase kinase-associated protein 1 OS=Homo sapiens GN=SKP1 PE=4 SV=1	HUMAN	5	1.3429	0.957771	1.46935	1.03811
495	8	8.08	21.12	11.34	11.34	K2C1_HUMAN	Keratin, type II cytoskeletal 1 OS=Homo sapiens GN=KRT1 PE=1 SV=6	HUMAN	6	1.32712	1.09664	1.41074	1.17368
496	8	8.05	36.47	20	20	ETFB_HUMAN	Electron transfer flavoprotein subunit beta OS=Homo sapiens GN=ETFB PE=1 SV=3	HUMAN	5	1.0182	1.03652	0.883241	0.884831
497	8	8.05	34.32	20.41	20.41	AHSA1_HUMAN	Activator of 90 kDa heat shock protein ATPase homolog 1 OS=Homo sapiens GN=AHSA1 PE=1 SV=1	HUMAN	4	1.03874	0.926351	0.92674	0.840124
498	8	8.05	24.57	22.84	22.84	A6NFX8_HUMAN	ADP-sugar pyrophosphatase OS=Homo sapiens GN=NUDT5 PE=3 SV=1	HUMAN	4	0.671903	0.828218	0.882787	1.09884
499	8	8.04	17.74	7.797	7.797	EXOSX_HUMAN	Exosome component 10 OS=Homo sapiens GN=EXOSC10 PE=1 SV=2	HUMAN	4	0.942218	0.834641	1.10108	0.957198
500	8	8.04	20.16	12.81	12.81	DRG1_HUMAN	Developmentally-regulated GTP-binding protein 1 OS=Homo sapiens GN=DRG1 PE=1 SV=1	HUMAN	4	1.14661	1.49759	1.01778	1.31325
501	8	8.02	38.8	24.59	24.59	CBX3_HUMAN	Chromobox protein homolog 3 OS=Homo sapiens GN=CBX3 PE=1 SV=4	HUMAN	5	0.849817	1.04555	0.847966	1.04141
502	8	8.01	38.07	14.44	14.44	FKBP5_HUMAN	Peptidyl-prolyl cis-trans isomerase FKBP5 OS=Homo sapiens GN=FKBP5 PE=1 SV=2	HUMAN	5	0.837984	1.16192	0.775942	1.07565
503	8	8	18.41	8.751	8.751	H3BU97_HUMAN	Apolipoprotein B receptor OS=Homo sapiens GN=APOBR PE=4 SV=1	HUMAN	5	0.741326	0.85744	0.728701	0.857088
504	8	8	21.88	9.726	9.726	ADAS_HUMAN	Alkyldihydroxyacetonephosphate synthase, peroxisomal OS=Homo sapiens GN=AGPS PE=1 SV=1	HUMAN	4	1.6705	1.26205	1.38121	1.04352
505	8	8	37.15	15.42	15.42	H7C004_HUMAN	Serpin B10 (Fragment) OS=Homo sapiens GN=SERPINB10 PE=3 SV=1	HUMAN	4	1.43766	1.26968	1.52893	1.34695
506	8	8	30.46	14.82	14.82	H7C2I1_HUMAN	Protein arginine N-methyltransferase 1 OS=Homo sapiens GN=PRMT1 PE=4 SV=1	HUMAN	5	1.3975	1.01686	1.37811	1.00565
507	8	8	51.39	31.94	31.94	BUD31_HUMAN	Protein BUD31 homolog OS=Homo sapiens GN=BUD31 PE=1 SV=2	HUMAN	4	1.00819	1.1091	1.00876	1.11185
508	8	8	23.39	16.13	16.13	B3KSH1_HUMAN	Eukaryotic translation initiation factor 3 subunit F OS=Homo sapiens GN=EIF3F PE=2 SV=1	HUMAN	6	0.777468	1.06318	0.821776	1.09209
509	8	8	18.23	18.23	18.23	PP1R8_HUMAN	Nuclear inhibitor of protein phosphatase 1 OS=Homo sapiens GN=PPP1R8 PE=1 SV=2	HUMAN	4	1.00617	0.989473	1.17547	1.13692
510	8	8	26.64	26.64	26.64	TXNL1_HUMAN	Thioredoxin-like protein 1 OS=Homo sapiens GN=TXNL1 PE=1 SV=3	HUMAN	9	1.1324	0.993038	1.09847	0.930982
511	7.97	8.11	23.71	9.696	7.944	HNRL1_HUMAN	Heterogeneous nuclear ribonucleoprotein U-like protein 1 OS=Homo sapiens GN=HNRNPUL1 PE=1 SV=2	HUMAN	4	0.817451	0.981898	0.911492	1.10046
512	7.93	7.93	26	18	13.6	RM47_HUMAN	39S ribosomal protein L47, mitochondrial OS=Homo sapiens GN=MRPL47 PE=1 SV=2	HUMAN	4	0.861099	0.991498	0.870447	0.994781
513	7.92	13.39	30.67	17	17	LMNB2_HUMAN	Lamin-B2 OS=Homo sapiens GN=LMNB2 PE=1 SV=3	HUMAN	7	0.623046	0.760692	0.648566	0.805602
514	7.84	7.89	30.95	17.89	10.95	U2AF2_HUMAN	Splicing factor U2AF 65 kDa subunit OS=Homo sapiens GN=U2AF2 PE=1 SV=4	HUMAN	5	1.08462	1.33312	1.12148	1.38477
515	7.82	7.92	30.57	19.23	16.4	UBP14_HUMAN	Ubiquitin carboxyl-terminal hydrolase 14 OS=Homo sapiens GN=USP14 PE=1 SV=3	HUMAN	5	1.21651	1.24069	1.1471	1.19418
516	7.82	7.88	17.91	14.93	14.93	AN32E_HUMAN	Acidic leucine-rich nuclear phosphoprotein 32 family member E OS=Homo sapiens GN=ANP32E PE=1 SV=1	HUMAN	6	1.45578	1.69416	1.33606	1.56263
517	7.79	7.82	80.9	53.93	53.93	BAF_HUMAN	Barrier-to-autointegration factor OS=Homo sapiens GN=BANF1 PE=1 SV=1	HUMAN	5	1.3644	1.56113	1.1813	1.35969
518	7.77	7.88	24.44	10.2	10.2	RBM25_HUMAN	RNA-binding protein 25 OS=Homo sapiens GN=RBM25 PE=1 SV=3	HUMAN	6	0.969792	1.20663	0.911297	1.14358
519	7.75	7.8	31.51	16.2	9.497	A8MXP9_HUMAN	Matrin-3 OS=Homo sapiens GN=MATR3 PE=4 SV=1	HUMAN	5	1.01935	1.42886	0.945119	1.31404
520	7.74	7.86	21.71	9.079	6.974	TFR1_HUMAN	Transferrin receptor protein 1 OS=Homo sapiens GN=TFRC PE=1 SV=2	HUMAN	4	1.19663	0.763049	1.12227	0.713247
521	7.74	7.74	25	23.77	23.77	PSD7_HUMAN	26S proteasome non-ATPase regulatory subunit 7 OS=Homo sapiens GN=PSMD7 PE=1 SV=2	HUMAN	6	0.879021	0.972627	1.04698	1.15536
522	7.73	7.78	23.14	17.67	14.49	C9JV30_HUMAN	Inosine-5'-monophosphate dehydrogenase OS=Homo sapiens GN=IMPDH1 PE=3 SV=1	HUMAN	5	0.788175	0.997675	0.78742	1.01291
523	7.69	7.7	25.82	18.13	16.67	PPM1G_HUMAN	Protein phosphatase 1G OS=Homo sapiens GN=PPM1G PE=1 SV=1	HUMAN	5	0.957345	1.01867	0.894569	0.951087
524	7.69	7.69	39.51	15.54	15.54	EHD1_HUMAN	EH domain-containing protein 1 OS=Homo sapiens GN=EHD1 PE=1 SV=2	HUMAN	6	1.14005	0.955465	1.24781	1.10552
525	7.68	7.68	22	9.839	9.839	PUF60_HUMAN	Poly(U)-binding-splicing factor PUF60 OS=Homo sapiens GN=PUF60 PE=1 SV=1	HUMAN	6	1.38511	0.965235	1.27967	0.887782
526	7.64	7.64	31.78	22.9	22.9	OSTF1_HUMAN	Osteoclast-stimulating factor 1 OS=Homo sapiens GN=OSTF1 PE=1 SV=2	HUMAN	6	1.41099	1.44783	1.16137	1.18829
527	7.63	7.77	38.76	18.9	16.03	PRS6B_HUMAN	26S protease regulatory subunit 6B OS=Homo sapiens GN=PSMC4 PE=1 SV=2	HUMAN	5	1.26713	1.35652	0.964225	1.04166
528	7.59	7.59	26.92	16.41	16.41	ILF2_HUMAN	Interleukin enhancer-binding factor 2 OS=Homo sapiens GN=ILF2 PE=1 SV=2	HUMAN	5	1.00552	1.17265	1.04816	1.22004
529	7.57	7.69	43.51	26.78	26.78	MRT4_HUMAN	mRNA turnover protein 4 homolog OS=Homo sapiens GN=MRTO4 PE=1 SV=2	HUMAN	5	1.04312	0.861631	1.14653	0.875568
530	7.57	7.59	28.54	14.37	14.37	SYDC_HUMAN	Aspartate--tRNA ligase, cytoplasmic OS=Homo sapiens GN=DARS PE=1 SV=2	HUMAN	5	0.951912	0.844488	1.44334	1.29949
531	7.57	7.57	43.37	23.29	23.29	VAPA_HUMAN	Vesicle-associated membrane protein-associated protein A OS=Homo sapiens GN=VAPA PE=1 SV=3	HUMAN	5	1.14844	1.00224	1.0734	0.93514
532	7.48	7.6	38.95	23.01	18.45	RHG01_HUMAN	Rho GTPase-activating protein 1 OS=Homo sapiens GN=ARHGAP1 PE=1 SV=1	HUMAN	5	1.29198	1.17023	1.16948	1.07537
533	7.48	7.53	21.71	10.66	5.646	AFG32_HUMAN	AFG3-like protein 2 OS=Homo sapiens GN=AFG3L2 PE=1 SV=2	HUMAN	4	0.822573	0.916179	0.916199	0.958582
534	7.48	7.48	32.57	17.89	17.89	HPRT_HUMAN	Hypoxanthine-guanine phosphoribosyltransferase OS=Homo sapiens GN=HPRT1 PE=1 SV=2	HUMAN	4	0.936001	1.48441	0.979033	1.68603
535	7.46	7.58	34.54	17.35	17.35	LYRIC_HUMAN	Protein LYRIC OS=Homo sapiens GN=MTDH PE=1 SV=2	HUMAN	5	1.04172	0.849735	1.26677	1.03517
536	7.45	7.5	54.33	27.67	23	I3L4S8_HUMAN	Basigin OS=Homo sapiens GN=BSG PE=4 SV=1	HUMAN	11	0.746363	0.75916	0.849597	0.852647
537	7.44	7.49	49.82	25.27	25.27	F5H5A9_HUMAN	Suppressor of G2 allele of SKP1 homolog OS=Homo sapiens GN=SUGT1 PE=4 SV=1	HUMAN	4	0.853184	0.91974	0.839751	0.907366
538	7.42	7.82	17.27	5.098	4.635	SPT6H_HUMAN	Transcription elongation factor SPT6 OS=Homo sapiens GN=SUPT6H PE=1 SV=2	HUMAN	4	1.22567	1.13519	1.01885	0.978743
539	7.42	7.43	20.46	5.927	5.927	C9JC79_HUMAN	Non-specific lipid-transfer protein OS=Homo sapiens GN=SCP2 PE=4 SV=2	HUMAN	5	0.922032	0.738528	0.920878	0.686038
540	7.37	7.47	26.56	10.02	10.02	BTK_HUMAN	Tyrosine-protein kinase BTK OS=Homo sapiens GN=BTK PE=1 SV=3	HUMAN	4	1.03789	1.26648	0.824383	0.958479
541	7.35	7.35	30.43	18.73	18.73	J3KPX7_HUMAN	Prohibitin-2 OS=Homo sapiens GN=PHB2 PE=4 SV=1	HUMAN	8	0.984652	0.928715	1.1358	1.07319
542	7.31	8.99	28.96	16.29	16.29	SRSF9_HUMAN	Serine/arginine-rich splicing factor 9 OS=Homo sapiens GN=SRSF9 PE=1 SV=1	HUMAN	5	1.00567	1.07811	0.930412	0.998058
543	7.31	7.38	18.75	9.954	9.954	SUCB2_HUMAN	Succinyl-CoA ligase [GDP-forming] subunit beta, mitochondrial OS=Homo sapiens GN=SUCLG2 PE=1 SV=2	HUMAN	4	1.16997	1.07146	1.27971	1.20815
544	7.3	7.57	21.18	8.994	7.337	ABCF1_HUMAN	ATP-binding cassette sub-family F member 1 OS=Homo sapiens GN=ABCF1 PE=1 SV=2	HUMAN	4	1.06246	1.04074	1.05356	1.0216
545	7.29	7.66	62.31	37.69	36.92	RS15A_HUMAN	40S ribosomal protein S15a OS=Homo sapiens GN=RPS15A PE=1 SV=2	HUMAN	6	0.93241	0.87696	1.1182	1.06028
546	7.29	7.38	25.05	16.03	16.03	B4DVY1_HUMAN	Eukaryotic translation initiation factor 3 subunit D OS=Homo sapiens GN=EIF3D PE=2 SV=1	HUMAN	4	0.997016	1.059	1.03961	1.10916
547	7.28	7.33	41.18	14.85	14.85	ANXA2_HUMAN	Isoform 2 of Annexin A2 OS=Homo sapiens GN=ANXA2	HUMAN	4	1.03447	1.03666	1.22903	1.22758
548	7.26	8	18.34	11.54	8.998	UBQL1_HUMAN	Ubiquilin-1 OS=Homo sapiens GN=UBQLN1 PE=1 SV=2	HUMAN	5	1.00778	0.891141	0.906754	0.78719
549	7.24	7.24	21.51	2.943	2.943	SRRM2_HUMAN	Serine/arginine repetitive matrix protein 2 OS=Homo sapiens GN=SRRM2 PE=1 SV=2	HUMAN	4	1.07548	1.08782	1.10259	1.10878
550	7.24	7.24	51.34	26.74	20.32	Q5T5H1_HUMAN	Alpha-endosulfine OS=Homo sapiens GN=ENSA PE=2 SV=1	HUMAN	6	1.07401	0.898969	1.17056	0.990516
551	7.24	7.24	38.03	33.1	27.46	COTL1_HUMAN	Coactosin-like protein OS=Homo sapiens GN=COTL1 PE=1 SV=3	HUMAN	3	0.999333	0.920473	0.907726	0.857182
552	7.23	7.23	32.85	22.74	22.74	MPRD_HUMAN	Cation-dependent mannose-6-phosphate receptor OS=Homo sapiens GN=M6PR PE=1 SV=1	HUMAN	5	1.1433	1.08925	0.964777	0.924265
553	7.21	7.27	9.518	8.344	8.344	SC23B_HUMAN	Protein transport protein Sec23B OS=Homo sapiens GN=SEC23B PE=1 SV=2	HUMAN	4	1.5464	1.26882	1.7034	1.38735
554	7.2	7.32	13.83	7.391	5.217	CCAR1_HUMAN	Cell division cycle and apoptosis regulator protein 1 OS=Homo sapiens GN=CCAR1 PE=1 SV=2	HUMAN	4	1.03401	0.905563	0.976641	0.866863
555	7.2	7.3	19.78	8.984	5.989	UBP7_HUMAN	Ubiquitin carboxyl-terminal hydrolase 7 OS=Homo sapiens GN=USP7 PE=1 SV=2	HUMAN	4	0.985055	1.19502	1.06416	1.28275
556	7.2	7.22	27.37	13.68	13.68	SASH3_HUMAN	SAM and SH3 domain-containing protein 3 OS=Homo sapiens GN=SASH3 PE=1 SV=2	HUMAN	5	1.11097	1.05266	1.23314	1.16842
557	7.19	7.19	31.22	23.53	23.53	RB27A_HUMAN	Ras-related protein Rab-27A OS=Homo sapiens GN=RAB27A PE=1 SV=3	HUMAN	4	1.42569	1.30129	1.33649	1.23332
558	7.13	7.17	20.17	9.116	9.116	ADK_HUMAN	Adenosine kinase OS=Homo sapiens GN=ADK PE=1 SV=2	HUMAN	4	1.06864	1.38063	1.35022	1.67531
559	7.12	16.7	56.73	39.18	37.14	1433T_HUMAN	14-3-3 protein theta OS=Homo sapiens GN=YWHAQ PE=1 SV=1	HUMAN	18	1.40146	1.3846	1.14758	1.14044
560	7.12	7.18	57.98	31.38	23.94	Q5JR95_HUMAN	40S ribosomal protein S8 OS=Homo sapiens GN=RPS8 PE=4 SV=1	HUMAN	9	0.90639	0.850177	0.919574	0.852591
561	7.1	7.21	38.68	33.49	30.19	E7EWS7_HUMAN	Ubiquitin-conjugating enzyme E2 L3 OS=Homo sapiens GN=UBE2L3 PE=3 SV=1	HUMAN	7	0.876915	1.02486	0.841977	0.99459
562	7.07	7.08	37.5	18.38	18.38	SRSF5_HUMAN	Serine/arginine-rich splicing factor 5 OS=Homo sapiens GN=SRSF5 PE=1 SV=1	HUMAN	5	1.23485	0.839826	1.17056	0.800032
563	7.06	7.11	27.56	10.69	8.436	E9PB90_HUMAN	Hexokinase-2 OS=Homo sapiens GN=HK2 PE=3 SV=1	HUMAN	4	1.02844	1.05887	1.11714	1.1591
564	7.05	7.05	25.19	13.53	12.29	EPN4_HUMAN	Isoform 3 of Clathrin interactor 1 OS=Homo sapiens GN=CLINT1	HUMAN	6	1.05339	1.30431	1.0137	1.2497
565	6.98	7.07	11.32	6.244	6.244	NAT10_HUMAN	N-acetyltransferase 10 OS=Homo sapiens GN=NAT10 PE=1 SV=2	HUMAN	5	0.992791	1.06878	0.815958	0.84098
566	6.97	6.97	25.19	17.83	17.83	6PGL_HUMAN	6-phosphogluconolactonase OS=Homo sapiens GN=PGLS PE=1 SV=2	HUMAN	9	1.00239	1.0861	0.881475	0.961611
567	6.96	7.08	40.97	40.97	30.56	IF1AX_HUMAN	Eukaryotic translation initiation factor 1A, X-chromosomal OS=Homo sapiens GN=EIF1AX PE=1 SV=2	HUMAN	4	1.0241	1.01501	0.95742	0.94093
568	6.94	7.07	37.72	37.72	33.33	RLA1_HUMAN	60S acidic ribosomal protein P1 OS=Homo sapiens GN=RPLP1 PE=1 SV=1	HUMAN	8	0.832486	1.11745	0.735969	0.989665
569	6.94	6.94	48.76	28.93	24.79	RL31_HUMAN	Isoform 3 of 60S ribosomal protein L31 OS=Homo sapiens GN=RPL31	HUMAN	7	0.932351	1.17552	0.855558	1.09431
570	6.92	6.92	20.13	10.07	6.783	SNX1_HUMAN	Isoform 1A of Sorting nexin-1 OS=Homo sapiens GN=SNX1	HUMAN	3	0.809609	1.17224	0.85753	1.22351
571	6.9	6.91	25.47	11.37	11.37	CAP1_HUMAN	Adenylyl cyclase-associated protein 1 OS=Homo sapiens GN=CAP1 PE=1 SV=5	HUMAN	5	0.961256	1.08212	0.854606	0.978349
572	6.89	7.64	33.16	20	18.42	FEN1_HUMAN	Flap endonuclease 1 OS=Homo sapiens GN=FEN1 PE=1 SV=1	HUMAN	6	0.955773	1.03277	0.984349	1.07337
573	6.89	6.97	18.7	8.303	6.204	LARP1_HUMAN	La-related protein 1 OS=Homo sapiens GN=LARP1 PE=1 SV=2	HUMAN	5	0.954288	1.03136	0.945178	1.02297
574	6.88	6.88	40.52	27.78	21.9	PABP2_HUMAN	Polyadenylate-binding protein 2 OS=Homo sapiens GN=PABPN1 PE=1 SV=3	HUMAN	4	0.938252	1.00862	0.87821	0.857076
575	6.87	6.88	28.41	28.41	22.73	Q5T123_HUMAN	SH3 domain binding glutamic acid-rich protein like 3 OS=Homo sapiens GN=SH3BGRL3 PE=2 SV=1	HUMAN	13	0.868625	0.718872	0.781987	0.648563
576	6.81	6.85	50.74	45.59	45.59	E9PQY2_HUMAN	Prefoldin subunit 4 OS=Homo sapiens GN=PFDN4 PE=4 SV=1	HUMAN	4	0.848148	0.857759	0.820801	0.832089
577	6.75	6.75	23.92	21.26	12.29	TCEA1_HUMAN	Transcription elongation factor A protein 1 OS=Homo sapiens GN=TCEA1 PE=1 SV=2	HUMAN	3	0.793788	0.916432	0.880185	0.964669
578	6.74	6.74	59.2	32.8	32.8	PDCD5_HUMAN	Programmed cell death protein 5 OS=Homo sapiens GN=PDCD5 PE=1 SV=3	HUMAN	4	0.951277	0.909965	0.868831	0.829207
579	6.72	6.72	19.07	16.11	16.11	H0Y2Y8_HUMAN	Zyxin (Fragment) OS=Homo sapiens GN=ZYX PE=4 SV=1	HUMAN	7	0.47025	0.586376	0.559952	0.696008
580	6.71	6.71	17.3	17.3	17.3	B4E1G6_HUMAN	Galactokinase OS=Homo sapiens GN=GALK1 PE=2 SV=1	HUMAN	5	1.09733	1.13346	1.18376	1.22005
581	6.67	7.07	14.94	4.51	2.937	G8JLC6_HUMAN	Melanoma inhibitory activity protein 3 OS=Homo sapiens GN=MIA3 PE=4 SV=1	HUMAN	4	0.96652	1.00966	1.13959	1.19748
582	6.66	8.91	37.94	20.28	17.31	FUBP3_HUMAN	Far upstream element-binding protein 3 OS=Homo sapiens GN=FUBP3 PE=1 SV=2	HUMAN	5	1.10746	0.979589	1.31158	1.17883
583	6.63	8.09	17.34	5.541	3.003	SPTB2_HUMAN	Spectrin beta chain, non-erythrocytic 1 OS=Homo sapiens GN=SPTBN1 PE=1 SV=2	HUMAN	4	1.16387	0.914267	1.28524	1.01228
584	6.63	6.63	30.67	15	15	ARPC2_HUMAN	Actin-related protein 2/3 complex subunit 2 OS=Homo sapiens GN=ARPC2 PE=1 SV=1	HUMAN	4	1.27451	1.07147	1.29157	1.04806
585	6.62	6.71	14.46	8.872	5.915	EIF3C_HUMAN	Eukaryotic translation initiation factor 3 subunit C OS=Homo sapiens GN=EIF3C PE=1 SV=1	HUMAN	4	1.44768	1.37062	1.37795	1.30886
586	6.61	7.1	14.58	6.283	4.338	PDS5A_HUMAN	Sister chromatid cohesion protein PDS5 homolog A OS=Homo sapiens GN=PDS5A PE=1 SV=1	HUMAN	3	1.06079	1.10668	1.08162	1.14406
587	6.61	6.61	40	23.33	23.33	U2AF1_HUMAN	Splicing factor U2AF 35 kDa subunit OS=Homo sapiens GN=U2AF1 PE=1 SV=3	HUMAN	4	0.36001	0.540616	0.328988	0.494916
588	6.6	6.65	39.34	10.25	8.033	MPCP_HUMAN	Isoform B of Phosphate carrier protein, mitochondrial OS=Homo sapiens GN=SLC25A3	HUMAN	3	1.46432	1.18855	1.12507	0.91483
589	6.6	6.65	40.07	19.87	15.82	CDK1_HUMAN	Cyclin-dependent kinase 1 OS=Homo sapiens GN=CDK1 PE=1 SV=3	HUMAN	3	1.17788	1.31897	1.11493	1.2636
590	6.54	6.6	19.26	16.71	16.71	E9PCI9_HUMAN	Farnesyl pyrophosphate synthase OS=Homo sapiens GN=FDPS PE=3 SV=1	HUMAN	5	0.883931	0.922403	0.904333	0.99409
591	6.51	6.51	29.81	19.78	13.37	ODPB_HUMAN	Pyruvate dehydrogenase E1 component subunit beta, mitochondrial OS=Homo sapiens GN=PDHB PE=1 SV=3	HUMAN	5	0.778966	1.12173	0.777539	1.0766
592	6.51	6.51	50.79	46.03	34.92	HINT1_HUMAN	Histidine triad nucleotide-binding protein 1 OS=Homo sapiens GN=HINT1 PE=1 SV=2	HUMAN	8	0.578413	0.667144	0.79591	0.933077
593	6.49	6.5	26.24	20.05	13.61	KAP2_HUMAN	cAMP-dependent protein kinase type II-alpha regulatory subunit OS=Homo sapiens GN=PRKAR2A PE=1 SV=2	HUMAN	4	0.896936	0.816944	0.870356	0.807953
594	6.46	6.47	24.83	8.817	6.497	IF5_HUMAN	Eukaryotic translation initiation factor 5 OS=Homo sapiens GN=EIF5 PE=1 SV=2	HUMAN	3	1.13251	1.12399	0.906046	0.919244
595	6.46	6.46	18.32	11.22	9.406	WDR1_HUMAN	WD repeat-containing protein 1 OS=Homo sapiens GN=WDR1 PE=1 SV=4	HUMAN	5	1.21627	0.915012	1.45505	1.0878
596	6.41	6.51	37.15	32.99	21.18	RL6_HUMAN	60S ribosomal protein L6 OS=Homo sapiens GN=RPL6 PE=1 SV=3	HUMAN	4	0.996658	0.806802	1.03221	0.84263
597	6.4	6.41	35.98	33.86	33.86	Q2YDC2_HUMAN	HCG1985580, isoform CRA_f OS=Homo sapiens GN=PDCD6 PE=2 SV=1	HUMAN	4	1.49777	1.24131	1.52761	1.20038
598	6.4	6.4	23.8	19.55	15.58	B4DVB8_HUMAN	ELAV-like protein 1 OS=Homo sapiens GN=ELAVL1 PE=2 SV=1	HUMAN	5	0.857512	1.06199	0.790548	0.973439
599	6.38	6.42	32.16	25.49	14.51	PSA3_HUMAN	Proteasome subunit alpha type-3 OS=Homo sapiens GN=PSMA3 PE=1 SV=2	HUMAN	3	1.05994	1.0322	1.07482	1.01082
600	6.37	8.47	31.52	21.78	18.05	IPYR2_HUMAN	Isoform 2 of Inorganic pyrophosphatase 2, mitochondrial OS=Homo sapiens GN=PPA2	HUMAN	5	1.36728	1.38388	1.26815	1.26067
601	6.36	6.37	18.82	18.82	18.82	COMT_HUMAN	Catechol O-methyltransferase OS=Homo sapiens GN=COMT PE=1 SV=2	HUMAN	5	1.41752	1.27243	1.26392	1.13029
602	6.35	6.35	23.57	21.21	19.19	THTR_HUMAN	Thiosulfate sulfurtransferase OS=Homo sapiens GN=TST PE=1 SV=4	HUMAN	3	0.891304	0.825531	1.05662	0.958037
603	6.34	6.51	19.68	5.635	5.635	F120A_HUMAN	Constitutive coactivator of PPAR-gamma-like protein 1 OS=Homo sapiens GN=FAM120A PE=1 SV=2	HUMAN	4	0.9873	0.96385	1.15321	1.16135
604	6.34	6.34	44.35	25.81	20.16	IF4H_HUMAN	Eukaryotic translation initiation factor 4H OS=Homo sapiens GN=EIF4H PE=1 SV=5	HUMAN	6	0.614846	0.633827	0.578852	0.589327
605	6.33	6.42	19.56	6.852	3.069	CND1_HUMAN	Condensin complex subunit 1 OS=Homo sapiens GN=NCAPD2 PE=1 SV=3	HUMAN	4	1.25783	1.28742	1.05927	1.06973
606	6.32	18.43	49.19	43.5	41.46	1433B_HUMAN	14-3-3 protein beta/alpha OS=Homo sapiens GN=YWHAB PE=1 SV=3	HUMAN	20	0.736849	0.900566	0.853621	1.03734
607	6.31	6.31	16.86	13.98	12.45	RCC2_HUMAN	Protein RCC2 OS=Homo sapiens GN=RCC2 PE=1 SV=2	HUMAN	4	1.49521	1.38712	1.12362	0.9886
608	6.27	7.94	14.63	9.018	7.715	GTF2I_HUMAN	General transcription factor II-I OS=Homo sapiens GN=GTF2I PE=1 SV=2	HUMAN	5	1.02083	1.04362	1.04347	1.0562
609	6.25	6.25	36.92	16.57	15.41	SRSF6_HUMAN	Serine/arginine-rich splicing factor 6 OS=Homo sapiens GN=SRSF6 PE=1 SV=2	HUMAN	4	2.25751	5.24407	0.359082	0.835621
610	6.24	6.28	46.81	41.28	32.77	J3QQX2_HUMAN	Rho GDP-dissociation inhibitor 1 OS=Homo sapiens GN=ARHGDIA PE=4 SV=1	HUMAN	8	1.14705	1.07078	1.11236	1.04039
611	6.23	6.23	20.24	8.996	8.996	URP2_HUMAN	Fermitin family homolog 3 OS=Homo sapiens GN=FERMT3 PE=1 SV=1	HUMAN	4	0.809356	0.724746	0.916876	0.812819
612	6.22	6.37	15.66	3.741	2.562	SON_HUMAN	Isoform D of Protein SON OS=Homo sapiens GN=SON	HUMAN	3	0.94084	1.03803	1.01035	1.11202
613	6.22	6.25	56.08	40.54	35.14	MGN2_HUMAN	Protein mago nashi homolog 2 OS=Homo sapiens GN=MAGOHB PE=1 SV=1	HUMAN	3	1.21219	0.976306	1.33364	1.07595
614	6.21	6.21	16.91	9.173	9.173	HEXB_HUMAN	Beta-hexosaminidase subunit beta OS=Homo sapiens GN=HEXB PE=1 SV=3	HUMAN	3	0.872478	0.952066	0.971835	1.06022
615	6.19	6.34	26.58	13.29	10.53	VATA_HUMAN	V-type proton ATPase catalytic subunit A OS=Homo sapiens GN=ATP6V1A PE=1 SV=2	HUMAN	7	1.48692	1.27145	1.31406	1.11982
616	6.19	6.33	32.41	18.97	15.86	ECHM_HUMAN	Enoyl-CoA hydratase, mitochondrial OS=Homo sapiens GN=ECHS1 PE=1 SV=4	HUMAN	4	1.01401	0.884056	0.910214	0.781356
617	6.19	6.24	12.24	7.692	6.75	ANM5_HUMAN	Protein arginine N-methyltransferase 5 OS=Homo sapiens GN=PRMT5 PE=1 SV=4	HUMAN	3	0.806736	0.721316	0.875004	0.786239
618	6.19	6.22	8.593	3.924	3.451	GAPD1_HUMAN	GTPase-activating protein and VPS9 domain-containing protein 1 OS=Homo sapiens GN=GAPVD1 PE=1 SV=2	HUMAN	3	0.846613	1.1854	0.852582	1.2017
619	6.18	6.28	40.95	27.3	16.51	F8W1I6_HUMAN	Dynactin subunit 2 OS=Homo sapiens GN=DCTN2 PE=4 SV=1	HUMAN	3	0.894358	0.790141	0.857451	0.732347
620	6.18	6.23	31.22	24.47	20.25	Q5QPL9_HUMAN	RNA binding protein, autoantigenic (HnRNP-associated with lethal yellow homolog (Mouse)) (Fragment) OS=Homo sapiens GN=RALY PE=2 SV=1	HUMAN	3	1.0159	0.828454	1.20014	0.969023
621	6.18	6.18	33.58	9.328	9.142	B4DE16_HUMAN	Beta-catenin-like protein 1 OS=Homo sapiens GN=CTNNBL1 PE=2 SV=1	HUMAN	3	0.871773	1.11655	0.738439	0.953438
622	6.15	6.2	30.13	18.13	9.6	DEK_HUMAN	Protein DEK OS=Homo sapiens GN=DEK PE=1 SV=1	HUMAN	4	1.37402	1.18482	1.30329	1.11097
623	6.13	6.18	25.71	11.33	9.804	ZPR1_HUMAN	Zinc finger protein ZPR1 OS=Homo sapiens GN=ZNF259 PE=1 SV=1	HUMAN	3	1.43431	1.34729	1.32979	1.25172
624	6.12	6.12	24.73	17.92	15.41	AT1B3_HUMAN	Sodium/potassium-transporting ATPase subunit beta-3 OS=Homo sapiens GN=ATP1B3 PE=1 SV=1	HUMAN	5	0.863603	0.549005	0.69994	0.436637
625	6.11	8.43	37.5	22	18.25	MP2K2_HUMAN	Dual specificity mitogen-activated protein kinase kinase 2 OS=Homo sapiens GN=MAP2K2 PE=1 SV=1	HUMAN	4	1.00137	1.23802	0.931088	1.14677
626	6.11	6.11	33.59	19.92	19.92	A6NE29_HUMAN	Coatomer protein complex, subunit epsilon, isoform CRA_e OS=Homo sapiens GN=COPE PE=4 SV=1	HUMAN	4	1.25514	1.07519	1.16863	1.005
627	6.11	6.11	27.53	17.93	17.93	G5E9V1_HUMAN	Protein TFG OS=Homo sapiens GN=TFG PE=4 SV=1	HUMAN	3	1.38514	1.54291	0.899301	0.95996
628	6.11	6.11	30.56	20.09	16.88	NUP50_HUMAN	Nuclear pore complex protein Nup50 OS=Homo sapiens GN=NUP50 PE=1 SV=2	HUMAN	5	1.65419	1.24107	1.31862	0.99907
629	6.09	6.18	12.92	4.368	4.368	H0Y8C6_HUMAN	Importin-5 (Fragment) OS=Homo sapiens GN=IPO5 PE=4 SV=1	HUMAN	6	1.30392	1.2682	1.18114	1.13263
630	6.09	6.09	45.5	13.23	13.23	H0Y9V9_HUMAN	60S ribosomal protein L9 (Fragment) OS=Homo sapiens GN=RPL9 PE=4 SV=1	HUMAN	4	0.919026	0.848462	0.901921	0.827957
631	6.08	8.18	18.1	7.615	7.615	ITB1_HUMAN	Isoform Beta-1D of Integrin beta-1 OS=Homo sapiens GN=ITGB1	HUMAN	4	0.620193	0.677332	0.585514	0.650593
632	6.08	6.08	31.15	17.28	17.28	MBNL1_HUMAN	Isoform 5 of Muscleblind-like protein 1 OS=Homo sapiens GN=MBNL1	HUMAN	4	0.624604	0.819096	0.480268	0.528499
633	6.08	6.08	34.98	34.98	25.62	GPX1_HUMAN	Glutathione peroxidase 1 OS=Homo sapiens GN=GPX1 PE=1 SV=4	HUMAN	3	0.754559	0.759852	0.742686	0.767032
634	6.07	6.15	32.59	15.51	15.51	A8CZ64_HUMAN	Extracellular signal-regulated kinase-2 splice variant OS=Homo sapiens GN=MAPK1 PE=2 SV=1	HUMAN	3	0.834836	0.950002	0.787271	0.893547
635	6.06	6.11	42.86	22.69	22.69	RS20_HUMAN	40S ribosomal protein S20 OS=Homo sapiens GN=RPS20 PE=1 SV=1	HUMAN	3	0.99864	1.02182	0.925374	0.940628
636	6.06	6.06	30.99	12.4	8.884	SRS11_HUMAN	Serine/arginine-rich splicing factor 11 OS=Homo sapiens GN=SRSF11 PE=1 SV=1	HUMAN	5	1.07718	1.16408	1.15344	1.25851
637	6.06	6.06	44.32	26.52	26.52	PSB4_HUMAN	Proteasome subunit beta type-4 OS=Homo sapiens GN=PSMB4 PE=1 SV=4	HUMAN	7	0.61941	1.28291	0.397935	0.825671
638	6.05	6.43	16.39	4.918	4.463	TCRG1_HUMAN	Transcription elongation regulator 1 OS=Homo sapiens GN=TCERG1 PE=1 SV=2	HUMAN	3	0.89888	1.12606	0.750921	0.931219
639	6.05	6.13	23.34	6.291	6.291	E7EQD5_HUMAN	Syntaxin-binding protein 2 OS=Homo sapiens GN=STXBP2 PE=4 SV=1	HUMAN	3	0.693964	0.828871	0.789867	0.879093
640	6.05	6.13	18.76	15.01	7.993	AIFM1_HUMAN	Apoptosis-inducing factor 1, mitochondrial OS=Homo sapiens GN=AIFM1 PE=1 SV=1	HUMAN	4	1.04082	0.894025	1.19989	1.02694
641	6.04	6.2	29.84	11.32	10.29	PACN2_HUMAN	Protein kinase C and casein kinase substrate in neurons protein 2 OS=Homo sapiens GN=PACSIN2 PE=1 SV=2	HUMAN	4	1.27144	0.897743	1.20153	0.845485
642	6.04	6.17	20.15	12.38	8.01	DNJA2_HUMAN	DnaJ homolog subfamily A member 2 OS=Homo sapiens GN=DNAJA2 PE=1 SV=1	HUMAN	3	1.017	1.19526	0.97405	1.14425
643	6.04	6.08	18.16	3.204	3.204	GOGA3_HUMAN	Golgin subfamily A member 3 OS=Homo sapiens GN=GOLGA3 PE=1 SV=2	HUMAN	4	1.2424	0.958643	1.1023	0.848931
644	6.04	6.08	28.85	12.11	12.11	HEM6_HUMAN	Coproporphyrinogen-III oxidase, mitochondrial OS=Homo sapiens GN=CPOX PE=1 SV=3	HUMAN	3	0.986838	1.07579	0.993958	1.08387
645	6.04	6.05	15.09	5.786	5.786	DHX15_HUMAN	Putative pre-mRNA-splicing factor ATP-dependent RNA helicase DHX15 OS=Homo sapiens GN=DHX15 PE=1 SV=2	HUMAN	3	1.16486	0.937352	1.10259	0.854507
646	6.04	6.04	50.88	42.98	34.21	SH3L1_HUMAN	SH3 domain-binding glutamic acid-rich-like protein OS=Homo sapiens GN=SH3BGRL PE=1 SV=1	HUMAN	7	1.1546	1.27985	1.01578	1.1343
647	6.04	6.04	32.88	22.6	22.6	RS16_HUMAN	40S ribosomal protein S16 OS=Homo sapiens GN=RPS16 PE=1 SV=2	HUMAN	3	0.715212	0.715393	0.645525	0.655454
648	6.03	8.06	33.95	16.36	10.77	DDX6_HUMAN	Probable ATP-dependent RNA helicase DDX6 OS=Homo sapiens GN=DDX6 PE=1 SV=2	HUMAN	4	0.91838	0.977789	1.03574	1.10037
649	6.03	6.36	11.86	6.084	5.304	WBP11_HUMAN	WW domain-binding protein 11 OS=Homo sapiens GN=WBP11 PE=1 SV=1	HUMAN	3	1.04008	0.954556	1.00989	0.917102
650	6.03	6.2	18.52	4.213	4.213	J3QLG3_HUMAN	Protein flightless-1 homolog OS=Homo sapiens GN=FLII PE=4 SV=1	HUMAN	4	0.991608	0.988781	1.1415	1.22969
651	6.03	6.16	13.52	5.748	3.888	H0Y4A6_HUMAN	Valine--tRNA ligase (Fragment) OS=Homo sapiens GN=VARS PE=3 SV=1	HUMAN	4	0.951599	0.912507	0.934965	0.888412
652	6.03	6.07	26.21	19.74	19.74	PP2AA_HUMAN	Serine/threonine-protein phosphatase 2A catalytic subunit alpha isoform OS=Homo sapiens GN=PPP2CA PE=1 SV=1	HUMAN	3	1.05217	1.15423	0.785077	0.848204
653	6.03	6.04	32.02	8.801	7.865	PSMD3_HUMAN	26S proteasome non-ATPase regulatory subunit 3 OS=Homo sapiens GN=PSMD3 PE=1 SV=2	HUMAN	4	1.12195	0.906157	0.944652	0.764024
654	6.03	6.03	40.49	30.06	30.06	PIN1_HUMAN	Peptidyl-prolyl cis-trans isomerase NIMA-interacting 1 OS=Homo sapiens GN=PIN1 PE=1 SV=1	HUMAN	6	0.590601	0.541048	0.640718	0.584449
655	6.03	6.03	30.81	30.81	19.7	SAR1A_HUMAN	GTP-binding protein SAR1a OS=Homo sapiens GN=SAR1A PE=1 SV=1	HUMAN	3	0.912672	0.865655	0.884236	0.829327
656	6.03	6.03	18.2	12.44	12.44	PLIN3_HUMAN	Perilipin-3 OS=Homo sapiens GN=PLIN3 PE=1 SV=3	HUMAN	5	0.769285	0.840655	0.72366	0.79091
657	6.02	9.18	35.67	25	21.07	PCBP1_HUMAN	Poly(rC)-binding protein 1 OS=Homo sapiens GN=PCBP1 PE=1 SV=2	HUMAN	8	0.713641	0.728745	0.678335	0.693932
658	6.02	6.12	9.952	2.404	2.404	A6NEM2_HUMAN	HCF N-terminal chain 5 OS=Homo sapiens GN=HCFC1 PE=4 SV=2	HUMAN	4	0.663061	0.99267	0.800365	1.14585
659	6.02	6.12	29.75	16.14	14.56	HMOX2_HUMAN	Heme oxygenase 2 OS=Homo sapiens GN=HMOX2 PE=1 SV=2	HUMAN	4	1.05275	0.700202	1.47078	1.02031
660	6.02	6.07	34.31	19.61	19.61	RL15_HUMAN	60S ribosomal protein L15 OS=Homo sapiens GN=RPL15 PE=1 SV=2	HUMAN	7	1.24246	0.728909	1.2041	0.705653
661	6.02	6.06	14.19	6.319	6.319	F5GY55_HUMAN	DNA damage-binding protein 1 OS=Homo sapiens GN=DDB1 PE=4 SV=1	HUMAN	3	1.02434	0.748875	1.09318	0.802943
662	6.02	6.03	24.51	10.85	10.85	RINI_HUMAN	Ribonuclease inhibitor OS=Homo sapiens GN=RNH1 PE=1 SV=2	HUMAN	6	1.06958	1.01953	1.22032	1.18442
663	6.02	6.03	14.56	5.316	5.316	NCBP1_HUMAN	Nuclear cap-binding protein subunit 1 OS=Homo sapiens GN=NCBP1 PE=1 SV=1	HUMAN	4	1.08199	1.06398	1.16899	1.15377
664	6.02	6.03	15.69	11.55	11.55	CCNK_HUMAN	Cyclin-K OS=Homo sapiens GN=CCNK PE=1 SV=2	HUMAN	4	0.870023	0.837707	1.1019	1.05773
665	6.02	6.02	29.88	22.82	22.82	PSB1_HUMAN	Proteasome subunit beta type-1 OS=Homo sapiens GN=PSMB1 PE=1 SV=2	HUMAN	4	1.70716	0.997684	1.46994	0.8609
666	6.01	59.82	67.42	63.82	60.9	TBB4B_HUMAN	Tubulin beta-4B chain OS=Homo sapiens GN=TUBB4B PE=1 SV=1	HUMAN	102	0.887511	0.942906	0.956666	1.0182
667	6.01	6.08	13.94	4.404	4.404	AKAP2_HUMAN	Isoform 4 of A-kinase anchor protein 2 OS=Homo sapiens GN=AKAP2	HUMAN	3	0.947208	0.62969	1.16039	0.848225
668	6.01	6.06	14.71	5.307	5.307	ZFR_HUMAN	Zinc finger RNA-binding protein OS=Homo sapiens GN=ZFR PE=1 SV=2	HUMAN	3	1.61371	1.24028	1.21496	0.968512
669	6.01	6.06	52.02	38.71	18.15	Q7Z650_HUMAN	Bifunctional protein FolD C OS=Homo sapiens GN=MTHFD2 PE=2 SV=1	HUMAN	4	1.08033	0.937397	1.24519	1.0983
670	6.01	6.05	51.79	24.55	17.86	FKBP3_HUMAN	Peptidyl-prolyl cis-trans isomerase FKBP3 OS=Homo sapiens GN=FKBP3 PE=1 SV=1	HUMAN	3	0.993964	0.929079	1.01069	0.951947
671	6.01	6.03	16.75	6.938	6.343	DNLI3_HUMAN	DNA ligase 3 OS=Homo sapiens GN=LIG3 PE=1 SV=2	HUMAN	3	0.94398	0.70212	0.946709	0.728889
672	6.01	6.02	20.16	7.705	7.705	E9PJS4_HUMAN	Signal recognition particle receptor subunit alpha OS=Homo sapiens GN=SRPR PE=4 SV=1	HUMAN	3	1.78597	1.44782	1.22268	0.996091
673	6.01	6.01	34.27	21.35	21.35	RM13_HUMAN	39S ribosomal protein L13, mitochondrial OS=Homo sapiens GN=MRPL13 PE=1 SV=1	HUMAN	3	0.912707	0.635467	0.937859	0.653982
674	6.01	6.01	25.74	15.44	15.44	PHB_HUMAN	Prohibitin OS=Homo sapiens GN=PHB PE=1 SV=1	HUMAN	4	0.603088	0.710238	0.57864	0.684214
675	6.01	6.01	18.24	14.29	14.29	PDLI1_HUMAN	PDZ and LIM domain protein 1 OS=Homo sapiens GN=PDLIM1 PE=1 SV=4	HUMAN	4	0.937065	0.887543	0.984943	0.918013
676	6.01	6.01	56.79	49.38	35.8	Q8WVC2_HUMAN	40S ribosomal protein S21 OS=Homo sapiens GN=RPS21 PE=2 SV=1	HUMAN	6	1.06205	1.18045	1.02935	1.14331
677	6	39.78	52.66	52.66	49.42	A8MUB1_HUMAN	Tubulin alpha-4A chain OS=Homo sapiens GN=TUBA4A PE=2 SV=1	HUMAN	74	1.21992	1.39486	1.08165	1.24531
678	6	11.61	31.8	22.3	22.3	ROA0_HUMAN	Heterogeneous nuclear ribonucleoprotein A0 OS=Homo sapiens GN=HNRNPA0 PE=1 SV=1	HUMAN	8	0.996412	1.0222	1.10982	1.13637
679	6	8	11.7	6.903	6.903	AT2A3_HUMAN	Sarcoplasmic/endoplasmic reticulum calcium ATPase 3 OS=Homo sapiens GN=ATP2A3 PE=1 SV=2	HUMAN	5	1.10591	1.21232	0.807044	0.929393
680	6	8	44.51	28.66	28.66	SRSF3_HUMAN	Serine/arginine-rich splicing factor 3 OS=Homo sapiens GN=SRSF3 PE=1 SV=1	HUMAN	11	0.686043	0.358216	0.781339	0.417103
681	6	7.43	24.84	24.84	24.84	RBM3_HUMAN	Putative RNA-binding protein 3 OS=Homo sapiens GN=RBM3 PE=1 SV=1	HUMAN	7	0.596057	0.597481	0.669916	0.668178
682	6	6.45	16.44	9.452	8.767	E9PHA2_HUMAN	Condensin complex subunit 2 OS=Homo sapiens GN=NCAPH PE=3 SV=1	HUMAN	4	1.25549	1.14105	1.04427	0.951601
683	6	6.22	16.62	5.584	5.584	E9PFK5_HUMAN	Nucleolar protein 14 OS=Homo sapiens GN=NOP14 PE=4 SV=1	HUMAN	3	1.29549	1.63507	0.947666	1.20073
684	6	6.17	17.7	6.619	6.619	E9PD78_HUMAN	Ribonucleoside-diphosphate reductase OS=Homo sapiens GN=RRM1 PE=3 SV=2	HUMAN	4	1.08147	0.97656	1.15272	1.042
685	6	6.16	8.369	2.761	2.761	STRUM_HUMAN	WASH complex subunit strumpellin OS=Homo sapiens GN=KIAA0196 PE=1 SV=1	HUMAN	3	0.906982	1.04445	0.887102	0.99744
686	6	6.15	10.48	3.473	3.473	UGGG1_HUMAN	UDP-glucose:glycoprotein glucosyltransferase 1 OS=Homo sapiens GN=UGGT1 PE=1 SV=3	HUMAN	3	1.04914	1.00723	0.998264	0.955505
687	6	6.12	28.03	15.61	12.43	HNRH3_HUMAN	Heterogeneous nuclear ribonucleoprotein H3 OS=Homo sapiens GN=HNRNPH3 PE=1 SV=2	HUMAN	4	0.96612	1.13669	0.897951	1.04891
688	6	6.09	21.25	7.692	7.692	TXLNA_HUMAN	Alpha-taxilin OS=Homo sapiens GN=TXLNA PE=1 SV=3	HUMAN	3	0.502861	0.811191	0.401332	0.647775
689	6	6.08	22.27	20.38	20.38	B7ZAM9_HUMAN	Eukaryotic translation initiation factor 3 subunit K OS=Homo sapiens GN=EIF3K PE=2 SV=1	HUMAN	3	0.640857	1.02721	0.621746	0.992108
690	6	6.07	39.13	17.73	17.73	G3XAK6_HUMAN	SUMO-1 activating enzyme subunit 1, isoform CRA_c OS=Homo sapiens GN=SAE1 PE=4 SV=1	HUMAN	4	0.871812	0.945745	0.763574	0.828583
691	6	6.07	33.88	23.27	23.27	OCAD1_HUMAN	OCIA domain-containing protein 1 OS=Homo sapiens GN=OCIAD1 PE=1 SV=1	HUMAN	3	2.10485	1.54561	1.37316	1.01013
692	6	6.05	13.93	3.313	3.313	MBB1A_HUMAN	Myb-binding protein 1A OS=Homo sapiens GN=MYBBP1A PE=1 SV=2	HUMAN	3	1.21972	1.2131	1.15225	1.1422
693	6	6.05	32.48	17.2	17.2	BCCIP_HUMAN	BRCA2 and CDKN1A-interacting protein OS=Homo sapiens GN=BCCIP PE=1 SV=1	HUMAN	5	1.01405	1.6751	0.957928	1.61972
694	6	6.05	20.85	14.5	14.5	J3KQ17_HUMAN	Hydroxyacyl-coenzyme A dehydrogenase, mitochondrial OS=Homo sapiens GN=HADH PE=4 SV=1	HUMAN	6	1.26339	1.22911	1.14588	1.1127
695	6	6.05	22.69	11.81	11.81	SAHH_HUMAN	Adenosylhomocysteinase OS=Homo sapiens GN=AHCY PE=1 SV=4	HUMAN	6	1.19425	0.938797	1.07253	0.847165
696	6	6.04	12.66	9.091	9.091	RFA1_HUMAN	Replication protein A 70 kDa DNA-binding subunit OS=Homo sapiens GN=RPA1 PE=1 SV=2	HUMAN	3	1.40702	1.12674	1.22918	0.987445
697	6	6.04	30.86	19.71	19.71	PLEK_HUMAN	Pleckstrin OS=Homo sapiens GN=PLEK PE=1 SV=3	HUMAN	4	0.700249	0.719672	0.651873	0.625493
698	6	6.04	10.87	8.656	8.656	F8W6G1_HUMAN	Nuclear receptor-binding protein OS=Homo sapiens GN=NRBP1 PE=4 SV=1	HUMAN	3	1.11146	1.24058	0.928844	1.04461
699	6	6.04	18.56	17.18	17.18	EXOS7_HUMAN	Exosome complex component RRP42 OS=Homo sapiens GN=EXOSC7 PE=1 SV=3	HUMAN	3	1.43737	1.4273	0.999167	0.990691
700	6	6.03	26.22	19.51	19.51	GRHPR_HUMAN	Glyoxylate reductase/hydroxypyruvate reductase OS=Homo sapiens GN=GRHPR PE=1 SV=1	HUMAN	3	0.916629	1.09495	0.813819	0.982764
701	6	6.03	29.8	15.19	15.19	TWF2_HUMAN	Twinfilin-2 OS=Homo sapiens GN=TWF2 PE=1 SV=2	HUMAN	3	1.04738	0.955075	1.37144	1.24547
702	6	6.02	10.97	5.591	5.054	RBM10_HUMAN	RNA-binding protein 10 OS=Homo sapiens GN=RBM10 PE=1 SV=3	HUMAN	3	0.989329	0.921449	0.95466	0.89447
703	6	6.01	10.29	4.984	4.984	F5GZW3_HUMAN	Rho GTPase-activating protein 4 OS=Homo sapiens GN=ARHGAP4 PE=4 SV=1	HUMAN	3	0.880354	1.2961	0.893766	1.31454
704	6	6.01	41.73	15.75	15.75	D6RHI9_HUMAN	Ribonuclease T2 (Fragment) OS=Homo sapiens GN=RNASET2 PE=3 SV=1	HUMAN	5	1.06244	1.35484	1.06915	1.36078
705	6	6.01	16.48	9.962	9.962	NUP62_HUMAN	Nuclear pore glycoprotein p62 OS=Homo sapiens GN=NUP62 PE=1 SV=3	HUMAN	4	0.944301	1.13592	1.09128	1.30976
706	6	6.01	38.34	29.02	29.02	CSRP1_HUMAN	Cysteine and glycine-rich protein 1 OS=Homo sapiens GN=CSRP1 PE=1 SV=3	HUMAN	3	0.969872	0.915164	0.906366	0.859856
707	6	6	20.78	6.297	6.297	SE1L1_HUMAN	Protein sel-1 homolog 1 OS=Homo sapiens GN=SEL1L PE=1 SV=3	HUMAN	4	0.789708	0.968762	0.853086	1.03857
708	6	6	28.31	10.79	10.79	C9JGI3_HUMAN	Thymidine phosphorylase (Fragment) OS=Homo sapiens GN=TYMP PE=4 SV=1	HUMAN	3	1.03304	0.903789	0.964923	0.849337
709	6	6	6.25	4.518	4.518	FANCI_HUMAN	Fanconi anemia group I protein OS=Homo sapiens GN=FANCI PE=1 SV=4	HUMAN	3	1.27368	1.10832	1.02211	0.88816
710	6	6	12.94	5.562	5.562	K6PL_HUMAN	Isoform 2 of 6-phosphofructokinase, liver type OS=Homo sapiens GN=PFKL	HUMAN	4	0.957449	0.877448	1.16663	1.09769
711	6	6	30.34	12.92	12.92	ARPC3_HUMAN	Actin-related protein 2/3 complex subunit 3 OS=Homo sapiens GN=ARPC3 PE=1 SV=3	HUMAN	4	0.550031	0.829618	0.569385	0.847647
712	6	6	52.27	34.85	34.85	J3KQ18_HUMAN	D-dopachrome decarboxylase OS=Homo sapiens GN=DDT PE=4 SV=1	HUMAN	6	1.04273	1.11293	1.0894	1.16404
713	6	6	28.27	19.27	19.27	E9PFP3_HUMAN	Lymphocyte-specific protein 1 OS=Homo sapiens GN=LSP1 PE=4 SV=1	HUMAN	6	0.789244	0.806624	0.768232	0.725002
714	6	6	22.73	12.63	12.63	RT09_HUMAN	28S ribosomal protein S9, mitochondrial OS=Homo sapiens GN=MRPS9 PE=1 SV=2	HUMAN	4	0.893006	0.567987	0.959794	0.598031
715	6	6	47.79	27.21	27.21	SRP14_HUMAN	Signal recognition particle 14 kDa protein OS=Homo sapiens GN=SRP14 PE=1 SV=2	HUMAN	5	0.547727	0.636647	0.555957	0.654516
716	6	6	44.88	35.61	35.61	H7C455_HUMAN	Uncharacterized protein (Fragment) OS=Homo sapiens PE=4 SV=1	HUMAN	7	1.09172	1.11759	1.19521	1.22553
717	6	6	23.18	17.88	17.88	H3BTC0_HUMAN	RNA-binding protein with serine-rich domain 1 (Fragment) OS=Homo sapiens GN=RNPS1 PE=4 SV=1	HUMAN	4	0.734025	0.803784	0.706988	0.781435
718	6	6	33.33	30.26	30.26	BID_HUMAN	BH3-interacting domain death agonist OS=Homo sapiens GN=BID PE=1 SV=1	HUMAN	5	0.754461	0.581483	0.559711	0.457959
719	6	6	25.16	13.52	13.52	PRPS2_HUMAN	Ribose-phosphate pyrophosphokinase 2 OS=Homo sapiens GN=PRPS2 PE=1 SV=2	HUMAN	3	1.5592	1.06196	1.95814	1.33607
720	6	6	31.7	26.04	26.04	PQBP1_HUMAN	Polyglutamine-binding protein 1 OS=Homo sapiens GN=PQBP1 PE=1 SV=1	HUMAN	5	1.25285	0.95673	1.17999	0.882021
721	6	6	10.02	8.318	8.318	IMA2_HUMAN	Importin subunit alpha-2 OS=Homo sapiens GN=KPNA2 PE=1 SV=1	HUMAN	6	1.53636	2.04825	1.11304	1.49552
722	6	6	69.39	64.29	64.29	CYTA_HUMAN	Cystatin-A OS=Homo sapiens GN=CSTA PE=1 SV=1	HUMAN	4	1.34173	1.30822	1.27368	1.2478
723	6	6	46.67	46.67	46.67	J3KNF8_HUMAN	Cytochrome b5 type B OS=Homo sapiens GN=CYB5B PE=4 SV=1	HUMAN	5	1.09742	1.15418	0.930569	0.980442
724	6	6	47.66	47.66	47.66	H3BRV9_HUMAN	Nuclear transport factor 2 (Fragment) OS=Homo sapiens GN=NUTF2 PE=4 SV=1	HUMAN	5	0.68679	0.727722	0.556706	0.610153
725	6	6	25.74	25.74	25.74	C9JFR7_HUMAN	Cytochrome c (Fragment) OS=Homo sapiens GN=CYCS PE=3 SV=1	HUMAN	3	1.25418	1.09717	1.12797	0.983507
726	6	6	51.16	51.16	51.16	BOLA2_HUMAN	BolA-like protein 2 OS=Homo sapiens GN=BOLA2 PE=1 SV=1	HUMAN	3	0.692859	0.923496	0.694815	0.927761
727	5.93	6.02	37	12.33	12.33	CPSF5_HUMAN	Cleavage and polyadenylation specificity factor subunit 5 OS=Homo sapiens GN=NUDT21 PE=1 SV=1	HUMAN	3	1.20002	1.2952	1.09576	1.18676
728	5.9	6.05	17.94	6.925	4.932	COPB_HUMAN	Coatomer subunit beta OS=Homo sapiens GN=COPB1 PE=1 SV=3	HUMAN	3	0.894065	0.860042	0.899332	0.848997
729	5.9	5.9	49.09	25.45	17.58	B4DQI8_HUMAN	Ras-related protein Rap-1b OS=Homo sapiens GN=RAP1B PE=2 SV=1	HUMAN	4	1.01879	0.990181	1.12628	1.08627
730	5.89	5.91	16.7	8.467	8.467	RU17_HUMAN	U1 small nuclear ribonucleoprotein 70 kDa OS=Homo sapiens GN=SNRNP70 PE=1 SV=2	HUMAN	4	0.757169	0.797294	0.963028	0.989164
731	5.87	6.36	15.44	5.597	4.585	BAZ1B_HUMAN	Tyrosine-protein kinase BAZ1B OS=Homo sapiens GN=BAZ1B PE=1 SV=2	HUMAN	4	1.03707	1.05135	0.985264	0.992663
732	5.87	5.87	23.89	11.11	11.11	MK14_HUMAN	Isoform CSBP1 of Mitogen-activated protein kinase 14 OS=Homo sapiens GN=MAPK14	HUMAN	4	0.753705	0.867118	1.11884	1.28182
733	5.86	5.91	26.37	7.813	7.813	LYN_HUMAN	Tyrosine-protein kinase Lyn OS=Homo sapiens GN=LYN PE=1 SV=3	HUMAN	3	1.25152	1.09491	1.49839	1.31009
734	5.85	5.85	19.89	9.549	9.549	PGES2_HUMAN	Prostaglandin E synthase 2 OS=Homo sapiens GN=PTGES2 PE=1 SV=1	HUMAN	3	0.930541	1.25759	0.807992	1.03754
735	5.82	5.82	58.91	51.16	51.16	HYPK_HUMAN	Huntingtin-interacting protein K OS=Homo sapiens GN=HYPK PE=1 SV=2	HUMAN	5	0.95391	0.864058	0.98371	0.892835
736	5.82	5.82	17.7	11.93	11.93	H0Y8X4_HUMAN	Protein C6orf108 (Fragment) OS=Homo sapiens GN=C6orf108 PE=4 SV=1	HUMAN	3	1.08254	1.02676	1.21995	1.14462
737	5.8	5.8	19.25	11.9	10.52	PRP19_HUMAN	Pre-mRNA-processing factor 19 OS=Homo sapiens GN=PRPF19 PE=1 SV=1	HUMAN	4	0.986473	0.903742	0.920292	0.877304
738	5.79	7.42	61.5	45.5	38	HMGB3_HUMAN	High mobility group protein B3 OS=Homo sapiens GN=HMGB3 PE=1 SV=4	HUMAN	9	0.853518	1.00684	0.830002	0.979444
739	5.77	6.03	18.23	4.358	4.358	Q5VZU9_HUMAN	Tripeptidyl peptidase II OS=Homo sapiens GN=TPP2 PE=2 SV=1	HUMAN	3	1.08103	0.813965	1.16124	0.869616
740	5.77	5.78	18.57	4.982	4.982	ESYT1_HUMAN	Extended synaptotagmin-1 OS=Homo sapiens GN=ESYT1 PE=1 SV=1	HUMAN	3	1.00348	0.750139	1.09649	0.814651
741	5.77	5.77	30.1	22.41	19.73	RNH2A_HUMAN	Ribonuclease H2 subunit A OS=Homo sapiens GN=RNASEH2A PE=1 SV=2	HUMAN	3	1.04467	0.79261	1.23975	0.944751
742	5.77	5.77	23.57	13.06	13.06	ATG3_HUMAN	Ubiquitin-like-conjugating enzyme ATG3 OS=Homo sapiens GN=ATG3 PE=1 SV=1	HUMAN	3	1.37695	1.17535	1.60196	1.36803
743	5.75	5.82	34.81	17.41	17.41	MK67I_HUMAN	MKI67 FHA domain-interacting nucleolar phosphoprotein OS=Homo sapiens GN=MKI67IP PE=1 SV=1	HUMAN	3	1.26261	1.18175	1.00505	0.942174
744	5.74	5.75	27.15	17.4	17.4	PSPC1_HUMAN	Paraspeckle component 1 OS=Homo sapiens GN=PSPC1 PE=1 SV=1	HUMAN	4	0.840539	0.958633	0.80213	0.920522
745	5.74	5.75	18.24	12.58	12.58	B4E363_HUMAN	Phenylalanine--tRNA ligase alpha subunit OS=Homo sapiens GN=FARSA PE=2 SV=1	HUMAN	3	0.866896	1.00001	0.826401	0.955547
746	5.74	5.74	21.66	18.98	9.893	SPB8_HUMAN	Serpin B8 OS=Homo sapiens GN=SERPINB8 PE=1 SV=2	HUMAN	3	1.22345	0.923336	1.39348	1.05281
747	5.7	5.7	30.39	23.04	23.04	RS5_HUMAN	40S ribosomal protein S5 OS=Homo sapiens GN=RPS5 PE=1 SV=4	HUMAN	5	1.09836	0.952247	1.06684	0.929037
748	5.68	5.77	14.25	4.34	4.34	RBM27_HUMAN	RNA-binding protein 27 OS=Homo sapiens GN=RBM27 PE=1 SV=2	HUMAN	3	0.762254	1.0024	0.711407	0.926511
749	5.67	5.73	31.54	16.44	12.42	ATPG_HUMAN	ATP synthase subunit gamma, mitochondrial OS=Homo sapiens GN=ATP5C1 PE=1 SV=1	HUMAN	5	0.62171	0.758085	0.71179	0.841606
750	5.62	7.84	23.03	14.94	12.66	G3BP2_HUMAN	Ras GTPase-activating protein-binding protein 2 OS=Homo sapiens GN=G3BP2 PE=1 SV=2	HUMAN	4	0.609266	0.75471	0.582713	0.724968
751	5.61	5.61	36.67	19.52	16.19	D6RAX7_HUMAN	COP9 signalosome complex subunit 4 OS=Homo sapiens GN=COPS4 PE=4 SV=1	HUMAN	7	1.43046	1.3336	1.26878	1.18088
752	5.55	6.09	46.38	37.2	28.5	PPIF_HUMAN	Peptidyl-prolyl cis-trans isomerase F, mitochondrial OS=Homo sapiens GN=PPIF PE=1 SV=1	HUMAN	4	0.759371	1.01402	0.780347	1.04605
753	5.54	5.54	19.51	14.63	14.63	TFAM_HUMAN	Transcription factor A, mitochondrial OS=Homo sapiens GN=TFAM PE=1 SV=1	HUMAN	3	1.14381	1.20268	1.23405	1.29407
754	5.53	9.66	26.22	24	24	RU2B_HUMAN	U2 small nuclear ribonucleoprotein B'' OS=Homo sapiens GN=SNRPB2 PE=1 SV=1	HUMAN	9	1.00209	0.968523	0.891037	0.867747
755	5.53	5.55	15.97	5.382	5.382	F6QP70_HUMAN	Minor histocompatibility antigen HA-1 OS=Homo sapiens GN=HMHA1 PE=4 SV=1	HUMAN	4	1.00597	1.598	0.917733	1.48987
756	5.52	5.61	17.46	12.39	10.9	DDX18_HUMAN	ATP-dependent RNA helicase DDX18 OS=Homo sapiens GN=DDX18 PE=1 SV=2	HUMAN	5	0.999274	1.34502	1.17482	1.48571
757	5.51	5.61	23.93	11.74	9.707	KHDR1_HUMAN	KH domain-containing, RNA-binding, signal transduction-associated protein 1 OS=Homo sapiens GN=KHDRBS1 PE=1 SV=1	HUMAN	4	1.4851	1.26994	1.39712	1.19363
758	5.48	5.49	20.94	11.33	11.33	SNX6_HUMAN	Sorting nexin-6 OS=Homo sapiens GN=SNX6 PE=1 SV=1	HUMAN	3	0.867332	1.08	0.719426	0.905324
759	5.48	5.48	16.51	6.583	6.583	C9J7E5_HUMAN	Transportin-3 OS=Homo sapiens GN=TNPO3 PE=4 SV=1	HUMAN	4	1.18415	1.78103	0.701657	1.07689
760	5.48	5.48	35.47	29.06	21.37	PSA2_HUMAN	Proteasome subunit alpha type-2 OS=Homo sapiens GN=PSMA2 PE=1 SV=2	HUMAN	4	0.801561	0.729582	0.872091	0.798105
761	5.45	5.63	20.25	7.231	7.231	STK10_HUMAN	Serine/threonine-protein kinase 10 OS=Homo sapiens GN=STK10 PE=1 SV=1	HUMAN	4	0.97854	0.973133	0.986007	0.984619
762	5.43	5.46	54.1	45.9	45.9	J3KT29_HUMAN	60S ribosomal protein L23 OS=Homo sapiens GN=RPL23 PE=4 SV=1	HUMAN	12	0.903485	0.757256	1.02093	0.839781
763	5.42	5.42	46.6	28.27	28.27	J3KNJ2_HUMAN	Eukaryotic translation initiation factor 3 subunit M (Fragment) OS=Homo sapiens GN=EIF3M PE=4 SV=1	HUMAN	4	2.37837	1.98007	3.47297	2.88443
764	5.4	5.47	18.13	10.74	10.74	E9PNQ6_HUMAN	Thioredoxin reductase 1, cytoplasmic OS=Homo sapiens GN=TXNRD1 PE=3 SV=1	HUMAN	3	1.06736	0.730461	1.19529	0.821257
765	5.4	5.45	35.89	17.94	14.83	SERPH_HUMAN	Serpin H1 OS=Homo sapiens GN=SERPINH1 PE=1 SV=2	HUMAN	3	1.39645	1.38998	1.29449	1.28006
766	5.4	5.45	27.82	17.59	12.34	H0YFF6_HUMAN	Septin-7 OS=Homo sapiens GN=SEPT7 PE=3 SV=1	HUMAN	4	0.849797	0.769099	0.919279	0.825521
767	5.39	5.39	13.45	5.742	5.742	J3KPM9_HUMAN	Signal transducer and activator of transcription 1-alpha/beta OS=Homo sapiens GN=STAT1 PE=4 SV=1	HUMAN	4	1.03193	1.16607	1.04053	1.16442
768	5.38	5.53	28.68	17.44	17.44	EIF3J_HUMAN	Eukaryotic translation initiation factor 3 subunit J OS=Homo sapiens GN=EIF3J PE=1 SV=2	HUMAN	4	1.08089	0.959162	1.04296	0.926377
769	5.34	7.43	29.58	11.93	9.15	PGM2_HUMAN	Phosphoglucomutase-2 OS=Homo sapiens GN=PGM2 PE=1 SV=4	HUMAN	4	1.0805	1.01863	1.14558	1.08527
770	5.34	5.39	12.46	4.928	4.928	CBPD_HUMAN	Carboxypeptidase D OS=Homo sapiens GN=CPD PE=1 SV=2	HUMAN	4	1.10263	1.02759	1.29845	1.18674
771	5.31	5.43	28	9.702	7.166	D3DQV9_HUMAN	Eukaryotic translation initiation factor 4 gamma 2 (Fragment) OS=Homo sapiens GN=EIF4G2 PE=4 SV=1	HUMAN	4	1.67547	1.44097	1.81872	1.56698
772	5.31	5.31	51.02	41.5	41.5	DPOE3_HUMAN	DNA polymerase epsilon subunit 3 OS=Homo sapiens GN=POLE3 PE=1 SV=1	HUMAN	4	1.39075	1.41945	1.01749	1.05347
773	5.29	5.41	11.19	4.037	3.945	UN13D_HUMAN	Protein unc-13 homolog D OS=Homo sapiens GN=UNC13D PE=1 SV=1	HUMAN	3	0.933353	0.936902	0.88542	0.89361
774	5.29	5.33	37.43	24.58	24.58	J3KR35_HUMAN	Coiled-coil domain containing 12, isoform CRA_a OS=Homo sapiens GN=CCDC12 PE=4 SV=1	HUMAN	3	0.874635	0.844955	1.04269	1.01207
775	5.26	5.34	36.4	25.52	19.25	PSME2_HUMAN	Proteasome activator complex subunit 2 OS=Homo sapiens GN=PSME2 PE=1 SV=4	HUMAN	5	1.31239	1.77056	1.16314	1.56997
776	5.26	5.28	22.57	12.86	12.86	KAP0_HUMAN	cAMP-dependent protein kinase type I-alpha regulatory subunit OS=Homo sapiens GN=PRKAR1A PE=1 SV=1	HUMAN	3	0.997899	0.933372	0.922973	0.882589
777	5.24	5.25	25.35	14.93	14.93	TRA2B_HUMAN	Transformer-2 protein homolog beta OS=Homo sapiens GN=TRA2B PE=1 SV=1	HUMAN	4	0.860981	0.893209	1.04516	1.08623
778	5.24	5.24	37.01	22.05	22.05	ETHE1_HUMAN	Protein ETHE1, mitochondrial OS=Homo sapiens GN=ETHE1 PE=1 SV=2	HUMAN	4	1.00035	1.45707	0.733733	1.07064
779	5.23	5.43	25.51	4.678	3.189	EEA1_HUMAN	Early endosome antigen 1 OS=Homo sapiens GN=EEA1 PE=1 SV=2	HUMAN	4	2.20312	1.91058	2.52883	2.20346
780	5.22	5.45	11.45	3.867	2.281	J3KN16_HUMAN	Protein KIAA0368 OS=Homo sapiens GN=KIAA0368 PE=4 SV=1	HUMAN	3	1.28601	1.00543	0.849848	0.780107
781	5.22	5.29	21.18	4.913	4.913	E9PCT1_HUMAN	Serine/arginine repetitive matrix protein 1 OS=Homo sapiens GN=SRRM1 PE=4 SV=2	HUMAN	3	1.17739	1.34632	1.14022	1.3051
782	5.2	5.57	38.32	31.78	27.1	B8ZZQ6_HUMAN	Prothymosin alpha OS=Homo sapiens GN=PTMA PE=4 SV=1	HUMAN	3	0.945447	0.930033	0.840711	0.826093
783	5.18	5.21	13.66	5.541	5.541	ARHG6_HUMAN	Rho guanine nucleotide exchange factor 6 OS=Homo sapiens GN=ARHGEF6 PE=1 SV=2	HUMAN	3	0.758629	0.815983	0.776011	0.834777
784	5.17	5.17	23.28	14.43	14.43	EI2BA_HUMAN	Translation initiation factor eIF-2B subunit alpha OS=Homo sapiens GN=EIF2B1 PE=1 SV=1	HUMAN	3	0.863382	1.10961	0.846785	1.09073
785	5.17	5.17	30.65	14.84	14.84	PSDE_HUMAN	26S proteasome non-ATPase regulatory subunit 14 OS=Homo sapiens GN=PSMD14 PE=1 SV=1	HUMAN	3	0.656681	1.05817	0.853436	1.41903
786	5.16	5.18	24.63	16.26	15.76	RL13A_HUMAN	60S ribosomal protein L13a OS=Homo sapiens GN=RPL13A PE=1 SV=2	HUMAN	3	1.10043	0.843919	1.09875	0.852763
787	5.15	5.15	20.11	7.322	4.809	E9PLK3_HUMAN	Puromycin-sensitive aminopeptidase OS=Homo sapiens GN=NPEPPS PE=4 SV=1	HUMAN	3	1.17271	1.1828	1.19895	1.19401
788	5.15	5.15	28.79	18.89	16.72	LASP1_HUMAN	Isoform 2 of LIM and SH3 domain protein 1 OS=Homo sapiens GN=LASP1	HUMAN	4	0.848634	0.780826	0.768296	0.715849
789	5.14	5.14	43.51	43.51	43.51	HN1_HUMAN	Hematological and neurological expressed 1 protein OS=Homo sapiens GN=HN1 PE=1 SV=3	HUMAN	6	0.915436	0.865444	1.00778	0.953768
790	5.13	5.35	16.41	5.016	4.493	PR40A_HUMAN	Pre-mRNA-processing factor 40 homolog A OS=Homo sapiens GN=PRPF40A PE=1 SV=2	HUMAN	3	0.817378	0.995872	0.759515	0.93447
791	5.13	5.23	23.5	15.83	15.83	PP4R2_HUMAN	Serine/threonine-protein phosphatase 4 regulatory subunit 2 OS=Homo sapiens GN=PPP4R2 PE=1 SV=3	HUMAN	3	1.39336	1.60426	0.998937	1.13859
792	5.13	5.16	27.46	14.61	12.09	SPB10_HUMAN	Serpin B10 OS=Homo sapiens GN=SERPINB10 PE=1 SV=1	HUMAN	3	0.838574	0.873418	0.849549	0.892937
793	5.12	5.12	33.77	29.22	29.22	PFD2_HUMAN	Prefoldin subunit 2 OS=Homo sapiens GN=PFDN2 PE=1 SV=1	HUMAN	5	0.966458	0.991563	0.957599	0.980094
794	5.11	5.24	21.06	8.83	6.596	F6SBX2_HUMAN	Isoleucine--tRNA ligase B OS=Homo sapiens GN=IARS2 PE=3 SV=1	HUMAN	3	1.21801	0.810289	1.39183	0.908028
795	5.09	5.16	19.91	5.436	4.594	B1ALS2_HUMAN	Protein tyrosine phosphatase, receptor type, C OS=Homo sapiens GN=PTPRC PE=4 SV=1	HUMAN	3	0.89477	0.887064	0.796938	0.817095
796	5.09	5.15	25.6	9.462	9.462	FXR1_HUMAN	Isoform 2 of Fragile X mental retardation syndrome-related protein 1 OS=Homo sapiens GN=FXR1	HUMAN	4	1.04694	1.28291	1.20039	1.38855
797	5.09	5.09	28.33	25.56	25.56	APT_HUMAN	Adenine phosphoribosyltransferase OS=Homo sapiens GN=APRT PE=1 SV=2	HUMAN	3	0.967506	1.01771	0.897587	0.913992
798	5.09	5.09	40.93	38.4	38.4	ICLN_HUMAN	Methylosome subunit pICln OS=Homo sapiens GN=CLNS1A PE=1 SV=1	HUMAN	6	1.39673	1.2767	1.19355	1.09294
799	5.08	5.21	40.8	25.6	25.6	PM14_HUMAN	Pre-mRNA branch site protein p14 OS=Homo sapiens GN=SF3B14 PE=1 SV=1	HUMAN	5	1.1861	0.958956	1.37462	1.11337
800	5.07	5.11	33.26	15.55	15.55	RUVB2_HUMAN	RuvB-like 2 OS=Homo sapiens GN=RUVBL2 PE=1 SV=3	HUMAN	7	1.20652	1.42343	1.36515	1.59589
801	5.07	5.07	23.86	19.29	19.29	PFD3_HUMAN	Prefoldin subunit 3 OS=Homo sapiens GN=VBP1 PE=1 SV=3	HUMAN	4	1.55879	1.184	1.12868	0.876852
802	5.05	5.05	27.3	22.39	22.39	E7EM64_HUMAN	COP9 signalosome complex subunit 6 OS=Homo sapiens GN=COPS6 PE=4 SV=1	HUMAN	5	0.940564	1.07359	0.975113	1.09368
803	5.03	5.07	14.72	7.222	7.222	ACSL3_HUMAN	Long-chain-fatty-acid--CoA ligase 3 OS=Homo sapiens GN=ACSL3 PE=1 SV=3	HUMAN	3	1.42665	0.938975	1.77655	1.16684
804	5.03	5.07	25	18	18	Q5TA02_HUMAN	Glutathione S-transferase omega 1 (Fragment) OS=Homo sapiens GN=GSTO1 PE=2 SV=1	HUMAN	3	1.62529	1.78574	1.49467	1.65496
805	5.03	5.03	54.96	40.46	40.46	PIN4_HUMAN	Peptidyl-prolyl cis-trans isomerase NIMA-interacting 4 OS=Homo sapiens GN=PIN4 PE=1 SV=1	HUMAN	5	1.16488	1.06869	0.753384	0.695447
806	5.01	5.03	21.08	11.35	11.35	MAPK2_HUMAN	Isoform 2 of MAP kinase-activated protein kinase 2 OS=Homo sapiens GN=MAPKAPK2	HUMAN	3	0.629141	0.974683	0.480276	0.778769
807	5.01	5.01	17.74	12.57	9.427	SNX27_HUMAN	Sorting nexin-27 OS=Homo sapiens GN=SNX27 PE=1 SV=2	HUMAN	3	1.31199	0.997121	1.36411	1.03859
808	5	5.03	38.04	35.87	31.52	LGUL_HUMAN	Lactoylglutathione lyase OS=Homo sapiens GN=GLO1 PE=1 SV=4	HUMAN	5	0.841288	0.931231	0.892083	0.977995
809	4.99	5	28.46	14.1	14.1	C9JDE9_HUMAN	3-ketoacyl-CoA thiolase, peroxisomal OS=Homo sapiens GN=ACAA1 PE=3 SV=1	HUMAN	4	0.924645	1.36395	0.704871	1.03531
810	4.97	5.01	13.84	11.93	11.93	HAT1_HUMAN	Histone acetyltransferase type B catalytic subunit OS=Homo sapiens GN=HAT1 PE=1 SV=1	HUMAN	7	1.02947	0.948077	1.00355	0.940804
811	4.95	4.98	24.24	11.24	10.27	SF01_HUMAN	Isoform 3 of Splicing factor 1 OS=Homo sapiens GN=SF1	HUMAN	6	0.95529	0.969115	0.866731	0.872186
812	4.93	5.02	19.13	11.45	9.036	DHSA_HUMAN	Succinate dehydrogenase [ubiquinone] flavoprotein subunit, mitochondrial OS=Homo sapiens GN=SDHA PE=1 SV=2	HUMAN	4	1.25636	0.975447	1.14643	0.893186
813	4.93	4.94	22.15	10.51	10.51	2ABA_HUMAN	Serine/threonine-protein phosphatase 2A 55 kDa regulatory subunit B alpha isoform OS=Homo sapiens GN=PPP2R2A PE=1 SV=1	HUMAN	3	1.0988	0.80389	1.30243	0.953251
814	4.92	5.23	25.55	19.24	17.35	J3KPV7_HUMAN	3-mercaptopyruvate sulfurtransferase OS=Homo sapiens GN=MPST PE=4 SV=1	HUMAN	3	0.948126	1.0731	0.822328	0.932711
815	4.91	4.98	21.48	6.967	4.644	ARBK1_HUMAN	Beta-adrenergic receptor kinase 1 OS=Homo sapiens GN=ADRBK1 PE=1 SV=2	HUMAN	3	0.870498	0.85445	1.06627	1.12652
816	4.9	4.94	30.99	8.383	8.234	MTA2_HUMAN	Metastasis-associated protein MTA2 OS=Homo sapiens GN=MTA2 PE=1 SV=1	HUMAN	3	0.914127	0.736564	0.787759	0.638017
817	4.88	5.01	23.57	7.856	4.462	DDX46_HUMAN	Probable ATP-dependent RNA helicase DDX46 OS=Homo sapiens GN=DDX46 PE=1 SV=2	HUMAN	3	0.832984	0.807073	1.13446	1.09961
818	4.88	4.92	27.13	12.04	12.04	J3KPM7_HUMAN	NADH dehydrogenase [ubiquinone] iron-sulfur protein 2, mitochondrial OS=Homo sapiens GN=NDUFS2 PE=4 SV=1	HUMAN	5	1.06892	0.819863	1.12397	0.862107
819	4.87	4.88	19.68	8.371	8.371	C9IZE4_HUMAN	26S proteasome non-ATPase regulatory subunit 6 OS=Homo sapiens GN=PSMD6 PE=4 SV=1	HUMAN	3	0.745798	0.622241	0.84338	0.710979
820	4.86	4.92	18.16	8.421	4.211	SEC63_HUMAN	Translocation protein SEC63 homolog OS=Homo sapiens GN=SEC63 PE=1 SV=2	HUMAN	2	0.590409	0.985782	0.790385	1.29874
821	4.85	4.85	20.65	9.156	9.156	RED_HUMAN	Protein Red OS=Homo sapiens GN=IK PE=1 SV=3	HUMAN	4	0.934629	1.1462	1.30689	1.58882
822	4.84	4.84	13.93	7.252	7.252	API5_HUMAN	Apoptosis inhibitor 5 OS=Homo sapiens GN=API5 PE=1 SV=3	HUMAN	3	1.14081	1.01452	1.29345	1.197
823	4.84	4.84	32.31	25.17	15.65	H0YN81_HUMAN	WD repeat-containing protein 61 (Fragment) OS=Homo sapiens GN=WDR61 PE=4 SV=1	HUMAN	2	1.38912	1.53465	1.32281	1.44827
824	4.83	4.83	17.85	16.31	16.31	CY1_HUMAN	Cytochrome c1, heme protein, mitochondrial OS=Homo sapiens GN=CYC1 PE=1 SV=3	HUMAN	5	1.09218	1.06229	1.15986	1.12789
825	4.82	5.43	12.53	8.678	7.3	BRD3_HUMAN	Bromodomain-containing protein 3 OS=Homo sapiens GN=BRD3 PE=1 SV=1	HUMAN	3	0.978533	1.21588	0.941904	1.19472
826	4.81	4.88	62.62	37.38	37.38	J3KMY7_HUMAN	SRA stem-loop-interacting RNA-binding protein, mitochondrial OS=Homo sapiens GN=SLIRP PE=4 SV=1	HUMAN	3	1.33219	0.739931	1.33744	0.761563
827	4.8	4.8	10.71	3.39	3.39	NU153_HUMAN	Nuclear pore complex protein Nup153 OS=Homo sapiens GN=NUP153 PE=1 SV=2	HUMAN	3	0.753688	0.961576	0.743217	0.921815
828	4.79	4.82	13.9	7.561	6.22	DDX23_HUMAN	Probable ATP-dependent RNA helicase DDX23 OS=Homo sapiens GN=DDX23 PE=1 SV=3	HUMAN	3	1.02896	1.01391	0.9203	0.917461
829	4.79	4.79	22.58	14.25	14.25	J3QK90_HUMAN	NSFL1 cofactor p47 OS=Homo sapiens GN=NSFL1C PE=4 SV=1	HUMAN	3	1.00405	1.1165	1.10079	1.24668
830	4.78	4.78	13.39	3.812	3.812	AT1A1_HUMAN	Sodium/potassium-transporting ATPase subunit alpha-1 OS=Homo sapiens GN=ATP1A1 PE=1 SV=1	HUMAN	4	1.20199	1.26593	1.13804	1.11522
831	4.78	4.78	14.21	6.938	3.524	PSMD2_HUMAN	26S proteasome non-ATPase regulatory subunit 2 OS=Homo sapiens GN=PSMD2 PE=1 SV=3	HUMAN	2	1.09659	1.18686	0.968834	1.05215
832	4.77	4.81	16.19	14.57	14.57	NPS3A_HUMAN	Protein NipSnap homolog 3A OS=Homo sapiens GN=NIPSNAP3A PE=1 SV=2	HUMAN	3	1.22892	1.07744	1.19128	1.04984
833	4.76	4.83	52.34	30.84	30.84	HMGA1_HUMAN	High mobility group protein HMG-I/HMG-Y OS=Homo sapiens GN=HMGA1 PE=1 SV=3	HUMAN	3	0.646336	0.718023	0.592622	0.656401
834	4.75	4.82	26.16	17.56	17.56	Q8WYK3_HUMAN	Thymidylate synthase D OS=Homo sapiens GN=TS PE=2 SV=1	HUMAN	4	0.848919	0.956984	0.895662	1.01988
835	4.75	4.75	25.43	25.43	25.43	CS010_HUMAN	UPF0556 protein C19orf10 OS=Homo sapiens GN=C19orf10 PE=1 SV=1	HUMAN	3	1.51466	1.18137	1.07359	0.838541
836	4.71	4.81	28.05	19.11	13.01	BAP31_HUMAN	B-cell receptor-associated protein 31 OS=Homo sapiens GN=BCAP31 PE=1 SV=3	HUMAN	4	0.857365	0.898262	0.79209	0.821439
837	4.67	4.68	21.12	18.97	18.97	C9JRZ6_HUMAN	Coiled-coil-helix-coiled-coil-helix domain-containing protein 3, mitochondrial OS=Homo sapiens GN=CHCHD3 PE=4 SV=1	HUMAN	4	0.942425	0.998106	0.895978	0.945223
838	4.67	4.67	25.76	15.15	15.15	NDUS3_HUMAN	NADH dehydrogenase [ubiquinone] iron-sulfur protein 3, mitochondrial OS=Homo sapiens GN=NDUFS3 PE=1 SV=1	HUMAN	4	1.04849	1.27796	0.975226	1.19074
839	4.66	4.71	47.88	30.3	30.3	RL12_HUMAN	60S ribosomal protein L12 OS=Homo sapiens GN=RPL12 PE=1 SV=1	HUMAN	6	1.19789	0.922409	1.09057	0.844394
840	4.65	4.72	17.2	12.1	12.1	CDK9_HUMAN	Cyclin-dependent kinase 9 OS=Homo sapiens GN=CDK9 PE=1 SV=3	HUMAN	3	1.3336	1.27512	1.73716	1.46575
841	4.64	4.69	32.55	18.4	14.62	KTHY_HUMAN	Thymidylate kinase OS=Homo sapiens GN=DTYMK PE=1 SV=4	HUMAN	4	1.53029	1.52086	1.37994	1.39939
842	4.63	4.78	22.76	8.951	6.65	GELS_HUMAN	Gelsolin OS=Homo sapiens GN=GSN PE=1 SV=1	HUMAN	4	1.33468	1.64047	0.925317	1.14839
843	4.63	4.66	28.17	13.43	6.53	SNW1_HUMAN	SNW domain-containing protein 1 OS=Homo sapiens GN=SNW1 PE=1 SV=1	HUMAN	2	0.690674	0.741903	0.726747	0.778665
844	4.59	4.59	32.41	17.24	8.966	PIHD1_HUMAN	PIH1 domain-containing protein 1 OS=Homo sapiens GN=PIH1D1 PE=1 SV=1	HUMAN	2	0.864327	0.928067	1.03463	1.11354
845	4.57	4.61	18.55	3.837	3.837	RPA1_HUMAN	DNA-directed RNA polymerase I subunit RPA1 OS=Homo sapiens GN=POLR1A PE=1 SV=2	HUMAN	3	0.765608	0.869741	0.790367	0.887503
846	4.57	4.57	37.81	21.25	21.25	EIF3G_HUMAN	Eukaryotic translation initiation factor 3 subunit G OS=Homo sapiens GN=EIF3G PE=1 SV=2	HUMAN	3	0.601762	0.536916	0.582414	0.519445
847	4.56	4.59	25.21	15.69	6.845	J3KN66_HUMAN	Torsin-1A-interacting protein 1 OS=Homo sapiens GN=TOR1AIP1 PE=4 SV=1	HUMAN	3	0.478041	0.875689	0.516673	0.947987
848	4.54	4.66	28.48	17.34	17.34	RT35_HUMAN	28S ribosomal protein S35, mitochondrial OS=Homo sapiens GN=MRPS35 PE=1 SV=1	HUMAN	3	0.697743	0.807176	0.684323	0.802594
849	4.54	4.57	40.38	38.46	38.46	ERH_HUMAN	Enhancer of rudimentary homolog OS=Homo sapiens GN=ERH PE=1 SV=1	HUMAN	5	0.770456	0.792337	1.00507	1.02288
850	4.52	4.63	19.08	3.009	3.009	E9PD53_HUMAN	Structural maintenance of chromosomes protein OS=Homo sapiens GN=SMC4 PE=3 SV=1	HUMAN	3	1.16887	0.960283	0.919778	0.760351
851	4.51	4.52	32.42	29.12	18.68	MANF_HUMAN	Mesencephalic astrocyte-derived neurotrophic factor OS=Homo sapiens GN=MANF PE=1 SV=3	HUMAN	2	0.878569	1.25188	0.853598	1.21803
852	4.51	4.51	40.52	38.79	25	J3KQ83_HUMAN	ATP synthase-coupling factor 6, mitochondrial OS=Homo sapiens GN=ATP5J PE=4 SV=1	HUMAN	2	1.02782	1.02512	0.997688	0.990242
853	4.5	4.58	12.45	4.277	4.277	P5CS_HUMAN	Delta-1-pyrroline-5-carboxylate synthase OS=Homo sapiens GN=ALDH18A1 PE=1 SV=2	HUMAN	3	1.4226	0.963006	1.48973	0.982038
854	4.49	30.61	81.69	57.75	38.5	H12_HUMAN	Histone H1.2 OS=Homo sapiens GN=HIST1H1C PE=1 SV=2	HUMAN	18	0.915672	0.990611	0.733819	0.795344
855	4.49	4.49	33.77	10.71	8.117	J3KR44_HUMAN	Ubiquitin thioesterase OTUB1 OS=Homo sapiens GN=OTUB1 PE=4 SV=1	HUMAN	4	1.36031	1.26678	1.11917	1.04858
856	4.49	4.49	6.347	5.234	3.563	TNPO1_HUMAN	Transportin-1 OS=Homo sapiens GN=TNPO1 PE=1 SV=2	HUMAN	3	1.36178	1.51087	1.25801	1.39897
857	4.48	4.53	11.15	4.372	4.372	F8W904_HUMAN	Exportin-2 OS=Homo sapiens GN=CSE1L PE=4 SV=1	HUMAN	4	1.33219	1.38978	1.19844	1.26074
858	4.46	4.46	31.46	18.73	17.98	J3KPN1_HUMAN	Calcineurin B homologous protein 3 OS=Homo sapiens GN=TESC PE=4 SV=1	HUMAN	5	1.07229	0.962257	1.18705	1.06412
859	4.46	4.46	40.59	27.72	18.81	S10A4_HUMAN	Protein S100-A4 OS=Homo sapiens GN=S100A4 PE=1 SV=1	HUMAN	3	1.3528	1.77941	1.06115	1.38704
860	4.43	4.43	52.63	48.42	48.42	LSM2_HUMAN	U6 snRNA-associated Sm-like protein LSm2 OS=Homo sapiens GN=LSM2 PE=1 SV=1	HUMAN	3	0.697891	0.645976	0.880444	0.796048
861	4.42	4.42	21.24	16.06	10.88	LPXN_HUMAN	Leupaxin OS=Homo sapiens GN=LPXN PE=1 SV=1	HUMAN	4	0.924437	1.04763	0.957935	1.09875
862	4.41	4.44	10.06	5.988	2.754	CD97_HUMAN	CD97 antigen OS=Homo sapiens GN=CD97 PE=1 SV=4	HUMAN	2	0.728755	0.851475	0.682668	0.790504
863	4.41	4.42	17.36	11.58	7.395	GT251_HUMAN	Procollagen galactosyltransferase 1 OS=Homo sapiens GN=GLT25D1 PE=1 SV=1	HUMAN	3	1.45052	0.998065	0.82348	0.574071
864	4.41	4.41	26.58	26.58	18.35	PPAC_HUMAN	Low molecular weight phosphotyrosine protein phosphatase OS=Homo sapiens GN=ACP1 PE=1 SV=3	HUMAN	3	0.893165	1.1561	0.951104	1.13721
865	4.4	4.46	31.01	24.68	18.35	RS11_HUMAN	40S ribosomal protein S11 OS=Homo sapiens GN=RPS11 PE=1 SV=3	HUMAN	2	1.35044	1.03988	1.11013	0.855906
866	4.4	4.41	29.11	16	12	SQRD_HUMAN	Sulfide:quinone oxidoreductase, mitochondrial OS=Homo sapiens GN=SQRDL PE=1 SV=1	HUMAN	3	0.977108	0.947634	1.13117	1.09456
867	4.4	4.4	24.69	13.58	13.58	FA49B_HUMAN	Protein FAM49B OS=Homo sapiens GN=FAM49B PE=1 SV=1	HUMAN	6	0.618925	0.483994	0.655158	0.502749
868	4.4	4.4	23.22	21.98	16.41	MAT2B_HUMAN	Isoform 2 of Methionine adenosyltransferase 2 subunit beta OS=Homo sapiens GN=MAT2B	HUMAN	6	0.767562	0.770411	0.912011	0.906752
869	4.39	4.43	20.4	10.56	6.375	GNL3_HUMAN	Guanine nucleotide-binding protein-like 3 OS=Homo sapiens GN=GNL3 PE=1 SV=2	HUMAN	4	0.971369	1.31776	0.755653	1.05572
870	4.38	4.46	47.67	31.61	17.62	B1AJY7_HUMAN	26S proteasome non-ATPase regulatory subunit 10 OS=Homo sapiens GN=PSMD10 PE=4 SV=1	HUMAN	2	1.34424	0.930021	1.57032	1.09669
871	4.37	4.45	27.6	9.729	9.729	B4DLN1_HUMAN	Mitochondrial dicarboxylate carrier OS=Homo sapiens GN=SLC25A10 PE=2 SV=1	HUMAN	4	0.801658	1.09716	0.689335	0.943701
872	4.36	4.39	26.98	12.33	12.33	J3QSV6_HUMAN	Ribosomal L1 domain-containing protein 1 (Fragment) OS=Homo sapiens GN=RSL1D1 PE=4 SV=1	HUMAN	4	0.628694	0.715079	0.555858	0.6393
873	4.36	4.36	31.79	31.79	31.79	ASC_HUMAN	Apoptosis-associated speck-like protein containing a CARD OS=Homo sapiens GN=PYCARD PE=1 SV=2	HUMAN	4	1.25145	1.66336	1.02084	1.36062
874	4.35	4.44	26.84	17.11	17.11	Q5VWC4_HUMAN	26S proteasome non-ATPase regulatory subunit 4 OS=Homo sapiens GN=PSMD4 PE=2 SV=1	HUMAN	4	1.67844	1.22805	1.13585	0.972373
875	4.33	5.87	22.98	9.667	6.022	DEFI6_HUMAN	Differentially expressed in FDCP 6 homolog OS=Homo sapiens GN=DEF6 PE=1 SV=1	HUMAN	3	0.966763	0.979356	0.932086	0.958271
876	4.33	4.33	23.32	12.78	7.348	SGTA_HUMAN	Small glutamine-rich tetratricopeptide repeat-containing protein alpha OS=Homo sapiens GN=SGTA PE=1 SV=1	HUMAN	3	0.946963	1.06267	0.939061	1.05121
877	4.3	4.37	47.98	26.91	14.35	E9PGT1_HUMAN	Translin OS=Homo sapiens GN=TSN PE=4 SV=1	HUMAN	2	0.948984	0.892561	0.964904	0.894129
878	4.29	4.37	19.76	7.375	6.637	F5H2A9_HUMAN	Very long-chain-specific acyl-CoA dehydrogenase, mitochondrial OS=Homo sapiens GN=ACADVL PE=3 SV=1	HUMAN	5	1.30418	0.979064	1.24448	0.899455
879	4.29	4.33	26.28	13.78	9.936	RNH2B_HUMAN	Ribonuclease H2 subunit B OS=Homo sapiens GN=RNASEH2B PE=1 SV=1	HUMAN	2	1.09025	0.987992	1.00581	0.90669
880	4.28	4.33	19.22	13.75	8.281	SAE2_HUMAN	SUMO-activating enzyme subunit 2 OS=Homo sapiens GN=UBA2 PE=1 SV=2	HUMAN	3	1.04047	1.5376	0.698787	1.0352
881	4.27	4.33	12.96	3.994	3.919	E9PF10_HUMAN	Nuclear pore complex protein Nup155 OS=Homo sapiens GN=NUP155 PE=4 SV=1	HUMAN	4	0.803243	1.10545	1.19301	1.5416
882	4.27	4.27	28.91	19.91	15.64	BAG2_HUMAN	BAG family molecular chaperone regulator 2 OS=Homo sapiens GN=BAG2 PE=1 SV=1	HUMAN	2	0.507683	0.822083	0.657339	1.06632
883	4.25	4.25	35.61	18.18	9.848	B1AHD1_HUMAN	NHP2 non-histone chromosome protein 2-like 1 (S. cerevisiae) OS=Homo sapiens GN=NHP2L1 PE=4 SV=1	HUMAN	3	0.824872	1.10265	0.612843	0.821666
884	4.24	4.63	17.83	2.05	1.315	E7EP74_HUMAN	Golgin subfamily B member 1 OS=Homo sapiens GN=GOLGB1 PE=4 SV=1	HUMAN	3	1.23167	1.21174	1.59941	1.57344
885	4.23	4.29	52.85	36.59	17.89	RL35_HUMAN	60S ribosomal protein L35 OS=Homo sapiens GN=RPL35 PE=1 SV=2	HUMAN	4	0.766301	0.884729	0.68622	0.794047
886	4.23	4.25	24.13	5.769	4.72	B4DS13_HUMAN	Eukaryotic translation initiation factor 4B OS=Homo sapiens GN=EIF4B PE=2 SV=1	HUMAN	2	1.14782	0.940919	0.979803	0.808399
887	4.22	5.43	30.34	8.689	8.689	EWS_HUMAN	RNA-binding protein EWS OS=Homo sapiens GN=EWSR1 PE=1 SV=1	HUMAN	7	0.838289	0.903291	0.716193	0.774574
888	4.21	4.21	28.13	11.93	8.563	PP1B_HUMAN	Serine/threonine-protein phosphatase PP1-beta catalytic subunit OS=Homo sapiens GN=PPP1CB PE=1 SV=3	HUMAN	3	1.36446	1.29532	1.30464	1.24478
889	4.21	4.21	22.11	15.51	15.51	CRKL_HUMAN	Crk-like protein OS=Homo sapiens GN=CRKL PE=1 SV=1	HUMAN	3	0.899701	0.909178	0.99466	1.0065
890	4.2	4.31	14.85	4.758	2.707	FKB15_HUMAN	FK506-binding protein 15 OS=Homo sapiens GN=FKBP15 PE=1 SV=2	HUMAN	3	0.868652	0.924182	1.0734	1.15831
891	4.2	4.23	27.11	18.68	18.68	B7Z7Q0_HUMAN	Phosphatidylinositol transfer protein beta isoform OS=Homo sapiens GN=PITPNB PE=2 SV=1	HUMAN	3	1.04061	0.91915	1.14549	1.02146
892	4.2	4.2	13.75	10.96	7.459	ACL6A_HUMAN	Actin-like protein 6A OS=Homo sapiens GN=ACTL6A PE=1 SV=1	HUMAN	2	0.903019	1.09266	0.833417	1.0168
893	4.19	4.19	26.21	13.59	10.03	ADPPT_HUMAN	L-aminoadipate-semialdehyde dehydrogenase-phosphopantetheinyl transferase OS=Homo sapiens GN=AASDHPPT PE=1 SV=2	HUMAN	2	1.19879	1.3977	0.906386	1.05969
894	4.18	4.35	13.14	6.092	3.491	RPRD2_HUMAN	Regulation of nuclear pre-mRNA domain-containing protein 2 OS=Homo sapiens GN=RPRD2 PE=1 SV=1	HUMAN	2	0.934504	1.08517	0.869328	0.963561
895	4.18	4.18	23.02	10.44	6.19	E7EUC7_HUMAN	UTP--glucose-1-phosphate uridylyltransferase OS=Homo sapiens GN=UGP2 PE=4 SV=1	HUMAN	4	0.84804	0.956993	0.936165	1.05706
896	4.17	4.22	18.4	5.706	4.422	3BP1_HUMAN	SH3 domain-binding protein 1 OS=Homo sapiens GN=SH3BP1 PE=1 SV=3	HUMAN	2	1.55425	1.05118	1.60418	1.0926
897	4.16	4.18	19.21	8.748	6.518	B7Z738_HUMAN	Sec1 family domain-containing protein 1 OS=Homo sapiens GN=SCFD1 PE=2 SV=1	HUMAN	2	0.800438	1.2303	0.640213	0.988021
898	4.15	7.86	15.07	11.69	8.028	F5GYC4_HUMAN	Ribosomal protein S6 kinase alpha-3 OS=Homo sapiens GN=RPS6KA3 PE=4 SV=1	HUMAN	4	1.58914	1.10608	1.67785	1.17179
899	4.14	4.28	16.71	4.689	2.728	CTR9_HUMAN	RNA polymerase-associated protein CTR9 homolog OS=Homo sapiens GN=CTR9 PE=1 SV=1	HUMAN	3	0.595578	0.789536	1.03124	1.3606
900	4.13	4.22	42.72	33.98	22.82	BTF3_HUMAN	Transcription factor BTF3 OS=Homo sapiens GN=BTF3 PE=1 SV=1	HUMAN	7	0.360502	0.400694	0.422933	0.470446
901	4.13	4.15	11.01	5.739	2.28	RENT2_HUMAN	Regulator of nonsense transcripts 2 OS=Homo sapiens GN=UPF2 PE=1 SV=1	HUMAN	2	1.39645	0.975618	1.19669	0.836847
902	4.13	4.13	12.17	5.628	4.581	FES_HUMAN	Isoform 3 of Tyrosine-protein kinase Fes/Fps OS=Homo sapiens GN=FES	HUMAN	2	1.27224	0.778881	1.3624	0.820008
903	4.13	4.13	35.96	19.1	14.61	PCNP_HUMAN	PEST proteolytic signal-containing nuclear protein OS=Homo sapiens GN=PCNP PE=1 SV=2	HUMAN	2	1.24097	1.26709	1.01703	1.03956
904	4.12	4.17	18.17	9.174	9.174	G6PD_HUMAN	Isoform 3 of Glucose-6-phosphate 1-dehydrogenase OS=Homo sapiens GN=G6PD	HUMAN	6	0.760721	0.982075	0.768085	0.992242
905	4.12	4.13	14.63	6.176	5.2	K1967_HUMAN	DBIRD complex subunit KIAA1967 OS=Homo sapiens GN=KIAA1967 PE=1 SV=2	HUMAN	2	0.791016	1.17599	1.35104	2.05794
906	4.12	4.12	37.29	14.92	8.564	AVEN_HUMAN	Cell death regulator Aven OS=Homo sapiens GN=AVEN PE=1 SV=1	HUMAN	2	0.757577	0.977787	0.837536	1.0904
907	4.12	4.12	4.62	1.299	1.299	E9PAV3_HUMAN	Nascent polypeptide-associated complex subunit alpha OS=Homo sapiens GN=NACA PE=4 SV=1	HUMAN	2	0.399594	0.566859	0.373789	0.531742
908	4.12	4.12	46.58	46.58	34.25	E5RIM7_HUMAN	Copper transport protein ATOX1 OS=Homo sapiens GN=ATOX1 PE=4 SV=1	HUMAN	2	1.13995	1.2144	1.00624	1.09984
909	4.11	8.74	29.41	21.65	20.24	RBBP4_HUMAN	Histone-binding protein RBBP4 OS=Homo sapiens GN=RBBP4 PE=1 SV=3	HUMAN	11	0.863048	0.851291	0.892058	0.886833
910	4.11	4.18	17.15	6.332	3.166	LYAR_HUMAN	Cell growth-regulating nucleolar protein OS=Homo sapiens GN=LYAR PE=1 SV=2	HUMAN	2	1.00037	1.0312	0.95205	0.912248
911	4.11	4.12	23.88	8.992	8.992	SYDM_HUMAN	Aspartate--tRNA ligase, mitochondrial OS=Homo sapiens GN=DARS2 PE=1 SV=1	HUMAN	5	1.12977	2.35473	0.530498	1.10767
912	4.11	4.11	26.41	6.644	5.622	FAD1_HUMAN	FAD synthase OS=Homo sapiens GN=FLAD1 PE=1 SV=1	HUMAN	2	0.289237	0.386111	0.493774	0.660333
913	4.1	4.14	7.76	1.35	1.139	CNOT1_HUMAN	Isoform 2 of CCR4-NOT transcription complex subunit 1 OS=Homo sapiens GN=CNOT1	HUMAN	2	1.52609	1.24615	1.10737	0.772046
914	4.1	4.13	15.65	6.571	3.943	MOGS_HUMAN	Mannosyl-oligosaccharide glucosidase OS=Homo sapiens GN=MOGS PE=1 SV=5	HUMAN	2	0.94109	0.755248	1.02299	0.730264
915	4.1	4.12	12.75	5.632	4.251	E7ERB7_HUMAN	GEM-interacting protein OS=Homo sapiens GN=GMIP PE=4 SV=1	HUMAN	2	1.12716	0.700407	1.60124	0.983586
916	4.1	4.12	34.58	22.08	16.67	E9PB51_HUMAN	RNA-binding protein 4 (Fragment) OS=Homo sapiens GN=RBM4 PE=4 SV=1	HUMAN	3	0.899922	1.02485	0.816351	0.932224
917	4.1	4.11	12.98	6.906	6.63	G3XAH6_HUMAN	Poly(A) polymerase alpha OS=Homo sapiens GN=PAPOLA PE=4 SV=1	HUMAN	3	1.19968	0.858819	1.65059	1.17971
918	4.1	4.11	44.92	33.05	24.58	SMD2_HUMAN	Small nuclear ribonucleoprotein Sm D2 OS=Homo sapiens GN=SNRPD2 PE=1 SV=1	HUMAN	3	1.00417	0.98622	1.04877	1.02404
919	4.09	25.27	75.4	69.05	57.94	H2B1J_HUMAN	Histone H2B type 1-J OS=Homo sapiens GN=HIST1H2BJ PE=1 SV=3	HUMAN	50	0.206848	0.338683	0.180768	0.296583
920	4.09	4.16	16.96	4.14	3.344	E7EX90_HUMAN	Dynactin subunit 1 OS=Homo sapiens GN=DCTN1 PE=4 SV=1	HUMAN	2	1.18012	1.34066	0.844733	1.01188
921	4.09	4.13	30.61	12.02	10.2	UBXN6_HUMAN	UBX domain-containing protein 6 OS=Homo sapiens GN=UBXN6 PE=1 SV=1	HUMAN	2	0.813438	0.725459	0.993195	0.893578
922	4.09	4.09	22.82	13.41	11.76	UBR7_HUMAN	Putative E3 ubiquitin-protein ligase UBR7 OS=Homo sapiens GN=UBR7 PE=1 SV=2	HUMAN	3	1.18168	0.806868	1.15963	0.79917
923	4.09	4.09	29.31	8.128	5.665	ERP44_HUMAN	Endoplasmic reticulum resident protein 44 OS=Homo sapiens GN=ERP44 PE=1 SV=1	HUMAN	2	1.04569	1.35864	1.01188	1.31798
924	4.08	4.16	29.2	13.86	10.03	FA50A_HUMAN	Protein FAM50A OS=Homo sapiens GN=FAM50A PE=1 SV=2	HUMAN	2	0.868433	0.981524	0.839871	1.00329
925	4.08	4.08	17.05	8.881	8.881	TPP1_HUMAN	Tripeptidyl-peptidase 1 OS=Homo sapiens GN=TPP1 PE=1 SV=2	HUMAN	3	1.16798	0.879284	1.15978	0.873775
926	4.07	4.11	22.48	9.277	9.277	B1AH89_HUMAN	Tubulin tyrosine ligase-like family, member 12 OS=Homo sapiens GN=TTLL12 PE=4 SV=1	HUMAN	4	1.03813	0.928931	1.02289	0.919347
927	4.06	4.25	19.44	8.934	8.15	F8W8S0_HUMAN	Cytoplasmic dynein 1 intermediate chain 2 OS=Homo sapiens GN=DYNC1I2 PE=4 SV=1	HUMAN	2	1.0947	1.10484	1.05565	0.803788
928	4.06	4.14	17.8	4.207	4.207	B7ZKM0_HUMAN	SART3 protein OS=Homo sapiens GN=SART3 PE=2 SV=1	HUMAN	4	0.989219	0.910768	1.05627	0.976003
929	4.06	4.06	20.19	19.25	11.74	B7Z233_HUMAN	Acetyl-CoA acetyltransferase, cytosolic OS=Homo sapiens GN=ACAT2 PE=2 SV=1	HUMAN	2	1.34425	0.679886	2.19396	1.11163
930	4.05	4.1	16.67	6.151	6.151	SRP54_HUMAN	Signal recognition particle 54 kDa protein OS=Homo sapiens GN=SRP54 PE=1 SV=1	HUMAN	2	1.32646	1.21645	1.01718	0.934494
931	4.05	4.05	30.47	20.31	20.31	F5H7V7_HUMAN	NADH dehydrogenase [ubiquinone] 1 alpha subcomplex subunit 8 OS=Homo sapiens GN=NDUFA8 PE=4 SV=1	HUMAN	2	0.894253	1.21995	1.00744	1.36607
932	4.04	4.61	15.44	4.937	4.097	E7ENR4_HUMAN	Hexokinase-1 OS=Homo sapiens GN=HK1 PE=4 SV=1	HUMAN	2	1.56103	1.44853	0.925948	0.893094
933	4.04	4.2	14.36	2.81	2.504	ZN638_HUMAN	Isoform 3 of Zinc finger protein 638 OS=Homo sapiens GN=ZNF638	HUMAN	3	1.06145	0.898133	1.02478	0.88879
934	4.04	4.13	18.71	11.15	11.15	CNPY3_HUMAN	Protein canopy homolog 3 OS=Homo sapiens GN=CNPY3 PE=1 SV=1	HUMAN	2	0.235768	0.261788	0.396621	0.441182
935	4.04	4.12	24.37	7.012	6.177	DDX52_HUMAN	Probable ATP-dependent RNA helicase DDX52 OS=Homo sapiens GN=DDX52 PE=1 SV=3	HUMAN	2	0.381629	0.918924	0.288885	0.678812
936	4.04	4.1	37.31	37.31	37.31	J3QL01_HUMAN	60S ribosomal protein L38 OS=Homo sapiens GN=RPL38 PE=4 SV=1	HUMAN	2	0.865789	0.808718	0.819619	0.766821
937	4.04	4.04	27.89	19.47	12.11	J3QQ67_HUMAN	60S ribosomal protein L18 (Fragment) OS=Homo sapiens GN=RPL18 PE=4 SV=1	HUMAN	2	1.14871	0.770861	1.38044	0.921337
938	4.04	4.04	24.09	17.52	17.52	UCRI_HUMAN	Cytochrome b-c1 complex subunit Rieske, mitochondrial OS=Homo sapiens GN=UQCRFS1 PE=1 SV=2	HUMAN	2	0.875547	0.838661	1.09108	1.0748
939	4.03	14.92	41.64	18.73	18.59	LAP2A_HUMAN	Lamina-associated polypeptide 2, isoform alpha OS=Homo sapiens GN=TMPO PE=1 SV=2	HUMAN	11	0.711729	0.777258	0.699747	0.764962
940	4.03	4.53	7.475	2.963	2.088	AQR_HUMAN	Intron-binding protein aquarius OS=Homo sapiens GN=AQR PE=1 SV=4	HUMAN	2	1.18708	1.04277	1.59483	1.39438
941	4.03	4.17	14.25	1.56	1.56	GBF1_HUMAN	Golgi-specific brefeldin A-resistance guanine nucleotide exchange factor 1 OS=Homo sapiens GN=GBF1 PE=1 SV=2	HUMAN	2	1.34155	1.12228	1.53612	1.26812
942	4.03	4.11	23.19	9.409	9.409	G3V0I5_HUMAN	NADH dehydrogenase (Ubiquinone) flavoprotein 1, 51kDa, isoform CRA_c OS=Homo sapiens GN=NDUFV1 PE=4 SV=1	HUMAN	2	1.30646	1.19743	1.2138	1.11277
943	4.03	4.08	13.56	7.333	5.556	SYMC_HUMAN	Methionine--tRNA ligase, cytoplasmic OS=Homo sapiens GN=MARS PE=1 SV=2	HUMAN	2	1.00161	1.11035	0.855154	0.939293
944	4.03	4.05	17.44	3.101	3.101	SC24D_HUMAN	Protein transport protein Sec24D OS=Homo sapiens GN=SEC24D PE=1 SV=2	HUMAN	2	1.61681	1.27825	0.985637	0.780639
945	4.03	4.03	12.66	4.36	4.36	B3KTC7_HUMAN	Double-strand break repair protein MRE11A OS=Homo sapiens GN=MRE11A PE=2 SV=1	HUMAN	2	1.10167	1.32809	0.891954	1.05542
946	4.03	4.03	24.78	10	10	H0YN18_HUMAN	Proteasome subunit alpha type-4 OS=Homo sapiens GN=PSMA4 PE=4 SV=1	HUMAN	2	1.032	1.07972	0.953112	1.00526
947	4.03	4.03	76.11	32.74	32.74	B8ZZU8_HUMAN	Transcription elongation factor B (SIII), polypeptide 2 (18kDa, elongin B), isoform CRA_b OS=Homo sapiens GN=TCEB2 PE=4 SV=1	HUMAN	3	0.837656	0.904584	0.738934	0.84187
948	4.03	4.03	31.72	11.65	11.65	TOM34_HUMAN	Mitochondrial import receptor subunit TOM34 OS=Homo sapiens GN=TOMM34 PE=1 SV=2	HUMAN	3	0.963208	0.918456	0.936632	0.894622
949	4.02	6.08	42.97	36.72	24.22	H2AV_HUMAN	Histone H2A.V OS=Homo sapiens GN=H2AFV PE=1 SV=3	HUMAN	6	1.17053	1.47209	1.10374	1.39592
950	4.02	4.19	33.65	8.889	7.302	IF2A_HUMAN	Eukaryotic translation initiation factor 2 subunit 1 OS=Homo sapiens GN=EIF2S1 PE=1 SV=3	HUMAN	2	0.699677	0.503347	0.709685	0.487159
951	4.02	4.18	11.51	2.893	2.453	SMCA2_HUMAN	Probable global transcription activator SNF2L2 OS=Homo sapiens GN=SMARCA2 PE=1 SV=2	HUMAN	3	0.978228	0.955668	1.12757	1.10608
952	4.02	4.1	8.047	4.142	4.142	Q3KQS4_HUMAN	NOP2 protein OS=Homo sapiens GN=NOP2 PE=2 SV=1	HUMAN	2	0.731202	0.729366	0.541657	0.541264
953	4.02	4.05	30.6	5.853	5.853	GLSK_HUMAN	Isoform 3 of Glutaminase kidney isoform, mitochondrial OS=Homo sapiens GN=GLS	HUMAN	2	0.729453	1.07669	0.708487	1.01359
954	4.02	4.05	17.67	6.171	6.171	MIPEP_HUMAN	Mitochondrial intermediate peptidase OS=Homo sapiens GN=MIPEP PE=1 SV=2	HUMAN	2	1.57595	0.861566	1.83392	1.00138
955	4.02	4.05	13.62	4.669	4.669	DKC1_HUMAN	H/ACA ribonucleoprotein complex subunit 4 OS=Homo sapiens GN=DKC1 PE=1 SV=3	HUMAN	2	0.786824	0.850373	0.823139	0.897633
956	4.02	4.04	14.63	7.129	4.69	F2Z2V0_HUMAN	Copine-1 (Fragment) OS=Homo sapiens GN=CPNE1 PE=4 SV=1	HUMAN	2	0.942318	0.699523	1.05758	0.763523
957	4.02	4.03	31.05	13.68	13.68	C9JEJ2_HUMAN	Choline-phosphate cytidylyltransferase A OS=Homo sapiens GN=PCYT1A PE=4 SV=1	HUMAN	3	1.40993	3.42013	0.569355	1.38358
958	4.02	4.03	22.39	13.47	7.407	FIP1_HUMAN	Pre-mRNA 3'-end-processing factor FIP1 OS=Homo sapiens GN=FIP1L1 PE=1 SV=1	HUMAN	2	1.51308	1.5192	0.909742	0.915057
959	4.02	4.02	19.15	7.234	7.234	RMD3_HUMAN	Regulator of microtubule dynamics protein 3 OS=Homo sapiens GN=FAM82A2 PE=1 SV=2	HUMAN	2	0.832046	0.671092	1.18945	0.982824
960	4.02	4.02	33.23	17.08	17.08	PURA_HUMAN	Transcriptional activator protein Pur-alpha OS=Homo sapiens GN=PURA PE=1 SV=2	HUMAN	2	1.06691	1.16586	0.748852	0.803272
961	4.02	4.02	33.98	23.3	23.3	ATP5L_HUMAN	ATP synthase subunit g, mitochondrial OS=Homo sapiens GN=ATP5L PE=1 SV=3	HUMAN	2	0.333557	0.341319	0.309235	0.319862
962	4.02	4.02	9.286	8.929	8.929	TMX1_HUMAN	Thioredoxin-related transmembrane protein 1 OS=Homo sapiens GN=TMX1 PE=1 SV=1	HUMAN	4	0.645073	0.767943	0.577959	0.701726
963	4.01	5.31	52.91	18.02	18.02	CIRBP_HUMAN	Cold-inducible RNA-binding protein OS=Homo sapiens GN=CIRBP PE=1 SV=1	HUMAN	3	1.29901	1.58715	1.12068	1.37051
964	4.01	4.31	17.9	4.859	4.22	VAC14_HUMAN	Protein VAC14 homolog OS=Homo sapiens GN=VAC14 PE=1 SV=1	HUMAN	2	1.54057	0.770417	1.81188	0.907302
965	4.01	4.24	23	6.766	3.924	B4DKY1_HUMAN	Cysteine--tRNA ligase B OS=Homo sapiens GN=CARS PE=2 SV=1	HUMAN	3	0.713274	0.756737	0.806639	0.857086
966	4.01	4.13	17.55	6.915	6.915	SPB6_HUMAN	Serpin B6 OS=Homo sapiens GN=SERPINB6 PE=1 SV=3	HUMAN	2	1.26777	1.2233	0.993372	0.968414
967	4.01	4.1	13.74	8.283	8.283	C9J5N1_HUMAN	Alanyl-tRNA-editing protein Aarsd1 OS=Homo sapiens GN=AARSD1 PE=4 SV=1	HUMAN	2	0.962532	0.667683	1.12346	0.752683
968	4.01	4.08	20.48	11.04	9.237	E7ERF4_HUMAN	Adenylosuccinate lyase OS=Homo sapiens GN=ADSL PE=4 SV=1	HUMAN	3	0.860283	1.00151	0.932634	1.14455
969	4.01	4.07	14.25	4.354	4.354	RRP1B_HUMAN	Ribosomal RNA processing protein 1 homolog B OS=Homo sapiens GN=RRP1B PE=1 SV=3	HUMAN	2	0.526586	0.496729	0.661139	0.615909
970	4.01	4.06	15.28	3.036	2.562	CEBPZ_HUMAN	CCAAT/enhancer-binding protein zeta OS=Homo sapiens GN=CEBPZ PE=1 SV=3	HUMAN	2	1.09953	1.09028	0.970784	0.947249
971	4.01	4.04	14.35	5.68	5.68	RBM14_HUMAN	RNA-binding protein 14 OS=Homo sapiens GN=RBM14 PE=1 SV=2	HUMAN	2	0.880915	0.681447	1.22838	0.972669
972	4.01	4.04	20.88	12.65	6.765	GBB1_HUMAN	Guanine nucleotide-binding protein G(I)/G(S)/G(T) subunit beta-1 OS=Homo sapiens GN=GNB1 PE=1 SV=3	HUMAN	2	1.14781	1.17814	1.18879	1.22238
973	4.01	4.04	23.14	20.52	17.9	PA1B2_HUMAN	Platelet-activating factor acetylhydrolase IB subunit beta OS=Homo sapiens GN=PAFAH1B2 PE=1 SV=1	HUMAN	2	0.648914	1.45743	2.54811	5.73319
974	4.01	4.03	17.03	4.427	4.427	DDX54_HUMAN	ATP-dependent RNA helicase DDX54 OS=Homo sapiens GN=DDX54 PE=1 SV=2	HUMAN	2	1.7824	0.974903	1.77086	0.963634
975	4.01	4.01	11.34	2.629	2.629	SF3B3_HUMAN	Splicing factor 3B subunit 3 OS=Homo sapiens GN=SF3B3 PE=1 SV=4	HUMAN	2	1.19935	1.03034	1.18533	1.01084
976	4.01	4.01	22.42	7.143	5.556	PSMD5_HUMAN	26S proteasome non-ATPase regulatory subunit 5 OS=Homo sapiens GN=PSMD5 PE=1 SV=3	HUMAN	2	1.22128	1.57018	1.21747	1.52703
977	4.01	4.01	56.15	12.3	12.3	CN166_HUMAN	UPF0568 protein C14orf166 OS=Homo sapiens GN=C14orf166 PE=1 SV=1	HUMAN	2	0.946019	1.07731	0.945467	1.10168
978	4.01	4.01	15.85	7.045	7.045	VATB2_HUMAN	V-type proton ATPase subunit B, brain isoform OS=Homo sapiens GN=ATP6V1B2 PE=1 SV=3	HUMAN	3	0.556997	0.952935	0.655789	1.12396
979	4.01	4.01	10.76	7.595	7.595	CCDC6_HUMAN	Coiled-coil domain-containing protein 6 OS=Homo sapiens GN=CCDC6 PE=1 SV=2	HUMAN	4	1.51365	1.51992	1.19192	1.199
980	4.01	4.01	42.98	27.27	27.27	RFA3_HUMAN	Replication protein A 14 kDa subunit OS=Homo sapiens GN=RPA3 PE=1 SV=1	HUMAN	2	1.20438	1.25718	1.35069	1.41294
981	4	6.21	26	21	18.5	UBE2K_HUMAN	Ubiquitin-conjugating enzyme E2 K OS=Homo sapiens GN=UBE2K PE=1 SV=3	HUMAN	3	1.15824	1.02503	1.21692	1.07734
982	4	6.08	21.79	5.743	5.743	RBP56_HUMAN	TATA-binding protein-associated factor 2N OS=Homo sapiens GN=TAF15 PE=1 SV=1	HUMAN	4	0.725021	0.719978	0.732778	0.728984
983	4	4.44	29.76	4.578	3.863	NOLC1_HUMAN	Nucleolar and coiled-body phosphoprotein 1 OS=Homo sapiens GN=NOLC1 PE=1 SV=2	HUMAN	2	0.984888	0.823002	1.13014	0.963205
984	4	4.31	14.12	9.076	8.235	E9PDQ9_HUMAN	ETS-related transcription factor Elf-1 OS=Homo sapiens GN=ELF1 PE=3 SV=1	HUMAN	2	1.51891	1.18948	1.06033	0.833744
985	4	4.3	25.56	5.432	4.815	GRAP1_HUMAN	Isoform 4 of GRIP1-associated protein 1 OS=Homo sapiens GN=GRIPAP1	HUMAN	2	1.30265	1.12302	1.03868	0.956916
986	4	4.12	7.315	1.44	1.44	USP9X_HUMAN	Probable ubiquitin carboxyl-terminal hydrolase FAF-X OS=Homo sapiens GN=USP9X PE=1 SV=3	HUMAN	2	1.19349	0.78925	1.7719	1.18816
987	4	4.12	15.83	4.146	4.146	VPS35_HUMAN	Vacuolar protein sorting-associated protein 35 OS=Homo sapiens GN=VPS35 PE=1 SV=2	HUMAN	2	1.47913	1.51173	1.54438	1.58125
988	4	4.11	14.14	3.342	3.342	C9J2Y9_HUMAN	DNA-directed RNA polymerase OS=Homo sapiens GN=POLR2B PE=3 SV=2	HUMAN	2	0.0972243	0.373368	0.172136	0.662233
989	4	4.1	22.8	8.238	7.28	PRP4_HUMAN	U4/U6 small nuclear ribonucleoprotein Prp4 OS=Homo sapiens GN=PRPF4 PE=1 SV=2	HUMAN	2	0.890099	0.634457	1.25757	0.899803
990	4	4.09	11.25	4.3	4.3	GCP3_HUMAN	Gamma-tubulin complex component 3 OS=Homo sapiens GN=TUBGCP3 PE=1 SV=2	HUMAN	2	1.29205	1.14978	1.0162	0.903226
991	4	4.09	15.64	11.17	11.17	DJB11_HUMAN	DnaJ homolog subfamily B member 11 OS=Homo sapiens GN=DNAJB11 PE=1 SV=1	HUMAN	3	0.982729	0.757086	1.02185	0.790851
992	4	4.08	13.7	4.252	4.252	KSYK_HUMAN	Tyrosine-protein kinase SYK OS=Homo sapiens GN=SYK PE=1 SV=1	HUMAN	2	1.27945	1.01454	1.21861	0.972619
993	4	4.07	19.84	6.667	5.714	F8W9X7_HUMAN	Coiled-coil domain-containing protein 93 OS=Homo sapiens GN=CCDC93 PE=4 SV=1	HUMAN	2	1.70945	1.62466	0.69939	0.710115
994	4	4.07	19.47	8.628	8.628	EI2BG_HUMAN	Translation initiation factor eIF-2B subunit gamma OS=Homo sapiens GN=EIF2B3 PE=1 SV=1	HUMAN	2	1.10825	1.35914	1.60952	1.85548
995	4	4.06	28.65	8.846	5.385	SCOT1_HUMAN	Succinyl-CoA:3-ketoacid coenzyme A transferase 1, mitochondrial OS=Homo sapiens GN=OXCT1 PE=1 SV=1	HUMAN	3	0.758129	1.13072	0.788459	1.17682
996	4	4.06	26.02	19.51	19.51	TXD17_HUMAN	Thioredoxin domain-containing protein 17 OS=Homo sapiens GN=TXNDC17 PE=1 SV=1	HUMAN	3	0.77762	0.98013	0.828108	1.04214
997	4	4.05	10.9	2.908	2.908	UBP4_HUMAN	Ubiquitin carboxyl-terminal hydrolase 4 OS=Homo sapiens GN=USP4 PE=1 SV=3	HUMAN	2	1.00143	0.893718	1.19494	1.06173
998	4	4.05	10.53	4.135	4.135	UBP10_HUMAN	Ubiquitin carboxyl-terminal hydrolase 10 OS=Homo sapiens GN=USP10 PE=1 SV=2	HUMAN	2	0.738373	0.846418	0.594453	0.682658
999	4	4.05	12.12	3.821	3.821	GIT2_HUMAN	ARF GTPase-activating protein GIT2 OS=Homo sapiens GN=GIT2 PE=1 SV=2	HUMAN	3	1.98753	1.63847	1.95176	1.61186
1000	4	4.05	23.33	18.89	18.89	NIP7_HUMAN	60S ribosome subunit biogenesis protein NIP7 homolog OS=Homo sapiens GN=NIP7 PE=1 SV=1	HUMAN	2	1.17204	1.25802	1.76643	1.84611
1001	4	4.04	13.26	4.027	4.027	RTN4_HUMAN	Reticulon-4 OS=Homo sapiens GN=RTN4 PE=1 SV=2	HUMAN	5	1.31971	1.02764	1.3158	1.00743
1002	4	4.04	20.5	5.952	5.952	G3V1D3_HUMAN	Dipeptidyl peptidase 3 OS=Homo sapiens GN=DPP3 PE=4 SV=1	HUMAN	2	0.970564	0.960589	0.851466	0.844224
1003	4	4.04	22.11	7.538	7.538	RPC4_HUMAN	DNA-directed RNA polymerase III subunit RPC4 OS=Homo sapiens GN=POLR3D PE=1 SV=2	HUMAN	2	1.21782	0.958961	2.54218	2.00415
1004	4	4.04	15.87	7.516	7.516	SAS10_HUMAN	Something about silencing protein 10 OS=Homo sapiens GN=UTP3 PE=1 SV=1	HUMAN	2	1.23832	1.30911	0.985937	1.02845
1005	4	4.04	16.37	11.95	11.95	VATE1_HUMAN	V-type proton ATPase subunit E 1 OS=Homo sapiens GN=ATP6V1E1 PE=1 SV=1	HUMAN	2	0.983888	1.25473	1.08191	1.37973
1006	4	4.03	20.19	4.808	4.808	PAPS1_HUMAN	Bifunctional 3'-phosphoadenosine 5'-phosphosulfate synthase 1 OS=Homo sapiens GN=PAPSS1 PE=1 SV=2	HUMAN	2	0.830863	0.974365	0.983879	1.16992
1007	4	4.03	17.48	9.553	9.553	TOM1_HUMAN	Target of Myb protein 1 OS=Homo sapiens GN=TOM1 PE=1 SV=2	HUMAN	2	1.55333	0.914719	1.56194	0.912567
1008	4	4.03	12.16	5.795	4.659	H3BVG0_HUMAN	Nuclear pore complex protein Nup93 OS=Homo sapiens GN=NUP93 PE=4 SV=1	HUMAN	2	0.817346	0.886162	0.752339	0.820531
1009	4	4.03	19.39	9.184	9.184	B7Z7E9_HUMAN	Aspartate aminotransferase OS=Homo sapiens GN=GOT1 PE=2 SV=1	HUMAN	3	1.02255	1.367	1.35996	1.79584
1010	4	4.03	9.217	2.778	2.778	F5GXG0_HUMAN	E3 ubiquitin-protein ligase UHRF1 OS=Homo sapiens GN=UHRF1 PE=4 SV=1	HUMAN	2	1.37881	1.28234	1.74187	1.6112
1011	4	4.03	17.16	6.356	6.356	B4DVE7_HUMAN	Annexin OS=Homo sapiens GN=ANXA11 PE=2 SV=1	HUMAN	2	1.07876	1.04999	0.961934	0.978236
1012	4	4.03	51.38	17.68	17.68	ARF3_HUMAN	ADP-ribosylation factor 3 OS=Homo sapiens GN=ARF3 PE=1 SV=2	HUMAN	2	1.25487	0.623864	1.33655	0.665659
1013	4	4.03	13.79	4.105	4.105	ALBU_HUMAN	Serum albumin OS=Homo sapiens GN=ALB PE=1 SV=2	HUMAN	4	1.28374	1.6266	0.87348	1.10875
1014	4	4.03	28.29	7.692	7.692	AURKA_HUMAN	Aurora kinase A OS=Homo sapiens GN=AURKA PE=1 SV=2	HUMAN	2	1.61621	1.85134	1.0939	1.25183
1015	4	4.03	10.76	4.496	4.496	J3KR72_HUMAN	Transcription initiation factor TFIID subunit 6 OS=Homo sapiens GN=TAF6 PE=4 SV=1	HUMAN	3	0.813116	0.71393	0.958906	0.842729
1016	4	4.03	22.91	14.98	14.98	IDI1_HUMAN	Isopentenyl-diphosphate Delta-isomerase 1 OS=Homo sapiens GN=IDI1 PE=1 SV=2	HUMAN	2	0.921715	0.621164	1.19223	0.804666
1017	4	4.03	9.278	5.155	5.155	J3KN32_HUMAN	REST corepressor 1 OS=Homo sapiens GN=RCOR1 PE=4 SV=1	HUMAN	2	1.06719	0.833539	1.09473	0.834653
1018	4	4.03	8.255	5.253	5.253	ARSB_HUMAN	Arylsulfatase B OS=Homo sapiens GN=ARSB PE=1 SV=1	HUMAN	2	0.754361	0.777228	0.657458	0.637856
1019	4	4.03	20.7	14.39	14.39	F8W6R3_HUMAN	Elongation factor Ts, mitochondrial OS=Homo sapiens GN=TSFM PE=3 SV=1	HUMAN	3	1.04621	1.27145	0.85767	1.04486
1020	4	4.03	25.21	21.85	21.85	E5RJD8_HUMAN	Tubulin-specific chaperone A OS=Homo sapiens GN=TBCA PE=4 SV=1	HUMAN	3	1.28728	1.23997	1.15068	1.11746
1021	4	4.03	16.58	6.842	6.842	VASP_HUMAN	Vasodilator-stimulated phosphoprotein OS=Homo sapiens GN=VASP PE=1 SV=3	HUMAN	2	1.33853	1.16672	1.37238	1.19277
1022	4	4.03	27.45	25.49	25.49	WIBG_HUMAN	Partner of Y14 and mago OS=Homo sapiens GN=WIBG PE=1 SV=1	HUMAN	2	0.753755	0.814898	0.76406	0.830351
1023	4	4.03	4.557	4.064	4.064	CHAP1_HUMAN	Chromosome alignment-maintaining phosphoprotein 1 OS=Homo sapiens GN=CHAMP1 PE=1 SV=2	HUMAN	2	1.37286	0.888824	1.61655	1.05689
1024	4	4.03	19.19	16.86	16.86	NDUBA_HUMAN	NADH dehydrogenase [ubiquinone] 1 beta subcomplex subunit 10 OS=Homo sapiens GN=NDUFB10 PE=1 SV=3	HUMAN	2	1.06034	1.00112	1.04656	0.989056
1025	4	4.02	36.88	10.99	10.99	HMGN5_HUMAN	High mobility group nucleosome-binding domain-containing protein 5 OS=Homo sapiens GN=HMGN5 PE=1 SV=1	HUMAN	2	1.12419	1.05297	1.16012	1.09983
1026	4	4.02	26.91	9.635	9.635	NB5R3_HUMAN	NADH-cytochrome b5 reductase 3 OS=Homo sapiens GN=CYB5R3 PE=1 SV=3	HUMAN	2	1.21571	1.04268	1.12961	0.970899
1027	4	4.02	23.75	8.438	8.438	J3KQJ1_HUMAN	Sulfatase-modifying factor 2 OS=Homo sapiens GN=SUMF2 PE=4 SV=1	HUMAN	2	0.502662	0.593165	0.649632	0.765952
1028	4	4.02	12.61	3.151	3.151	AUP1_HUMAN	Ancient ubiquitous protein 1 OS=Homo sapiens GN=AUP1 PE=1 SV=1	HUMAN	2	0.710393	0.604104	0.799165	0.680998
1029	4	4.02	15.35	10.74	10.74	NCF1B_HUMAN	Putative neutrophil cytosol factor 1B OS=Homo sapiens GN=NCF1B PE=5 SV=2	HUMAN	2	0.76414	2.47858	0.239775	0.779132
1030	4	4.02	26.42	17.45	17.45	PDC10_HUMAN	Programmed cell death protein 10 OS=Homo sapiens GN=PDCD10 PE=1 SV=1	HUMAN	3	1.15831	1.22912	0.96216	1.02585
1031	4	4.02	18.45	9.709	9.709	MAT1_HUMAN	CDK-activating kinase assembly factor MAT1 OS=Homo sapiens GN=MNAT1 PE=1 SV=1	HUMAN	2	0.583881	0.631215	0.957612	0.957894
1032	4	4.02	20	19.43	19.43	NDUS4_HUMAN	NADH dehydrogenase [ubiquinone] iron-sulfur protein 4, mitochondrial OS=Homo sapiens GN=NDUFS4 PE=1 SV=1	HUMAN	2	1.1	1.13446	1.18727	1.23628
1033	4	4.01	16.18	2.651	2.651	G8JLK7_HUMAN	Nucleolar protein 6 OS=Homo sapiens GN=NOL6 PE=4 SV=1	HUMAN	2	1.2074	0.956993	1.03694	0.819351
1034	4	4.01	12.08	8.74	8.74	E9PDS0_HUMAN	Acid ceramidase subunit beta OS=Homo sapiens GN=ASAH1 PE=4 SV=1	HUMAN	2	0.455557	1.00414	0.883683	1.84097
1035	4	4.01	16.76	11.36	11.36	E5RGA2_HUMAN	Eukaryotic translation initiation factor 3 subunit E OS=Homo sapiens GN=EIF3E PE=3 SV=1	HUMAN	9	1.01136	1.00165	1.05689	1.04882
1036	4	4.01	6.439	6.439	5.433	ADPGK_HUMAN	ADP-dependent glucokinase OS=Homo sapiens GN=ADPGK PE=1 SV=1	HUMAN	2	1.01286	1.29012	0.800416	1.04327
1037	4	4	28.3	5.927	5.927	EI2BD_HUMAN	Translation initiation factor eIF-2B subunit delta OS=Homo sapiens GN=EIF2B4 PE=1 SV=2	HUMAN	3	0.996935	0.547822	1.30097	0.71617
1038	4	4	18.91	5.672	5.672	MCES_HUMAN	mRNA cap guanine-N7 methyltransferase OS=Homo sapiens GN=RNMT PE=1 SV=1	HUMAN	2	0.592991	1.04458	0.549048	0.975087
1039	4	4	53.13	17.71	17.71	J3KS15_HUMAN	Peptidyl-tRNA hydrolase ICT1, mitochondrial (Fragment) OS=Homo sapiens GN=ICT1 PE=4 SV=1	HUMAN	2	0.687703	0.942362	0.690543	0.910868
1040	4	4	15.02	5.119	5.119	F5GYC1_HUMAN	ATP-binding cassette sub-family D member 3 OS=Homo sapiens GN=ABCD3 PE=3 SV=1	HUMAN	2	1.0818	0.765585	1.30531	0.925408
1041	4	4	37.54	9.61	9.61	ETFA_HUMAN	Electron transfer flavoprotein subunit alpha, mitochondrial OS=Homo sapiens GN=ETFA PE=1 SV=1	HUMAN	2	1.31887	1.25873	1.46625	1.40189
1042	4	4	23.76	8.706	8.706	ACADM_HUMAN	Isoform 2 of Medium-chain specific acyl-CoA dehydrogenase, mitochondrial OS=Homo sapiens GN=ACADM	HUMAN	2	0.783875	0.770215	1.03498	1.02712
1043	4	4	28.36	7.824	7.824	B4DQJ1_HUMAN	U5 small nuclear ribonucleoprotein 40 kDa protein OS=Homo sapiens GN=SNRNP40 PE=2 SV=1	HUMAN	3	0.573317	0.533576	0.822293	0.766664
1044	4	4	13.62	3.204	3.204	COPG1_HUMAN	Coatomer subunit gamma-1 OS=Homo sapiens GN=COPG1 PE=1 SV=1	HUMAN	3	0.903508	0.789514	0.919029	0.807008
1045	4	4	20.25	8.282	8.282	RPR1B_HUMAN	Regulation of nuclear pre-mRNA domain-containing protein 1B OS=Homo sapiens GN=RPRD1B PE=1 SV=1	HUMAN	2	0.869471	1.12689	0.853836	1.10861
1046	4	4	41.44	14.45	14.45	Q5QPM7_HUMAN	Proteasome (Prosome, macropain) inhibitor subunit 1 (PI31) OS=Homo sapiens GN=PSMF1 PE=2 SV=2	HUMAN	2	1.17912	1.03498	0.853792	0.740091
1047	4	4	29.18	10.82	10.82	C9JU95_HUMAN	Replication factor C subunit 3 OS=Homo sapiens GN=RFC3 PE=4 SV=1	HUMAN	2	1.60179	1.16336	1.36025	1.00309
1048	4	4	21.07	11.64	11.64	C9JK83_HUMAN	STAM-binding protein (Fragment) OS=Homo sapiens GN=STAMBP PE=4 SV=1	HUMAN	3	0.719067	0.921447	1.27864	1.29827
1049	4	4	16.63	5.736	5.736	DC1L1_HUMAN	Cytoplasmic dynein 1 light intermediate chain 1 OS=Homo sapiens GN=DYNC1LI1 PE=1 SV=3	HUMAN	2	1.07364	1.09622	1.01953	1.04129
1050	4	4	35.48	16.59	16.59	GRPE1_HUMAN	GrpE protein homolog 1, mitochondrial OS=Homo sapiens GN=GRPEL1 PE=1 SV=2	HUMAN	2	0.525551	0.824046	0.515097	0.808108
1051	4	4	21.09	7.91	7.91	SMRD2_HUMAN	SWI/SNF-related matrix-associated actin-dependent regulator of chromatin subfamily D member 2 OS=Homo sapiens GN=SMARCD2 PE=1 SV=3	HUMAN	2	0.904683	0.968911	0.91266	0.916848
1052	4	4	25	10.26	10.26	TRADD_HUMAN	Tumor necrosis factor receptor type 1-associated DEATH domain protein OS=Homo sapiens GN=TRADD PE=1 SV=2	HUMAN	2	0.795819	1.05156	0.907465	1.2439
1053	4	4	22.35	4.585	4.585	Q53XA7_HUMAN	Fumarylacetoacetase OS=Homo sapiens GN=DKFZp686F13224 PE=2 SV=1	HUMAN	2	1.04903	0.834103	0.975856	0.785459
1054	4	4	23.36	10.53	10.53	H3BNT2_HUMAN	Ubiquinone biosynthesis protein COQ9, mitochondrial (Fragment) OS=Homo sapiens GN=COQ9 PE=4 SV=1	HUMAN	2	1.13991	1.09815	1.34103	1.28939
1055	4	4	33.06	11.43	11.43	E7EQY1_HUMAN	Protein FAM136A OS=Homo sapiens GN=FAM136A PE=4 SV=1	HUMAN	2	1.37396	0.813944	1.71791	1.00885
1056	4	4	44.26	30.21	17.45	TMED9_HUMAN	Transmembrane emp24 domain-containing protein 9 OS=Homo sapiens GN=TMED9 PE=1 SV=2	HUMAN	2	0.947855	2.83744	0.48425	1.45221
1057	4	4	30.17	8.621	8.621	ASHWN_HUMAN	Ashwin OS=Homo sapiens GN=C2orf49 PE=1 SV=1	HUMAN	2	0.849903	0.600597	0.718653	0.509813
1058	4	4	22.56	11.28	11.28	BUB3_HUMAN	Mitotic checkpoint protein BUB3 OS=Homo sapiens GN=BUB3 PE=1 SV=1	HUMAN	5	1.09408	1.07435	1.1915	1.17211
1059	4	4	37.36	20.11	20.11	MCA3_HUMAN	Eukaryotic translation elongation factor 1 epsilon-1 OS=Homo sapiens GN=EEF1E1 PE=1 SV=1	HUMAN	2	2.79417	2.01973	2.85129	2.06471
1060	4	4	37.93	22.07	22.07	J3QKR3_HUMAN	Proteasome subunit beta type-3 (Fragment) OS=Homo sapiens GN=PSMB3 PE=4 SV=1	HUMAN	2	0.0244681	2.1	0.0244374	0.967301
1061	4	4	32.08	18.24	18.24	E9PNT8_HUMAN	Mitochondrial carrier homolog 2 (Fragment) OS=Homo sapiens GN=MTCH2 PE=3 SV=1	HUMAN	2	1.15913	1.06914	1.04062	1.03335
1062	4	4	17.14	8.184	8.184	B7Z418_HUMAN	Integrin-linked protein kinase OS=Homo sapiens GN=ILK PE=2 SV=1	HUMAN	2	1.78918	1.75071	1.38123	1.35394
1063	4	4	34.17	25	25	B4DJP7_HUMAN	Small nuclear ribonucleoprotein Sm D3 OS=Homo sapiens GN=SNRPD3 PE=2 SV=1	HUMAN	5	0.977857	0.928257	0.928374	0.885189
1064	4	4	23.95	12.55	12.55	A3KFL4_HUMAN	Exosome complex component RRP4 OS=Homo sapiens GN=EXOSC2 PE=4 SV=1	HUMAN	2	0.965062	0.601967	1.0667	0.703729
1065	4	4	27.31	15.87	15.87	NUBP2_HUMAN	Cytosolic Fe-S cluster assembly factor NUBP2 OS=Homo sapiens GN=NUBP2 PE=1 SV=1	HUMAN	2	1.18112	0.788668	1.0578	0.716226
1066	4	4	22.16	13.77	13.77	UFC1_HUMAN	Ubiquitin-fold modifier-conjugating enzyme 1 OS=Homo sapiens GN=UFC1 PE=1 SV=3	HUMAN	2	1.01405	0.882122	0.878455	0.762825
1067	4	4	40.82	27.21	27.21	CHSP1_HUMAN	Calcium-regulated heat stable protein 1 OS=Homo sapiens GN=CARHSP1 PE=1 SV=2	HUMAN	2	1.20973	0.938865	1.0049	0.781296
1068	4	4	27.48	10.93	10.93	DOHH_HUMAN	Deoxyhypusine hydroxylase OS=Homo sapiens GN=DOHH PE=1 SV=1	HUMAN	2	1.0091	1.15857	0.977656	1.12723
1069	4	4	26.61	11.01	11.01	RB11B_HUMAN	Ras-related protein Rab-11B OS=Homo sapiens GN=RAB11B PE=1 SV=4	HUMAN	2	1.33422	1.5642	1.29069	1.50517
1070	4	4	15	6.818	6.818	CTBP1_HUMAN	C-terminal-binding protein 1 OS=Homo sapiens GN=CTBP1 PE=1 SV=2	HUMAN	2	1.2441	0.98716	1.52308	1.20363
1071	4	4	30.84	25.11	25.11	BASP1_HUMAN	Brain acid soluble protein 1 OS=Homo sapiens GN=BASP1 PE=1 SV=2	HUMAN	3	1.22824	0.924213	1.02987	0.765854
1072	4	4	31.98	13.71	13.71	8ODP_HUMAN	7,8-dihydro-8-oxoguanine triphosphatase OS=Homo sapiens GN=NUDT1 PE=1 SV=3	HUMAN	2	1.30571	1.54843	2.05479	2.44112
1073	4	4	18.39	11.49	11.49	ASNA_HUMAN	ATPase ASNA1 OS=Homo sapiens GN=ASNA1 PE=1 SV=2	HUMAN	3	0.691736	0.884423	1.11517	1.43241
1074	4	4	12.83	5.973	5.973	TIM44_HUMAN	Mitochondrial import inner membrane translocase subunit TIM44 OS=Homo sapiens GN=TIMM44 PE=1 SV=2	HUMAN	2	0.951223	0.994097	0.912119	0.952634
1075	4	4	28.71	28.71	28.71	Q5TAQ0_HUMAN	Mitochondrial nucleoid factor 1 OS=Homo sapiens GN=MNF1 PE=2 SV=1	HUMAN	2	1.20663	1.14335	1.33601	1.25007
1076	4	4	14.63	7.447	7.447	Q5RIB0_HUMAN	COBW domain containing 5 OS=Homo sapiens GN=CBWD5 PE=2 SV=1	HUMAN	2	0.925897	0.597786	1.5057	0.973866
1077	4	4	65.38	33.33	33.33	C9JNV3_HUMAN	N-alpha-acetyltransferase 38, NatC auxiliary subunit (Fragment) OS=Homo sapiens GN=NAA38 PE=4 SV=1	HUMAN	2	0.90773	0.791275	1.17378	1.02502
1078	4	4	22.78	13.51	13.51	HDHD2_HUMAN	Haloacid dehalogenase-like hydrolase domain-containing protein 2 OS=Homo sapiens GN=HDHD2 PE=1 SV=1	HUMAN	2	0.857846	1.15567	0.884673	1.19056
1079	4	4	15.2	11.99	11.99	CR025_HUMAN	Isoform 2 of Uncharacterized protein C18orf25 OS=Homo sapiens GN=C18orf25	HUMAN	2	1.62747	1.72968	1.12576	1.2018
1080	4	4	9.474	8.421	8.421	NUP43_HUMAN	Nucleoporin Nup43 OS=Homo sapiens GN=NUP43 PE=1 SV=1	HUMAN	2	0.992014	0.920941	1.69068	1.57236
1081	4	4	32.99	20.3	20.3	SPC24_HUMAN	Kinetochore protein Spc24 OS=Homo sapiens GN=SPC24 PE=1 SV=2	HUMAN	2	1.14388	0.742189	1.16023	0.7537
1082	4	4	28.17	16.9	16.9	HBA_HUMAN	Hemoglobin subunit alpha OS=Homo sapiens GN=HBA1 PE=1 SV=2	HUMAN	3	0.927074	1.80067	0.733295	1.43008
1083	4	4	6.364	5.455	5.455	SOAT1_HUMAN	Sterol O-acyltransferase 1 OS=Homo sapiens GN=SOAT1 PE=1 SV=3	HUMAN	2	0.831829	0.748473	0.680834	0.613935
1084	4	4	22.33	22.33	22.33	J3KPM8_HUMAN	Cytochrome c oxidase subunit 6B1 OS=Homo sapiens GN=COX6B1 PE=4 SV=1	HUMAN	3	1.14167	0.863913	1.16736	0.875005
1085	4	4	6.506	6.506	6.506	C9JG97_HUMAN	Angio-associated migratory cell protein OS=Homo sapiens GN=AAMP PE=4 SV=1	HUMAN	2	1.05851	1.24293	1.17129	1.37449
1086	4	4	8.287	8.287	8.287	HPBP1_HUMAN	Hsp70-binding protein 1 OS=Homo sapiens GN=HSPBP1 PE=1 SV=1	HUMAN	2	0.893525	1.05183	1.1034	1.29611
1087	4	4	49.15	49.15	49.15	4EBP1_HUMAN	Eukaryotic translation initiation factor 4E-binding protein 1 OS=Homo sapiens GN=EIF4EBP1 PE=1 SV=3	HUMAN	5	0.582852	0.85146	0.770418	1.06958
1088	4	4	18.87	18.87	18.87	RU1C_HUMAN	U1 small nuclear ribonucleoprotein C OS=Homo sapiens GN=SNRPC PE=1 SV=1	HUMAN	3	1.08447	1.16288	1.04132	1.11861
1089	4	4	22.93	22.93	22.93	HSPB1_HUMAN	Heat shock protein beta-1 OS=Homo sapiens GN=HSPB1 PE=1 SV=2	HUMAN	3	0.793352	0.89323	0.795539	0.901061
1090	4	4	19.83	19.83	19.83	HG2A_HUMAN	Isoform 2 of HLA class II histocompatibility antigen gamma chain OS=Homo sapiens GN=CD74	HUMAN	2	1.09084	1.12057	1.10587	1.14658
1091	4	4	8.761	8.761	8.761	DFFA_HUMAN	DNA fragmentation factor subunit alpha OS=Homo sapiens GN=DFFA PE=1 SV=1	HUMAN	3	0.942109	0.712571	1.08053	0.816082
1092	3.96	4	13.81	11.05	11.05	B4DUA9_HUMAN	Transformer-2 protein homolog alpha OS=Homo sapiens GN=TRA2A PE=2 SV=1	HUMAN	2	1.20102	1.38252	0.630347	0.731264
1093	3.89	4.1	12.45	4.31	3.64	ATX2L_HUMAN	Isoform 8 of Ataxin-2-like protein OS=Homo sapiens GN=ATXN2L	HUMAN	2	1.13797	1.03687	0.962795	0.878821
1094	3.89	4.06	10.54	9.602	8.431	J3KR78_HUMAN	Queuine tRNA-ribosyltransferase subunit QTRTD1 OS=Homo sapiens GN=QTRTD1 PE=4 SV=1	HUMAN	2	0.621379	0.963017	1.1699	1.84355
1095	3.89	3.91	10.21	5.511	5.511	VP33B_HUMAN	Vacuolar protein sorting-associated protein 33B OS=Homo sapiens GN=VPS33B PE=1 SV=2	HUMAN	2	1.0889	1.06581	0.856756	0.867365
1096	3.85	4	16.27	2.778	2.778	TDIF2_HUMAN	Deoxynucleotidyltransferase terminal-interacting protein 2 OS=Homo sapiens GN=DNTTIP2 PE=1 SV=2	HUMAN	2	1.1657	0.984789	0.890243	0.86481
1097	3.82	3.82	22.22	16.01	16.01	PPT1_HUMAN	Palmitoyl-protein thioesterase 1 OS=Homo sapiens GN=PPT1 PE=1 SV=1	HUMAN	3	0.853817	1.08033	0.702771	0.904919
1098	3.81	3.81	11.91	7.865	7.865	FAF2_HUMAN	FAS-associated factor 2 OS=Homo sapiens GN=FAF2 PE=1 SV=2	HUMAN	2	1.55588	0.584234	2.63262	0.982586
1099	3.8	3.86	13.83	6.206	6.206	SYCM_HUMAN	Probable cysteine--tRNA ligase, mitochondrial OS=Homo sapiens GN=CARS2 PE=1 SV=1	HUMAN	2	0.588764	0.9445	0.632924	1.01716
1100	3.8	3.8	9.967	2.907	2.907	XPO5_HUMAN	Exportin-5 OS=Homo sapiens GN=XPO5 PE=1 SV=1	HUMAN	2	0.829765	0.860429	0.789255	0.844406
1101	3.8	3.8	54.55	18.18	18.18	B8ZZT4_HUMAN	Vesicle-associated membrane protein 8 OS=Homo sapiens GN=VAMP8 PE=4 SV=1	HUMAN	2	1.41851	1.01127	1.09384	0.78343
1102	3.8	3.8	31.34	29.85	29.85	RPAB5_HUMAN	DNA-directed RNA polymerases I, II, and III subunit RPABC5 OS=Homo sapiens GN=POLR2L PE=1 SV=1	HUMAN	2	1.22076	1.23996	1.29238	1.32959
1103	3.77	10.61	34.94	28.51	21.29	AN32A_HUMAN	Acidic leucine-rich nuclear phosphoprotein 32 family member A OS=Homo sapiens GN=ANP32A PE=1 SV=1	HUMAN	6	1.24714	1.56592	1.05456	1.35682
1104	3.77	3.84	10.47	2.215	2.215	CDK12_HUMAN	Cyclin-dependent kinase 12 OS=Homo sapiens GN=CDK12 PE=1 SV=2	HUMAN	2	1.13939	0.892742	1.12538	0.880565
1105	3.77	3.77	16.46	4.881	4.881	PP6R1_HUMAN	Serine/threonine-protein phosphatase 6 regulatory subunit 1 OS=Homo sapiens GN=PPP6R1 PE=1 SV=5	HUMAN	3	1.19592	1.45887	0.547433	0.668992
1106	3.77	3.77	12.25	10.67	10.67	PRPK_HUMAN	TP53-regulating kinase OS=Homo sapiens GN=TP53RK PE=1 SV=2	HUMAN	2	0.967641	1.25072	1.172	1.52684
1107	3.76	4.51	15.63	9.267	5.533	SYTC_HUMAN	Threonine--tRNA ligase, cytoplasmic OS=Homo sapiens GN=TARS PE=1 SV=3	HUMAN	5	1.49181	1.2232	1.30442	1.06922
1108	3.75	3.85	13.41	6.438	4.721	RBM12_HUMAN	RNA-binding protein 12 OS=Homo sapiens GN=RBM12 PE=1 SV=1	HUMAN	4	0.995521	0.943702	1.18131	1.11853
1109	3.74	3.79	31.99	11.83	9.409	ARC1B_HUMAN	Actin-related protein 2/3 complex subunit 1B OS=Homo sapiens GN=ARPC1B PE=1 SV=3	HUMAN	2	1.2435	0.990985	1.42541	1.13636
1110	3.73	3.75	20.62	7.201	7.201	LKHA4_HUMAN	Leukotriene A-4 hydrolase OS=Homo sapiens GN=LTA4H PE=1 SV=2	HUMAN	3	1.36253	1.51558	0.971446	1.0218
1111	3.73	3.74	24.44	24.44	24.44	TIM10_HUMAN	Mitochondrial import inner membrane translocase subunit Tim10 OS=Homo sapiens GN=TIMM10 PE=1 SV=1	HUMAN	3	1.23424	0.753482	1.31576	0.797907
1112	3.72	5.92	33.91	21.84	21.84	J3KS05_HUMAN	Chromobox protein homolog 1 (Fragment) OS=Homo sapiens GN=CBX1 PE=4 SV=1	HUMAN	3	0.874542	1.01727	0.816952	0.939767
1113	3.72	3.76	15.92	5.882	5.882	CTDP1_HUMAN	Isoform 4 of RNA polymerase II subunit A C-terminal domain phosphatase OS=Homo sapiens GN=CTDP1	HUMAN	2	0.783861	0.709391	0.987435	0.885764
1114	3.7	3.74	7.441	1.893	1.893	GDE_HUMAN	Glycogen debranching enzyme OS=Homo sapiens GN=AGL PE=1 SV=3	HUMAN	2	0.973899	0.512367	1.23094	0.648756
1115	3.7	3.7	20.75	8.934	8.934	HM20A_HUMAN	High mobility group protein 20A OS=Homo sapiens GN=HMG20A PE=1 SV=1	HUMAN	2	0.834718	0.748324	0.822483	0.74022
1116	3.67	3.79	31.09	12.44	12.44	J3QR09_HUMAN	60S ribosomal protein L19 OS=Homo sapiens GN=RPL19 PE=4 SV=1	HUMAN	5	1.29889	1.07478	1.1731	0.964554
1118	3.66	3.66	37.27	19.88	19.88	RNAS2_HUMAN	Non-secretory ribonuclease OS=Homo sapiens GN=RNASE2 PE=1 SV=2	HUMAN	2	1.28932	1.52982	1.03359	1.22858
1119	3.64	3.65	28.73	10.22	8.564	CAB45_HUMAN	45 kDa calcium-binding protein OS=Homo sapiens GN=SDF4 PE=1 SV=1	HUMAN	2	1.36542	1.76825	1.11406	1.4144
1120	3.62	3.73	13.76	4.264	4.264	C9JL12_HUMAN	Prolyl 4-hydroxylase subunit alpha-1 OS=Homo sapiens GN=P4HA1 PE=4 SV=1	HUMAN	2	1.27295	1.18492	1.02627	0.949525
1121	3.62	3.67	39.2	16.94	16.94	NOSIP_HUMAN	Nitric oxide synthase-interacting protein OS=Homo sapiens GN=NOSIP PE=1 SV=1	HUMAN	3	0.829253	0.991588	0.688238	0.829692
1122	3.61	3.72	22.92	6.385	4.675	B4DZI8_HUMAN	Coatomer protein complex, subunit beta 2 (Beta prime), isoform CRA_b OS=Homo sapiens GN=COPB2 PE=2 SV=1	HUMAN	2	1.07376	0.956128	1.1776	1.05288
1123	3.61	3.64	23.52	9.746	6.356	IF2G_HUMAN	Eukaryotic translation initiation factor 2 subunit 3 OS=Homo sapiens GN=EIF2S3 PE=1 SV=3	HUMAN	3	0.752808	0.666336	1.15425	1.02741
1124	3.6	3.6	30.39	16.02	9.392	F8WCF6_HUMAN	Actin-related protein 2/3 complex subunit 4 OS=Homo sapiens GN=ARPC4 PE=4 SV=1	HUMAN	2	1.28561	1.123	0.79369	0.711694
1125	3.59	3.63	17.22	7.267	7.267	CLPX_HUMAN	ATP-dependent Clp protease ATP-binding subunit clpX-like, mitochondrial OS=Homo sapiens GN=CLPX PE=1 SV=2	HUMAN	2	0.107639	0.81884	0.0996455	0.75939
1126	3.59	3.6	18.18	6.263	6.263	F8W9T0_HUMAN	Unconventional prefoldin RPB5 interactor 1 OS=Homo sapiens GN=URI1 PE=4 SV=1	HUMAN	2	1.54194	1.51215	1.97774	2.10305
1127	3.59	3.59	6.959	2.448	2.448	QRIC1_HUMAN	Glutamine-rich protein 1 OS=Homo sapiens GN=QRICH1 PE=1 SV=1	HUMAN	2	0.637874	0.898494	0.709694	0.985102
1128	3.58	5.87	26.65	9.168	9.168	PDCD4_HUMAN	Programmed cell death protein 4 OS=Homo sapiens GN=PDCD4 PE=1 SV=2	HUMAN	4	1.25653	1.37038	1.00749	1.0913
1129	3.57	3.6	6.979	2.65	2.65	BAG6_HUMAN	Large proline-rich protein BAG6 OS=Homo sapiens GN=BAG6 PE=1 SV=2	HUMAN	2	1.76399	2.00769	1.67301	1.89605
1130	3.56	3.67	30.77	24.62	12.31	DNJC9_HUMAN	DnaJ homolog subfamily C member 9 OS=Homo sapiens GN=DNAJC9 PE=1 SV=1	HUMAN	3	1.25742	2.16987	1.16613	2.01593
1131	3.56	3.64	19.8	3.54	2.491	ACACA_HUMAN	Isoform 2 of Acetyl-CoA carboxylase 1 OS=Homo sapiens GN=ACACA	HUMAN	3	0.621207	0.859732	0.758785	1.06263
1132	3.56	3.61	16.86	3.565	2.236	SCRIB_HUMAN	Isoform 3 of Protein scribble homolog OS=Homo sapiens GN=SCRIB	HUMAN	2	0.457026	0.330684	0.505965	0.360368
1133	3.56	3.59	19.45	7.279	7.279	TACC3_HUMAN	Transforming acidic coiled-coil-containing protein 3 OS=Homo sapiens GN=TACC3 PE=1 SV=1	HUMAN	3	1.39259	0.946401	1.92109	1.33555
1134	3.55	3.56	15.93	6.048	6.048	NMT1_HUMAN	Glycylpeptide N-tetradecanoyltransferase 1 OS=Homo sapiens GN=NMT1 PE=1 SV=2	HUMAN	2	1.19482	0.738105	1.53514	0.939081
1135	3.52	3.56	15.32	14.29	14.29	E7EU96_HUMAN	Casein kinase II subunit alpha OS=Homo sapiens GN=CSNK2A1 PE=4 SV=1	HUMAN	3	1.13595	1.09467	1.16553	1.12519
1136	3.5	3.5	21.57	21.57	15.69	F8W727_HUMAN	60S ribosomal protein L32 OS=Homo sapiens GN=RPL32 PE=4 SV=1	HUMAN	3	1.23686	1.0495	1.21518	1.03773
1137	3.49	3.54	54.22	24.7	20.48	PPIL1_HUMAN	Peptidyl-prolyl cis-trans isomerase-like 1 OS=Homo sapiens GN=PPIL1 PE=1 SV=1	HUMAN	2	0.815102	0.88027	0.79808	0.86343
1138	3.49	3.49	8.422	3.44	3.44	HEAT2_HUMAN	Isoform 2 of HEAT repeat-containing protein 2 OS=Homo sapiens GN=HEATR2	HUMAN	2	1.00984	0.972467	0.81574	0.786961
1139	3.49	3.49	17.99	9.145	9.145	CIAO1_HUMAN	Probable cytosolic iron-sulfur protein assembly protein CIAO1 OS=Homo sapiens GN=CIAO1 PE=1 SV=1	HUMAN	2	1.52758	0.862179	1.20481	0.679751
1140	3.48	3.48	40.85	35.98	11.59	F5H1S2_HUMAN	60S ribosomal protein L13 OS=Homo sapiens GN=RPL13 PE=3 SV=1	HUMAN	2	0.721414	0.725083	0.608904	0.605144
1141	3.46	3.46	12.04	8.241	8.241	RAD21_HUMAN	Double-strand-break repair protein rad21 homolog OS=Homo sapiens GN=RAD21 PE=1 SV=2	HUMAN	3	0.786589	1.20252	0.804976	1.20409
1142	3.46	3.46	15.08	13.54	13.54	AK1A1_HUMAN	Alcohol dehydrogenase [NADP(+)] OS=Homo sapiens GN=AKR1A1 PE=1 SV=3	HUMAN	3	0.767311	0.939629	0.754697	0.925124
1143	3.46	3.46	30.81	20.54	20.54	F8VWL5_HUMAN	Coatomer subunit zeta-1 OS=Homo sapiens GN=COPZ1 PE=4 SV=1	HUMAN	2	0.722536	0.717548	0.828529	0.81123
1144	3.45	3.46	25.93	22.84	16.67	SNX3_HUMAN	Sorting nexin-3 OS=Homo sapiens GN=SNX3 PE=1 SV=3	HUMAN	2	0.844046	0.943915	0.894247	1.00435
1145	3.44	3.49	21.43	8.286	8.286	CSK22_HUMAN	Casein kinase II subunit alpha' OS=Homo sapiens GN=CSNK2A2 PE=1 SV=1	HUMAN	2	0.535748	0.552607	0.829812	0.857457
1146	3.44	3.44	27.05	7.705	7.705	I2BP1_HUMAN	Interferon regulatory factor 2-binding protein 1 OS=Homo sapiens GN=IRF2BP1 PE=1 SV=1	HUMAN	2	1.18839	0.712412	0.850942	0.522099
1147	3.43	9.72	47.69	40	33.85	H2A3_HUMAN	Histone H2A type 3 OS=Homo sapiens GN=HIST3H2A PE=1 SV=3	HUMAN	9	0.550187	0.599875	0.53429	0.589152
1148	3.42	3.43	26.72	14.25	8.397	IDH3G_HUMAN	Isocitrate dehydrogenase [NAD] subunit gamma, mitochondrial OS=Homo sapiens GN=IDH3G PE=1 SV=1	HUMAN	2	1.5908	1.41818	1.3284	1.21864
1149	3.41	3.43	19.63	7.771	7.771	UBXN7_HUMAN	UBX domain-containing protein 7 OS=Homo sapiens GN=UBXN7 PE=1 SV=2	HUMAN	2	0.765354	0.774369	1.19633	1.21259
1150	3.41	3.41	13.39	6.243	6.243	RHG17_HUMAN	Rho GTPase-activating protein 17 OS=Homo sapiens GN=ARHGAP17 PE=1 SV=1	HUMAN	4	0.575333	0.958167	0.583187	0.972985
1151	3.41	3.41	29.32	13.71	13.71	GSHB_HUMAN	Glutathione synthetase OS=Homo sapiens GN=GSS PE=1 SV=1	HUMAN	3	1.1028	0.840243	1.41196	1.10203
1152	3.4	3.45	27.55	11.16	6.413	D6R9I9_HUMAN	ATP-binding cassette sub-family E member 1 OS=Homo sapiens GN=ABCE1 PE=4 SV=1	HUMAN	2	2.1584	1.67224	0.926387	0.719008
1153	3.4	3.41	20.88	5.894	3.796	RB12B_HUMAN	RNA-binding protein 12B OS=Homo sapiens GN=RBM12B PE=1 SV=2	HUMAN	3	0.866438	0.976256	0.656302	0.793592
1154	3.39	3.43	23.28	11.34	5.87	DNJC7_HUMAN	DnaJ homolog subfamily C member 7 OS=Homo sapiens GN=DNAJC7 PE=1 SV=2	HUMAN	2	0.985009	0.847165	0.995335	0.860491
1155	3.38	3.4	41.14	20.57	17.14	NDUF4_HUMAN	NADH dehydrogenase [ubiquinone] 1 alpha subcomplex assembly factor 4 OS=Homo sapiens GN=NDUFAF4 PE=1 SV=1	HUMAN	2	0.898983	1.23781	0.801108	1.0678
1156	3.37	3.37	33.81	19.42	19.42	EDF1_HUMAN	Isoform 2 of Endothelial differentiation-related factor 1 OS=Homo sapiens GN=EDF1	HUMAN	4	0.950386	0.935346	0.913152	0.900291
1157	3.35	3.43	18.99	4.729	2.67	JIP4_HUMAN	Isoform 2 of C-Jun-amino-terminal kinase-interacting protein 4 OS=Homo sapiens GN=SPAG9	HUMAN	2	0.617338	0.852979	0.86906	1.22745
1158	3.34	3.36	17.54	3.118	3.118	J3KNP0_HUMAN	Rab11 family-interacting protein 1 OS=Homo sapiens GN=RAB11FIP1 PE=4 SV=1	HUMAN	3	1.04368	1.01251	1.03085	1.02066
1159	3.34	3.34	7.143	7.143	7.143	C9IZ80_HUMAN	Basic leucine zipper and W2 domain-containing protein 1 (Fragment) OS=Homo sapiens GN=BZW1 PE=4 SV=1	HUMAN	2	0.951987	1.70557	0.940809	1.70129
1160	3.33	3.34	24.85	13.61	10.65	E5RHW4_HUMAN	Erlin-2 (Fragment) OS=Homo sapiens GN=ERLIN2 PE=4 SV=1	HUMAN	2	0.731002	0.999372	0.832015	1.09966
1161	3.31	3.34	14.45	4.935	4.935	ESF1_HUMAN	ESF1 homolog OS=Homo sapiens GN=ESF1 PE=1 SV=1	HUMAN	3	1.33335	1.08591	1.94804	1.58217
1162	3.29	3.34	15.2	6.386	5.109	Q96RR5_HUMAN	Hepatocellular carcinoma-associated antigen 90 OS=Homo sapiens GN=HCA90 PE=2 SV=1	HUMAN	2	0.617515	1.19854	0.452476	1.01887
1163	3.28	3.37	59.49	30.38	29.75	BT3L4_HUMAN	Transcription factor BTF3 homolog 4 OS=Homo sapiens GN=BTF3L4 PE=1 SV=1	HUMAN	2	0.617782	0.88725	0.477883	0.687558
1164	3.27	3.29	14.44	4.264	4.264	GPDM_HUMAN	Glycerol-3-phosphate dehydrogenase, mitochondrial OS=Homo sapiens GN=GPD2 PE=1 SV=3	HUMAN	2	1.44584	0.75664	1.12873	0.644983
1165	3.26	7.05	37.47	15.82	13.63	IF4A3_HUMAN	Eukaryotic initiation factor 4A-III OS=Homo sapiens GN=EIF4A3 PE=1 SV=4	HUMAN	6	0.765799	0.761701	1.04027	1.00838
1166	3.26	3.35	11.09	3.631	3.14	IDE_HUMAN	Insulin-degrading enzyme OS=Homo sapiens GN=IDE PE=1 SV=4	HUMAN	2	1.78559	1.59259	1.59179	1.42228
1167	3.26	3.26	18.66	2.46	2.46	GSLG1_HUMAN	Golgi apparatus protein 1 OS=Homo sapiens GN=GLG1 PE=1 SV=2	HUMAN	2	0.697302	0.986678	0.835188	1.18954
1168	3.25	3.34	15.99	4.05	3.531	KINH_HUMAN	Kinesin-1 heavy chain OS=Homo sapiens GN=KIF5B PE=1 SV=1	HUMAN	2	1.1712	1.02337	1.02051	0.902033
1169	3.24	3.32	22.07	6.907	6.907	SPG20_HUMAN	Spartin OS=Homo sapiens GN=SPG20 PE=1 SV=1	HUMAN	3	1.30293	1.06489	1.0426	0.846699
1170	3.24	3.26	15.1	11.37	11.37	RPA34_HUMAN	DNA-directed RNA polymerase I subunit RPA34 OS=Homo sapiens GN=CD3EAP PE=1 SV=1	HUMAN	2	1.01787	0.758653	1.40267	1.04185
1171	3.21	3.35	18.38	3.613	2.55	PRP6_HUMAN	Pre-mRNA-processing factor 6 OS=Homo sapiens GN=PRPF6 PE=1 SV=1	HUMAN	2	0.793369	0.793771	1.07832	1.07706
1172	3.21	3.23	27.91	11.65	11.65	CATD_HUMAN	Cathepsin D OS=Homo sapiens GN=CTSD PE=1 SV=1	HUMAN	3	0.808553	0.950378	0.766807	0.927061
1173	3.21	3.23	14.55	3.384	3.384	PYRG1_HUMAN	CTP synthase 1 OS=Homo sapiens GN=CTPS1 PE=1 SV=2	HUMAN	2	0.758432	1.05506	0.759196	1.01336
1174	3.21	3.23	10.42	8.333	8.333	RBM42_HUMAN	RNA-binding protein 42 OS=Homo sapiens GN=RBM42 PE=1 SV=1	HUMAN	2	0.977855	0.968486	0.965711	0.946557
1175	3.21	3.21	32.14	32.14	32.14	F5GXG4_HUMAN	Serine/threonine-protein phosphatase PGAM5, mitochondrial OS=Homo sapiens GN=PGAM5 PE=4 SV=1	HUMAN	2	0.582947	0.544301	0.826094	0.77271
1176	3.19	3.19	17.28	11.52	11.52	NUCKS_HUMAN	Nuclear ubiquitous casein and cyclin-dependent kinase substrate 1 OS=Homo sapiens GN=NUCKS1 PE=1 SV=1	HUMAN	2	1.10713	0.940544	0.881349	0.748506
1177	3.17	3.17	25.24	25.24	25.24	RT36_HUMAN	28S ribosomal protein S36, mitochondrial OS=Homo sapiens GN=MRPS36 PE=1 SV=2	HUMAN	2	1.26096	0.817533	1.00931	0.653361
1178	3.16	3.19	16.18	7.941	7.941	DNJB1_HUMAN	DnaJ homolog subfamily B member 1 OS=Homo sapiens GN=DNAJB1 PE=1 SV=4	HUMAN	2	0.748042	0.70264	0.90905	0.854559
1179	3.15	3.15	19.41	4.441	4.441	E9PGQ4_HUMAN	Formin-binding protein 1 OS=Homo sapiens GN=FNBP1 PE=4 SV=1	HUMAN	2	1.9246	0.999359	2.14642	1.09054
1180	3.15	3.15	28	5.556	5.556	CSK_HUMAN	Tyrosine-protein kinase CSK OS=Homo sapiens GN=CSK PE=1 SV=1	HUMAN	2	1.1364	0.980565	1.10703	0.912168
1181	3.15	3.15	25.7	15.64	15.64	E9PDR7_HUMAN	Cellular nucleic acid-binding protein OS=Homo sapiens GN=CNBP PE=4 SV=1	HUMAN	4	1.25266	1.08065	1.23723	1.06925
1182	3.14	4.72	23.24	12.16	11.08	PPID_HUMAN	Peptidyl-prolyl cis-trans isomerase D OS=Homo sapiens GN=PPID PE=1 SV=3	HUMAN	4	1.12193	0.846201	1.17772	0.856951
1183	3.14	3.16	12.75	2.424	2.424	AP1B1_HUMAN	AP-1 complex subunit beta-1 OS=Homo sapiens GN=AP1B1 PE=1 SV=2	HUMAN	2	1.59496	1.16368	1.20619	0.876434
1184	3.13	27.7	51.19	43.2	43.2	EF1A2_HUMAN	Elongation factor 1-alpha 2 OS=Homo sapiens GN=EEF1A2 PE=1 SV=1	HUMAN	37	0.487908	0.443652	0.453497	0.412162
1185	3.13	3.23	32.06	6.825	6.032	G3V5R9_HUMAN	Kinesin light chain 1 OS=Homo sapiens GN=KLC1 PE=4 SV=1	HUMAN	2	1.02705	1.04166	1.02502	1.08524
1186	3.13	3.13	22.82	13.11	13.11	RALA_HUMAN	Ras-related protein Ral-A OS=Homo sapiens GN=RALA PE=1 SV=1	HUMAN	2	0.65471	0.647339	0.68299	0.675379
1187	3.12	3.15	17.66	7.637	7.637	NF2IP_HUMAN	NFATC2-interacting protein OS=Homo sapiens GN=NFATC2IP PE=1 SV=1	HUMAN	3	0.85777	0.797402	1.07378	1.00696
1188	3.09	3.17	48.98	12.24	11.22	E9PR30_HUMAN	40S ribosomal protein S30 OS=Homo sapiens GN=FAU PE=4 SV=1	HUMAN	3	1.0965	1.0418	1.10941	1.07023
1189	3.09	3.14	11.86	5.601	3.295	B0QY89_HUMAN	Eukaryotic translation initiation factor 3 subunit L OS=Homo sapiens GN=EIF3EIP PE=4 SV=1	HUMAN	2	2.20808	1.63578	1.21969	0.885803
1190	3.09	3.12	27.48	9.924	9.924	I3NI32_HUMAN	Dihydroorotate dehydrogenase (quinone), mitochondrial OS=Homo sapiens GN=DHODH PE=4 SV=1	HUMAN	3	1.4506	1.17444	1.08968	0.889153
1191	3.09	3.09	11.25	7.643	6.157	PKN1_HUMAN	Serine/threonine-protein kinase N1 OS=Homo sapiens GN=PKN1 PE=1 SV=2	HUMAN	2	9.49628	2.4712	11.1067	2.89545
1192	3.08	3.15	17.27	14.09	14.09	A6NM98_HUMAN	ARD1 homolog A, N-acetyltransferase (S. cerevisiae), isoform CRA_b OS=Homo sapiens GN=NAA10 PE=4 SV=1	HUMAN	2	0.923031	0.760946	0.995318	0.822008
1193	3.07	3.11	11.7	2.098	2.098	DIDO1_HUMAN	Death-inducer obliterator 1 OS=Homo sapiens GN=DIDO1 PE=1 SV=5	HUMAN	2	0.81995	1.30786	0.493102	0.792418
1194	3.05	3.05	12.39	11.55	11.55	C9JUK7_HUMAN	Leukosialin (Fragment) OS=Homo sapiens GN=SPN PE=4 SV=1	HUMAN	2	0.49767	0.612304	0.601961	0.741943
1195	3.04	3.04	13.91	8.168	8.168	H0YAK1_HUMAN	G-rich sequence factor 1 (Fragment) OS=Homo sapiens GN=GRSF1 PE=4 SV=1	HUMAN	3	0.752439	0.744141	1.02308	1.01387
1196	3.04	3.04	34.58	21.67	21.67	RSMB_HUMAN	Small nuclear ribonucleoprotein-associated proteins B and B' OS=Homo sapiens GN=SNRPB PE=1 SV=2	HUMAN	4	1.00583	0.678548	1.08657	0.735578
1197	3.03	3.05	20.27	11.39	6.15	MFAP1_HUMAN	Microfibrillar-associated protein 1 OS=Homo sapiens GN=MFAP1 PE=1 SV=2	HUMAN	2	1.54134	1.09091	1.09051	0.774186
1198	3.02	3.08	39.58	29.17	29.17	G3V117_HUMAN	Enhancer of yellow 2 homolog (Drosophila), isoform CRA_c OS=Homo sapiens GN=ENY2 PE=4 SV=1	HUMAN	2	1.0244	1.17618	1.16052	1.34061
1199	3.02	3.05	9.128	7.505	7.505	PEPD_HUMAN	Xaa-Pro dipeptidase OS=Homo sapiens GN=PEPD PE=1 SV=3	HUMAN	3	1.24369	1.58938	0.982573	1.25793
1200	3.02	3.02	28.89	13.06	7.5	RT22_HUMAN	28S ribosomal protein S22, mitochondrial OS=Homo sapiens GN=MRPS22 PE=1 SV=1	HUMAN	2	1.09985	1.13343	1.07364	1.11055
1201	3.01	3.01	21.22	8.824	8.824	GPKOW_HUMAN	G patch domain and KOW motifs-containing protein OS=Homo sapiens GN=GPKOW PE=1 SV=2	HUMAN	2	0.784353	0.82891	0.711664	0.73245
1202	3.01	3.01	18.52	5.146	5.146	LRC47_HUMAN	Leucine-rich repeat-containing protein 47 OS=Homo sapiens GN=LRRC47 PE=1 SV=1	HUMAN	2	0.798905	1.16072	0.924487	1.34558
1203	3	3.03	29.69	17.19	17.19	E5RFF9_HUMAN	DNA replication complex GINS protein SLD5 OS=Homo sapiens GN=GINS4 PE=4 SV=1	HUMAN	2	0.878222	0.779398	0.706436	0.636167
1204	3	3	23.82	9.856	7.598	STK4_HUMAN	Serine/threonine-protein kinase 4 OS=Homo sapiens GN=STK4 PE=1 SV=2	HUMAN	2	0.997834	1.14501	0.907844	1.01903
1205	2.99	3.56	16.77	3.909	3.292	NAA25_HUMAN	N-alpha-acetyltransferase 25, NatB auxiliary subunit OS=Homo sapiens GN=NAA25 PE=1 SV=1	HUMAN	2	1.0758	1.0408	1.26398	1.18325
1206	2.98	3.02	11.72	4.261	4.261	EFGM_HUMAN	Elongation factor G, mitochondrial OS=Homo sapiens GN=GFM1 PE=1 SV=2	HUMAN	2	1.12082	1.05677	1.0549	0.996429
1207	2.96	2.96	42.25	28.17	14.08	GMFG_HUMAN	Glia maturation factor gamma OS=Homo sapiens GN=GMFG PE=1 SV=1	HUMAN	2	0.934231	1.14516	0.774754	1.06928
1208	2.93	3.05	14.04	2.247	2.247	CYTSB_HUMAN	Cytospin-B OS=Homo sapiens GN=SPECC1 PE=1 SV=1	HUMAN	2	1.29743	0.960178	1.34224	0.995116
1209	2.93	2.93	20.61	10.09	7.895	OST48_HUMAN	Dolichyl-diphosphooligosaccharide--protein glycosyltransferase 48 kDa subunit OS=Homo sapiens GN=DDOST PE=1 SV=4	HUMAN	2	0.83316	0.77819	1.00559	0.952435
1210	2.91	2.95	20.51	6.41	6.41	E7ESZ7_HUMAN	NADH dehydrogenase [ubiquinone] 1 alpha subcomplex subunit 10, mitochondrial OS=Homo sapiens GN=NDUFA10 PE=4 SV=1	HUMAN	2	1.21581	1.19661	0.980417	0.986515
1211	2.91	2.94	14.67	7.098	4.574	E7EVD1_HUMAN	U4/U6 small nuclear ribonucleoprotein Prp3 OS=Homo sapiens GN=PRPF3 PE=4 SV=1	HUMAN	2	0.890089	0.751439	0.944611	0.789444
1212	2.9	2.92	8.161	1.855	1.855	PO210_HUMAN	Nuclear pore membrane glycoprotein 210 OS=Homo sapiens GN=NUP210 PE=1 SV=3	HUMAN	2	1.50162	1.0674	1.22306	0.89503
1213	2.9	2.91	30.89	3.659	3.659	J3KPI2_HUMAN	Dynamin-1-like protein OS=Homo sapiens GN=DNM1L PE=4 SV=1	HUMAN	2	0.935093	1.0083	0.991683	1.06721
1214	2.9	2.91	28.64	15.96	11.74	ATPO_HUMAN	ATP synthase subunit O, mitochondrial OS=Homo sapiens GN=ATP5O PE=1 SV=1	HUMAN	2	0.882647	1.08922	1.24632	1.51826
1215	2.89	2.92	19.71	9.615	9.615	RAB6A_HUMAN	Ras-related protein Rab-6A OS=Homo sapiens GN=RAB6A PE=1 SV=3	HUMAN	2	1.27161	1.14002	2.40493	2.1599
1216	2.87	2.9	30.34	18.54	18.54	RL11_HUMAN	60S ribosomal protein L11 OS=Homo sapiens GN=RPL11 PE=1 SV=2	HUMAN	4	1.09145	0.853958	1.09269	0.88289
1217	2.86	2.86	14.71	7.773	7.773	TRIP6_HUMAN	Thyroid receptor-interacting protein 6 OS=Homo sapiens GN=TRIP6 PE=1 SV=3	HUMAN	2	2.6767	1.05948	2.52846	1.00259
1218	2.83	2.92	9.416	4.41	4.41	OXR1_HUMAN	Isoform 2 of Oxidation resistance protein 1 OS=Homo sapiens GN=OXR1	HUMAN	2	0.297982	2.0269	0.196194	1.33692
1219	2.83	2.85	7.611	2.89	2.89	IPO7_HUMAN	Importin-7 OS=Homo sapiens GN=IPO7 PE=1 SV=1	HUMAN	3	1.47353	1.38263	1.07879	1.01478
1220	2.82	2.82	37.55	18.41	12.64	CLPP_HUMAN	Putative ATP-dependent Clp protease proteolytic subunit, mitochondrial OS=Homo sapiens GN=CLPP PE=1 SV=1	HUMAN	2	0.986988	0.780962	0.807324	0.619761
1221	2.81	2.86	24.83	7.901	6.321	STK24_HUMAN	Serine/threonine-protein kinase 24 OS=Homo sapiens GN=STK24 PE=1 SV=1	HUMAN	2	0.795737	0.826164	0.901357	0.939591
1222	2.81	2.81	22.61	12.12	12.12	SMAP2_HUMAN	Stromal membrane-associated protein 2 OS=Homo sapiens GN=SMAP2 PE=1 SV=1	HUMAN	2	0.637041	0.42526	0.86697	0.575663
1223	2.8	2.8	24.36	11.54	11.54	F203A_HUMAN	Protein FAM203A OS=Homo sapiens GN=FAM203A PE=1 SV=1	HUMAN	2	0.678211	1.14048	0.595373	1.00297
1224	2.8	2.8	33.33	11.97	11.97	MESD_HUMAN	LDLR chaperone MESD OS=Homo sapiens GN=MESDC2 PE=1 SV=2	HUMAN	2	0.695	0.66195	0.967108	0.918831
1225	2.78	39.89	53.32	44.03	42.71	ACTC_HUMAN	Actin, alpha cardiac muscle 1 OS=Homo sapiens GN=ACTC1 PE=1 SV=1	HUMAN	66	0.660632	1.1091	0.688646	1.15123
1226	2.78	2.8	11.23	9.041	9.041	F5H442_HUMAN	Tumor susceptibility gene 101 protein OS=Homo sapiens GN=TSG101 PE=4 SV=1	HUMAN	3	1.22939	1.21827	1.10301	1.09499
1227	2.78	2.78	25.65	16.75	16.75	RHOG_HUMAN	Rho-related GTP-binding protein RhoG OS=Homo sapiens GN=RHOG PE=1 SV=1	HUMAN	3	2.6599	2.00175	2.38091	1.79499
1228	2.77	2.78	16.85	13.26	13.26	1B14_HUMAN	HLA class I histocompatibility antigen, B-14 alpha chain OS=Homo sapiens GN=HLA-B PE=1 SV=1	HUMAN	3	1.69121	1.42071	1.30765	1.10046
1229	2.76	2.76	41.75	30.1	30.1	MYCBP_HUMAN	C-Myc-binding protein OS=Homo sapiens GN=MYCBP PE=1 SV=3	HUMAN	3	0.91412	1.21066	1.17991	1.47615
1230	2.73	2.73	14.28	4.783	3.139	PUR4_HUMAN	Phosphoribosylformylglycinamidine synthase OS=Homo sapiens GN=PFAS PE=1 SV=4	HUMAN	2	0.510485	1.07675	0.796011	1.682
1231	2.73	2.73	16.93	12.35	12.35	WASP_HUMAN	Wiskott-Aldrich syndrome protein OS=Homo sapiens GN=WAS PE=1 SV=4	HUMAN	2	5.2137	1.85737	4.54626	1.6225
1232	2.71	5.28	32.19	7.858	5.83	F5H0L8_HUMAN	SEC23-interacting protein OS=Homo sapiens GN=SEC23IP PE=4 SV=1	HUMAN	3	1.07889	1.44024	1.06029	1.41813
1233	2.71	2.8	13.73	5.067	4.4	MUTA_HUMAN	Methylmalonyl-CoA mutase, mitochondrial OS=Homo sapiens GN=MUT PE=1 SV=4	HUMAN	2	0.672705	0.669105	1.05813	1.04971
1234	2.68	2.71	35.96	12.64	12.64	STML2_HUMAN	Stomatin-like protein 2 OS=Homo sapiens GN=STOML2 PE=1 SV=1	HUMAN	2	0.629981	0.792732	0.808488	0.984725
1235	2.68	2.68	18.84	4.348	4.348	TRMB_HUMAN	tRNA (guanine-N(7)-)-methyltransferase OS=Homo sapiens GN=METTL1 PE=1 SV=1	HUMAN	2	1.33454	1.36039	1.27543	1.3445
1236	2.66	2.7	18.44	9.734	5.738	SHIP1_HUMAN	Isoform 3 of Phosphatidylinositol 3,4,5-trisphosphate 5-phosphatase 1 OS=Homo sapiens GN=INPP5D	HUMAN	2	0.648699	0.529164	1.08017	0.794883
1237	2.65	3.15	13.66	1.42	1.42	A4D212_HUMAN	DKFZP586J0619 protein OS=Homo sapiens GN=DKFZP586J0619 PE=4 SV=1	HUMAN	3	1.28276	1.62065	1.44053	1.753
1238	2.64	2.68	12.05	3.223	3.223	ZC3H4_HUMAN	Zinc finger CCCH domain-containing protein 4 OS=Homo sapiens GN=ZC3H4 PE=1 SV=3	HUMAN	2	0.707447	0.833543	0.649636	0.779968
1239	2.64	2.66	21.52	17.49	14.35	CC124_HUMAN	Coiled-coil domain-containing protein 124 OS=Homo sapiens GN=CCDC124 PE=1 SV=1	HUMAN	2	0.932678	0.92623	0.764877	0.75899
1240	2.63	44.78	48.75	48.75	46.05	F5H5D3_HUMAN	Tubulin alpha-1C chain OS=Homo sapiens GN=TUBA1C PE=3 SV=1	HUMAN	67	1.2482	0.854955	2.54901	1.74907
1241	2.63	2.65	17.49	7.127	7.127	SUCB1_HUMAN	Succinyl-CoA ligase [ADP-forming] subunit beta, mitochondrial OS=Homo sapiens GN=SUCLA2 PE=1 SV=3	HUMAN	2	0.795114	0.8695	0.960555	1.14197
1242	2.63	2.63	15.1	15.1	15.1	H0YDT8_HUMAN	UPF0480 protein C15orf24 (Fragment) OS=Homo sapiens GN=C15orf24 PE=4 SV=1	HUMAN	2	1.09971	1.4131	0.919717	1.08837
1243	2.62	3.35	16.82	2.434	2.434	BIG1_HUMAN	Brefeldin A-inhibited guanine nucleotide-exchange protein 1 OS=Homo sapiens GN=ARFGEF1 PE=1 SV=2	HUMAN	3	1.19134	1.46262	1.00239	1.24855
1244	2.62	2.62	45.56	18.89	18.89	E9PRZ9_HUMAN	Protein C11orf58 (Fragment) OS=Homo sapiens GN=C11orf58 PE=4 SV=1	HUMAN	2	0.858122	0.88992	0.764858	0.794069
1245	2.61	4.89	23.19	9.316	3.802	J3KPD6_HUMAN	Tyrosine-protein kinase HCK OS=Homo sapiens GN=HCK PE=4 SV=1	HUMAN	2	1.14227	1.15341	1.19351	1.26371
1246	2.61	2.62	24.33	11.13	8.866	B2L13_HUMAN	Bcl-2-like protein 13 OS=Homo sapiens GN=BCL2L13 PE=1 SV=1	HUMAN	3	0.690888	0.907671	0.776479	1.02194
1247	2.61	2.61	21.43	6.19	4.881	CORO7_HUMAN	Isoform 2 of Coronin-7 OS=Homo sapiens GN=CORO7	HUMAN	2	1.69483	1.0026	1.62567	0.966244
1248	2.6	2.6	5.47	3.551	3.551	G5EA31_HUMAN	Protein transport protein Sec24C OS=Homo sapiens GN=SEC24C PE=4 SV=1	HUMAN	2	1.68675	1.18226	1.64496	1.15364
1249	2.6	2.6	20.25	17.09	17.09	F8W8K5_HUMAN	Sorting nexin-12 OS=Homo sapiens GN=SNX12 PE=4 SV=1	HUMAN	2	1.18815	0.904031	1.38712	1.06615
1250	2.59	2.62	24.14	9.034	2.336	G8JLB2_HUMAN	Xaa-Pro aminopeptidase 1 OS=Homo sapiens GN=XPNPEP1 PE=3 SV=1	HUMAN	1	1.66694	1.11916	1.30626	0.815438
1251	2.58	2.58	33.33	13.26	13.26	HAX1_HUMAN	HCLS1-associated protein X-1 OS=Homo sapiens GN=HAX1 PE=1 SV=2	HUMAN	2	1.14399	0.660845	1.42433	0.833961
1252	2.57	2.59	14.16	12.33	12.33	TMEDA_HUMAN	Transmembrane emp24 domain-containing protein 10 OS=Homo sapiens GN=TMED10 PE=1 SV=2	HUMAN	4	1.12691	1.08776	1.07173	0.941419
1253	2.57	2.58	15.16	6.1	5.176	ATLA3_HUMAN	Atlastin-3 OS=Homo sapiens GN=ATL3 PE=1 SV=1	HUMAN	2	1.65259	1.58193	2.36749	2.11723
1254	2.56	2.57	21.21	7.393	7.393	TBL1R_HUMAN	F-box-like/WD repeat-containing protein TBL1XR1 OS=Homo sapiens GN=TBL1XR1 PE=1 SV=1	HUMAN	2	1.6105	1.13283	1.45194	1.03386
1255	2.55	2.56	15.35	7.283	7.283	EDC3_HUMAN	Enhancer of mRNA-decapping protein 3 OS=Homo sapiens GN=EDC3 PE=1 SV=1	HUMAN	2	0.907949	0.848974	0.910084	0.832903
1256	2.55	2.55	12.03	4.747	4.747	ILVBL_HUMAN	Acetolactate synthase-like protein OS=Homo sapiens GN=ILVBL PE=1 SV=2	HUMAN	2	1.12778	0.867784	1.64221	1.23125
1257	2.54	2.68	17.79	3.256	1.395	NOM1_HUMAN	Nucleolar MIF4G domain-containing protein 1 OS=Homo sapiens GN=NOM1 PE=1 SV=1	HUMAN	1	6.0411	1.9392	1.81949	0.585104
1258	2.53	2.6	22.46	4.529	2.174	FMNL_HUMAN	Isoform 2 of Formin-like protein 1 OS=Homo sapiens GN=FMNL1	HUMAN	2	0.592524	0.544096	1.35483	1.28444
1259	2.53	2.58	18.76	4.231	4.231	DP13A_HUMAN	DCC-interacting protein 13-alpha OS=Homo sapiens GN=APPL1 PE=1 SV=1	HUMAN	2	0.635784	1.05262	1.16382	1.93029
1260	2.52	2.61	16.99	5.128	5.128	DHB12_HUMAN	Estradiol 17-beta-dehydrogenase 12 OS=Homo sapiens GN=HSD17B12 PE=1 SV=2	HUMAN	2	0.852062	0.985885	0.789934	0.915635
1261	2.52	2.54	27	4.625	1.875	SNUT1_HUMAN	U4/U6.U5 tri-snRNP-associated protein 1 OS=Homo sapiens GN=SART1 PE=1 SV=1	HUMAN	2	1.00533	1.11889	0.737427	0.832027
1262	2.52	2.52	13.35	2.259	2.259	EXOC4_HUMAN	Exocyst complex component 4 OS=Homo sapiens GN=EXOC4 PE=1 SV=1	HUMAN	2	1.24294	1.77235	1.06879	1.55286
1263	2.52	2.52	23.5	23.5	23.5	RAP2B_HUMAN	Ras-related protein Rap-2b OS=Homo sapiens GN=RAP2B PE=1 SV=1	HUMAN	2	0.96043	0.508669	1.54342	0.818897
1264	2.51	2.53	27.35	12.82	12.82	RL34_HUMAN	60S ribosomal protein L34 OS=Homo sapiens GN=RPL34 PE=1 SV=3	HUMAN	2	1.28119	0.544133	1.28685	0.544481
1265	2.49	2.59	9.827	4.515	2.523	CNOT3_HUMAN	CCR4-NOT transcription complex subunit 3 OS=Homo sapiens GN=CNOT3 PE=1 SV=1	HUMAN	3	0.897642	0.961912	0.856802	0.918784
1266	2.48	2.6	10.86	2.579	0.744	E7ETA6_HUMAN	Pericentriolar material 1 protein OS=Homo sapiens GN=PCM1 PE=4 SV=1	HUMAN	1	1.0537	1.09577	1.22495	1.2731
1267	2.47	2.81	63	61	34	HMGN1_HUMAN	Non-histone chromosomal protein HMG-14 OS=Homo sapiens GN=HMGN1 PE=1 SV=3	HUMAN	3	0.948413	0.824044	0.78636	0.668988
1268	2.47	2.47	40.1	18.23	10.42	SC11C_HUMAN	Signal peptidase complex catalytic subunit SEC11C OS=Homo sapiens GN=SEC11C PE=1 SV=3	HUMAN	1	1.15655	1.12278	1.62413	1.5811
1269	2.46	2.48	35	25.62	20.62	RL21_HUMAN	60S ribosomal protein L21 OS=Homo sapiens GN=RPL21 PE=1 SV=2	HUMAN	3	1.43457	1.10213	1.40362	1.07278
1270	2.45	2.79	22.99	3.566	1.669	RAD50_HUMAN	Isoform 2 of DNA repair protein RAD50 OS=Homo sapiens GN=RAD50	HUMAN	1	0.652949	0.742143	1.03736	1.19371
1271	2.45	2.45	11.82	4.503	3.377	F5H4G7_HUMAN	Importin subunit alpha OS=Homo sapiens GN=KPNA6 PE=3 SV=1	HUMAN	1	1.19091	1.06039	1.22106	1.09367
1272	2.44	18.01	39.47	29.6	28.27	ACTBM_HUMAN	Putative beta-actin-like protein 3 OS=Homo sapiens GN=POTEKP PE=5 SV=1	HUMAN	26	1.65972	1.56824	1.12111	1.06121
1273	2.44	2.71	21.82	6.492	2.901	HMMR_HUMAN	Hyaluronan mediated motility receptor OS=Homo sapiens GN=HMMR PE=1 SV=2	HUMAN	2	1.04435	0.857235	1.36873	1.10595
1274	2.44	2.46	11.46	3.483	1.625	UBE2O_HUMAN	Ubiquitin-conjugating enzyme E2 O OS=Homo sapiens GN=UBE2O PE=1 SV=3	HUMAN	1	0.836335	1.11147	0.628425	0.841753
1275	2.43	2.43	26.7	14.2	5.682	RL18A_HUMAN	60S ribosomal protein L18a OS=Homo sapiens GN=RPL18A PE=1 SV=2	HUMAN	1	1.25198	1.15135	1.16256	1.07103
1276	2.42	2.56	13.45	7.749	2.339	HBS1L_HUMAN	HBS1-like protein OS=Homo sapiens GN=HBS1L PE=1 SV=1	HUMAN	1	1.90991	1.58691	0.911009	0.754718
1277	2.42	2.42	9.823	3.797	2.684	F8VY86_HUMAN	Tumor suppressor p53-binding protein 1 OS=Homo sapiens GN=TP53BP1 PE=4 SV=1	HUMAN	2	0.689349	0.722591	0.9676	0.998704
1278	2.41	2.46	16.73	7.042	6.162	EST1_HUMAN	Isoform 2 of Liver carboxylesterase 1 OS=Homo sapiens GN=CES1	HUMAN	2	0.39154	0.368957	0.376384	0.35531
1279	2.4	2.49	16.37	1.947	1.113	MYO9B_HUMAN	Unconventional myosin-IXb OS=Homo sapiens GN=MYO9B PE=1 SV=3	HUMAN	1	1.10213	1.45146	0.815237	1.0793
1280	2.4	2.45	17.41	4.086	1.07	E7ET15_HUMAN	U2 snRNP-associated SURP motif-containing protein OS=Homo sapiens GN=U2SURP PE=4 SV=1	HUMAN	1	1.0796	1.29333	0.857015	0.944331
1281	2.4	2.4	11.8	5.963	1.739	BCAP_HUMAN	Phosphoinositide 3-kinase adapter protein 1 OS=Homo sapiens GN=PIK3AP1 PE=1 SV=2	HUMAN	1	0.941112	0.860789	1.05716	0.967063
1282	2.4	2.4	28.57	25.81	6.452	IF4E_HUMAN	Eukaryotic translation initiation factor 4E OS=Homo sapiens GN=EIF4E PE=1 SV=2	HUMAN	1	0.637022	0.703371	0.693481	0.762688
1283	2.39	2.61	15.41	6.721	5.902	G5E9Z8_HUMAN	Signal recognition particle 72 kDa protein OS=Homo sapiens GN=SRP72 PE=4 SV=1	HUMAN	4	0.937473	0.99921	0.733239	0.780616
1284	2.38	2.64	12.06	3.035	1.641	B1AKJ5_HUMAN	Nardilysin OS=Homo sapiens GN=NRD1 PE=3 SV=1	HUMAN	1	1.16333	0.994556	1.11835	1.04209
1285	2.38	2.46	23.09	7.203	7.203	CWC27_HUMAN	Peptidyl-prolyl cis-trans isomerase CWC27 homolog OS=Homo sapiens GN=CWC27 PE=1 SV=1	HUMAN	2	1.09041	0.880448	1.35635	1.09714
1286	2.38	2.39	19.46	9.459	4.865	KCC1A_HUMAN	Calcium/calmodulin-dependent protein kinase type 1 OS=Homo sapiens GN=CAMK1 PE=1 SV=1	HUMAN	1	0.835129	0.845872	1.03978	1.05621
1287	2.37	2.37	12.5	9.483	3.664	SF3A2_HUMAN	Splicing factor 3A subunit 2 OS=Homo sapiens GN=SF3A2 PE=1 SV=2	HUMAN	1	0.869176	1.04136	0.867968	1.03166
1288	2.36	2.36	24.3	4.81	3.038	RT31_HUMAN	28S ribosomal protein S31, mitochondrial OS=Homo sapiens GN=MRPS31 PE=1 SV=3	HUMAN	1	1.35011	0.898747	1.36451	0.909958
1289	2.34	2.34	23.34	13.25	7.571	RCN2_HUMAN	Reticulocalbin-2 OS=Homo sapiens GN=RCN2 PE=1 SV=1	HUMAN	1	0.760415	0.663767	1.13393	0.937354
1290	2.33	2.36	16.04	2.701	1.509	A8MWU4_HUMAN	Synergin gamma OS=Homo sapiens GN=SYNRG PE=4 SV=2	HUMAN	1	1.35872	1.2436	1.2436	1.14027
1291	2.33	2.33	13.14	6.857	4.571	PSMD8_HUMAN	26S proteasome non-ATPase regulatory subunit 8 OS=Homo sapiens GN=PSMD8 PE=1 SV=2	HUMAN	2	0.852355	0.995703	0.760526	0.879112
1292	2.32	2.34	24.25	17.28	11.96	PPIE_HUMAN	Peptidyl-prolyl cis-trans isomerase E OS=Homo sapiens GN=PPIE PE=1 SV=1	HUMAN	3	0.766637	0.67144	0.912707	0.798513
1293	2.32	2.33	26.06	10.64	5.851	ACTZ_HUMAN	Alpha-centractin OS=Homo sapiens GN=ACTR1A PE=1 SV=1	HUMAN	3	1.68022	1.01729	1.43643	0.851879
1294	2.31	2.33	21.89	11.16	11.16	H0YIS7_HUMAN	Protein C17orf49 (Fragment) OS=Homo sapiens GN=C17orf49 PE=4 SV=1	HUMAN	2	0.919164	0.824121	1.28076	1.15039
1295	2.3	2.3	22.22	9.444	5.278	AR6P4_HUMAN	ADP-ribosylation factor-like protein 6-interacting protein 4 OS=Homo sapiens GN=ARL6IP4 PE=1 SV=1	HUMAN	1	1.02362	0.932953	0.897079	0.827631
1296	2.3	2.3	60.76	32.91	32.91	CKS1_HUMAN	Cyclin-dependent kinases regulatory subunit 1 OS=Homo sapiens GN=CKS1B PE=1 SV=1	HUMAN	2	0.935913	0.578924	1.00325	0.621687
1297	2.29	2.34	18.87	3.487	3.487	SYNE3_HUMAN	Nesprin-3 OS=Homo sapiens GN=SYNE3 PE=1 SV=2	HUMAN	2	1.09075	1.23722	1.11685	1.26909
1298	2.28	2.32	25.66	9.735	5.9	DHRS7_HUMAN	Dehydrogenase/reductase SDR family member 7 OS=Homo sapiens GN=DHRS7 PE=1 SV=1	HUMAN	1	1.76403	1.17477	2.04116	1.36177
1299	2.28	2.32	25.32	22.78	22.78	SRGN_HUMAN	Serglycin OS=Homo sapiens GN=SRGN PE=1 SV=3	HUMAN	3	1.12258	1.32581	0.995955	1.17837
1300	2.28	2.29	25.38	7.836	3.237	B7Z7A3_HUMAN	Nucleolar GTP-binding protein 1 OS=Homo sapiens GN=GTPBP4 PE=2 SV=1	HUMAN	1	0.764476	0.655952	0.994597	0.853086
1301	2.27	2.29	42.35	10.12	5.882	D6RGI3_HUMAN	Septin 11, isoform CRA_b OS=Homo sapiens GN=SEPT11 PE=3 SV=1	HUMAN	1	0.533126	0.678011	0.69987	0.891664
1302	2.27	2.27	13.66	8.333	4.398	CCNA2_HUMAN	Cyclin-A2 OS=Homo sapiens GN=CCNA2 PE=1 SV=2	HUMAN	2	1.11504	1.18675	1.12775	1.19771
1303	2.26	2.26	35.67	24.2	12.1	E9PL01_HUMAN	Signal peptidase complex subunit 2 OS=Homo sapiens GN=SPCS2 PE=4 SV=1	HUMAN	1	1.13069	1.0153	1.66984	1.49782
1304	2.25	5.43	15.71	8.494	5.769	UBQL2_HUMAN	Ubiquilin-2 OS=Homo sapiens GN=UBQLN2 PE=1 SV=2	HUMAN	4	0.599367	0.501533	0.809397	0.678492
1305	2.25	2.32	18.97	5.16	1.813	F8WD00_HUMAN	U3 small nucleolar RNA-associated protein 14 homolog A OS=Homo sapiens GN=UTP14A PE=4 SV=1	HUMAN	1	0.28194	0.491122	0.258938	0.459618
1306	2.25	2.32	15.09	5.66	5.66	B4DXY7_HUMAN	4-trimethylaminobutyraldehyde dehydrogenase OS=Homo sapiens GN=ALDH9A1 PE=2 SV=1	HUMAN	2	0.683007	0.795063	0.808146	0.955358
1307	2.25	2.27	8.092	6.551	6.551	PDIA5_HUMAN	Protein disulfide-isomerase A5 OS=Homo sapiens GN=PDIA5 PE=1 SV=1	HUMAN	2	1.52859	0.81557	9.347	4.99595
1308	2.24	2.34	12.52	2.95	1.799	ATAD2_HUMAN	ATPase family AAA domain-containing protein 2 OS=Homo sapiens GN=ATAD2 PE=1 SV=1	HUMAN	1	1.3035	0.967565	1.08309	0.819518
1309	2.24	2.24	26	8.176	4.403	IKZF1_HUMAN	Isoform Ik7 of DNA-binding protein Ikaros OS=Homo sapiens GN=IKZF1	HUMAN	1	0.81087	0.765484	0.871583	0.825663
1310	2.23	11.78	43.43	33.18	29.4	HNRH2_HUMAN	Heterogeneous nuclear ribonucleoprotein H2 OS=Homo sapiens GN=HNRNPH2 PE=1 SV=1	HUMAN	11	0.968183	0.978991	1.20245	1.21054
1311	2.23	2.5	44.76	35.24	18.1	RL36_HUMAN	60S ribosomal protein L36 OS=Homo sapiens GN=RPL36 PE=1 SV=3	HUMAN	2	0.661514	1.02883	0.686904	1.07023
1312	2.23	2.31	21.34	5.997	3.626	CSTF3_HUMAN	Cleavage stimulation factor subunit 3 OS=Homo sapiens GN=CSTF3 PE=1 SV=1	HUMAN	1	1.28552	1.2586	1.11422	1.10311
1313	2.23	2.24	20.06	10.86	6.964	HEXI1_HUMAN	Protein HEXIM1 OS=Homo sapiens GN=HEXIM1 PE=1 SV=1	HUMAN	1	0.706862	1.10147	0.968003	1.13251
1314	2.22	2.23	32.35	32.35	25.49	F5H0N4_HUMAN	Peptidyl-prolyl cis-trans isomerase (Fragment) OS=Homo sapiens GN=FKBP2 PE=4 SV=1	HUMAN	3	1.35351	1.1486	1.40857	1.19746
1315	2.21	2.21	22.42	4.518	2.131	ARHGI_HUMAN	Rho guanine nucleotide exchange factor 18 OS=Homo sapiens GN=ARHGEF18 PE=1 SV=3	HUMAN	2	0.870112	1.12909	0.693079	0.914818
1316	2.2	2.3	18.97	5.846	5.333	BRE1A_HUMAN	E3 ubiquitin-protein ligase BRE1A OS=Homo sapiens GN=RNF20 PE=1 SV=2	HUMAN	2	0.681233	0.856913	0.597145	0.752485
1317	2.2	2.24	15.96	7.037	1.189	FAK2_HUMAN	Protein-tyrosine kinase 2-beta OS=Homo sapiens GN=PTK2B PE=1 SV=2	HUMAN	1	0.765693	1.09525	0.767429	1.12515
1318	2.2	2.21	6.353	1.218	1.218	DOP2_HUMAN	Protein dopey-2 OS=Homo sapiens GN=DOPEY2 PE=1 SV=5	HUMAN	2	1.44761	1.15334	1.44579	1.15395
1319	2.2	2.2	12.75	5.587	3.009	B7Z452_HUMAN	Long-chain-fatty-acid--CoA ligase 1 OS=Homo sapiens GN=ACSL1 PE=2 SV=1	HUMAN	2	1.06567	0.73447	0.869949	0.594974
1320	2.19	2.25	10.55	3.872	1.335	NOC2L_HUMAN	Nucleolar complex protein 2 homolog OS=Homo sapiens GN=NOC2L PE=1 SV=4	HUMAN	1	1.02663	1.19782	0.666552	0.773741
1321	2.18	2.45	7.643	2.298	0.8552	RRP5_HUMAN	Protein RRP5 homolog OS=Homo sapiens GN=PDCD11 PE=1 SV=3	HUMAN	1	0.857767	0.879148	0.800972	0.816815
1322	2.18	2.18	44.51	19.08	19.08	E9PGT6_HUMAN	COP9 signalosome complex subunit 8 OS=Homo sapiens GN=COPS8 PE=4 SV=1	HUMAN	2	0.86029	1.09214	0.935524	1.18978
1323	2.17	2.19	19.58	2.687	2.207	SK2L2_HUMAN	Superkiller viralicidic activity 2-like 2 OS=Homo sapiens GN=SKIV2L2 PE=1 SV=3	HUMAN	1	0.942651	0.917224	1.13293	1.11205
1324	2.17	2.19	19.7	9.394	3.333	ZRAB2_HUMAN	Zinc finger Ran-binding domain-containing protein 2 OS=Homo sapiens GN=ZRANB2 PE=1 SV=2	HUMAN	1	0.536224	1.19662	0.398961	0.973378
1325	2.17	2.17	24.48	9.115	3.646	G8JLB3_HUMAN	Pseudouridine synthase (Fragment) OS=Homo sapiens GN=PUS1 PE=3 SV=1	HUMAN	1	0.74564	0.813705	0.772633	0.844671
1326	2.16	2.18	34.86	16.51	7.339	H3BVI6_HUMAN	Calponin-2 (Fragment) OS=Homo sapiens GN=CNN2 PE=4 SV=1	HUMAN	2	1.16969	1.30319	1.12581	1.24637
1327	2.16	2.16	7.572	6.005	6.005	WDR55_HUMAN	WD repeat-containing protein 55 OS=Homo sapiens GN=WDR55 PE=1 SV=2	HUMAN	1	0.746135	0.996671	0.505338	0.689372
1328	2.16	2.16	15.27	15.27	8.364	RPB3_HUMAN	DNA-directed RNA polymerase II subunit RPB3 OS=Homo sapiens GN=POLR2C PE=1 SV=2	HUMAN	1	1.04694	1.54637	1.64271	2.43067
1329	2.15	2.26	32.79	32.79	18.03	Q5TEJ0_HUMAN	Replication protein A 32 kDa subunit (Fragment) OS=Homo sapiens GN=RPA2 PE=2 SV=1	HUMAN	1	1.25879	1.38476	1.16583	1.28928
1330	2.15	2.21	9.852	1.758	1.018	F8VPD4_HUMAN	Dihydroorotase OS=Homo sapiens GN=CAD PE=3 SV=1	HUMAN	1	1.32536	0.959003	1.53705	1.11445
1331	2.15	2.2	15.7	3.95	1.349	C9JSL2_HUMAN	Presequence protease, mitochondrial OS=Homo sapiens GN=PITRM1 PE=3 SV=1	HUMAN	1	0.777685	1.31186	0.683106	1.15462
1332	2.15	2.2	25.17	7.029	3.401	F8WAA1_HUMAN	SAM domain-containing protein SAMSN-1 OS=Homo sapiens GN=SAMSN1 PE=4 SV=1	HUMAN	1	4.3641	1.96184	3.02182	1.40319
1333	2.15	2.17	20.5	4.348	2.899	CCD47_HUMAN	Coiled-coil domain-containing protein 47 OS=Homo sapiens GN=CCDC47 PE=1 SV=1	HUMAN	1	1.1874	1.0933	1.06987	0.986843
1334	2.14	2.2	22.91	4.371	2.517	HTSF1_HUMAN	HIV Tat-specific factor 1 OS=Homo sapiens GN=HTATSF1 PE=1 SV=1	HUMAN	1	1.49291	1.08798	1.38554	1.01589
1335	2.14	2.2	21.27	4.605	4.605	PSD12_HUMAN	26S proteasome non-ATPase regulatory subunit 12 OS=Homo sapiens GN=PSMD12 PE=1 SV=3	HUMAN	2	0.834295	0.611554	1.10899	0.813555
1336	2.14	2.18	53.68	11.03	6.618	RL27_HUMAN	60S ribosomal protein L27 OS=Homo sapiens GN=RPL27 PE=1 SV=2	HUMAN	2	1.41265	1.02602	1.27034	0.928375
1337	2.14	2.14	27.42	27.42	19.35	NDUS6_HUMAN	NADH dehydrogenase [ubiquinone] iron-sulfur protein 6, mitochondrial OS=Homo sapiens GN=NDUFS6 PE=1 SV=1	HUMAN	1	0.581896	1.03527	0.565135	1.01463
1338	2.13	2.15	18.34	3.222	3.222	OSBP1_HUMAN	Oxysterol-binding protein 1 OS=Homo sapiens GN=OSBP PE=1 SV=1	HUMAN	2	0.717541	1.07133	0.633038	0.946856
1339	2.13	2.14	20.82	9.091	3.226	CD2B2_HUMAN	CD2 antigen cytoplasmic tail-binding protein 2 OS=Homo sapiens GN=CD2BP2 PE=1 SV=1	HUMAN	1	1.25889	1.20446	1.37506	1.31292
1340	2.13	2.14	21.15	11.54	11.54	ACPM_HUMAN	Acyl carrier protein, mitochondrial OS=Homo sapiens GN=NDUFAB1 PE=1 SV=3	HUMAN	2	1.35071	1.33333	1.28162	1.27008
1341	2.13	2.13	23.06	3.976	1.988	C9JW18_HUMAN	WD repeat and HMG-box DNA-binding protein 1 OS=Homo sapiens GN=WDHD1 PE=4 SV=2	HUMAN	1	0.893886	0.68001	0.947947	0.722137
1342	2.13	2.13	11.45	4.141	1.949	J3KPQ4_HUMAN	Rho GTPase activating protein 9, isoform CRA_a OS=Homo sapiens GN=ARHGAP9 PE=4 SV=1	HUMAN	1	0.569646	1.1851	0.637949	1.32092
1343	2.13	2.13	31.49	22.65	7.735	HAP28_HUMAN	28 kDa heat- and acid-stable phosphoprotein OS=Homo sapiens GN=PDAP1 PE=1 SV=1	HUMAN	1	0.84626	0.888846	0.889903	0.942218
1344	2.13	2.13	12.41	8.685	3.474	H3BPB8_HUMAN	Mannose-6-phosphate isomerase OS=Homo sapiens GN=MPI PE=3 SV=1	HUMAN	1	0.551847	0.586788	0.639752	0.681476
1345	2.12	2.17	19.12	4.015	1.912	H0YHG0_HUMAN	Uncharacterized protein (Fragment) OS=Homo sapiens PE=4 SV=1	HUMAN	1	0.604191	0.604145	0.821132	0.825602
1346	2.12	2.13	25.54	6.68	4.322	HSP7E_HUMAN	Heat shock 70 kDa protein 14 OS=Homo sapiens GN=HSPA14 PE=1 SV=1	HUMAN	1	1.44554	1.01774	1.29233	0.907902
1347	2.11	2.16	15.92	9.689	5.19	E7EPK6_HUMAN	40S ribosomal protein S24 OS=Homo sapiens GN=RPS24 PE=3 SV=1	HUMAN	5	1.18989	1.05327	1.31783	1.17362
1348	2.11	2.11	12.22	7.014	7.014	H3BUQ2_HUMAN	2-oxoglutarate and iron-dependent oxygenase domain-containing protein 1 OS=Homo sapiens GN=OGFOD1 PE=4 SV=1	HUMAN	2	1.1177	1.03641	1.08865	1.02899
1349	2.1	2.37	18.8	6.496	3.59	SWP70_HUMAN	Switch-associated protein 70 OS=Homo sapiens GN=SWAP70 PE=1 SV=1	HUMAN	1	1.39261	1.40864	1.11055	1.10392
1350	2.1	2.33	18.29	3.571	2.056	EXOC2_HUMAN	Exocyst complex component 2 OS=Homo sapiens GN=EXOC2 PE=1 SV=1	HUMAN	1	1.41458	1.11767	1.34646	1.03739
1351	2.1	2.18	16.8	4.395	1.758	POP1_HUMAN	Ribonucleases P/MRP protein subunit POP1 OS=Homo sapiens GN=POP1 PE=1 SV=2	HUMAN	1	1.10141	0.942086	1.35854	1.1572
1352	2.1	2.15	11.69	2.461	2.461	SCAFB_HUMAN	Protein SCAF11 OS=Homo sapiens GN=SCAF11 PE=1 SV=2	HUMAN	2	1.3671	1.391	1.24699	1.26439
1353	2.1	2.14	29.89	7.471	4.023	GSHR_HUMAN	Glutathione reductase, mitochondrial OS=Homo sapiens GN=GSR PE=1 SV=2	HUMAN	3	1.11569	0.795572	2.1891	1.68623
1354	2.1	2.14	11.18	2.994	1.497	GOGA2_HUMAN	Golgin subfamily A member 2 OS=Homo sapiens GN=GOLGA2 PE=1 SV=3	HUMAN	1	0.496922	0.895826	0.54679	0.933597
1355	2.1	2.12	8.393	6.475	5.036	LAMP1_HUMAN	Lysosome-associated membrane glycoprotein 1 OS=Homo sapiens GN=LAMP1 PE=1 SV=3	HUMAN	1	1.00437	0.988861	1.21112	1.19909
1356	2.1	2.1	17.43	8.286	5.429	GLYG_HUMAN	Glycogenin-1 OS=Homo sapiens GN=GYG1 PE=1 SV=4	HUMAN	2	1.14266	0.907736	1.09509	0.871405
1357	2.09	2.17	33.26	15.64	12.56	TMX3_HUMAN	Protein disulfide-isomerase TMX3 OS=Homo sapiens GN=TMX3 PE=1 SV=2	HUMAN	2	0.58929	0.675969	0.639583	0.727927
1358	2.09	2.13	17.07	5.582	3.19	SRP68_HUMAN	Signal recognition particle 68 kDa protein OS=Homo sapiens GN=SRP68 PE=1 SV=2	HUMAN	1	0.840558	0.727156	1.23999	1.06806
1359	2.09	2.09	58.16	58.16	12.24	CYTB_HUMAN	Cystatin-B OS=Homo sapiens GN=CSTB PE=1 SV=2	HUMAN	1	0.762505	0.914496	0.787687	0.946388
1360	2.08	2.15	12.56	2.423	1.468	BRD4_HUMAN	Bromodomain-containing protein 4 OS=Homo sapiens GN=BRD4 PE=1 SV=2	HUMAN	1	1.22072	0.853952	1.32413	0.933474
1361	2.08	2.12	19.08	3.254	1.183	KPCD_HUMAN	Protein kinase C delta type OS=Homo sapiens GN=PRKCD PE=1 SV=2	HUMAN	1	0.861551	0.784861	1.25082	1.13944
1362	2.08	2.12	14.01	3.879	2.263	RB_HUMAN	Retinoblastoma-associated protein OS=Homo sapiens GN=RB1 PE=1 SV=2	HUMAN	1	0.837638	0.782278	0.580043	0.50873
1363	2.07	2.31	15.33	1.347	0.3031	MACF1_HUMAN	Isoform 4 of Microtubule-actin cross-linking factor 1, isoforms 1/2/3/5 OS=Homo sapiens GN=MACF1	HUMAN	1	1.02373	0.923004	1.59321	1.32198
1364	2.07	2.17	16.56	4.483	1.743	LRC8C_HUMAN	Leucine-rich repeat-containing protein 8C OS=Homo sapiens GN=LRRC8C PE=1 SV=2	HUMAN	1	0.869825	0.729653	0.921874	0.756327
1365	2.07	2.11	9.765	3.662	3.139	SFR15_HUMAN	Splicing factor, arginine/serine-rich 15 OS=Homo sapiens GN=SCAF4 PE=1 SV=3	HUMAN	1	0.987619	0.962192	0.742608	0.724784
1366	2.07	2.11	18.46	13.33	7.692	Q5QNZ2_HUMAN	ATP synthase subunit b, mitochondrial OS=Homo sapiens GN=ATP5F1 PE=2 SV=1	HUMAN	2	0.78797	0.569881	0.880387	0.635847
1367	2.07	2.1	11.59	2.27	2.27	F5H569_HUMAN	V-type proton ATPase 116 kDa subunit a isoform 1 OS=Homo sapiens GN=ATP6V0A1 PE=4 SV=1	HUMAN	1	2.95635	1.15834	3.24724	1.27459
1368	2.07	2.08	19.94	8.587	4.155	H7C2Q8_HUMAN	EBNA1 binding protein 2, isoform CRA_d OS=Homo sapiens GN=EBNA1BP2 PE=4 SV=1	HUMAN	1	0.833369	0.85184	0.806966	0.823785
1369	2.07	2.07	28.13	17.97	6.25	C9JW51_HUMAN	Protein FAM107B (Fragment) OS=Homo sapiens GN=FAM107B PE=4 SV=1	HUMAN	1	0.956211	0.835833	1.00533	0.875016
1370	2.07	2.07	40.21	27.84	17.53	S10AA_HUMAN	Protein S100-A10 OS=Homo sapiens GN=S100A10 PE=1 SV=2	HUMAN	3	1.2353	1.6906	1.21481	1.4161
1371	2.06	2.08	21.76	6.475	3.957	HIRP3_HUMAN	HIRA-interacting protein 3 OS=Homo sapiens GN=HIRIP3 PE=1 SV=3	HUMAN	1	1.9177	0.881084	1.40388	0.63956
1372	2.06	2.08	14.21	6.916	4.673	MMSA_HUMAN	Methylmalonate-semialdehyde dehydrogenase [acylating], mitochondrial OS=Homo sapiens GN=ALDH6A1 PE=1 SV=2	HUMAN	1	0.723759	0.899911	0.991487	1.24065
1373	2.06	2.06	38.26	38.26	13.91	MIF_HUMAN	Macrophage migration inhibitory factor OS=Homo sapiens GN=MIF PE=1 SV=4	HUMAN	2	1.13458	0.802417	1.19596	0.847341
1374	2.06	2.06	13.79	11.03	7.586	TSNAX_HUMAN	Translin-associated protein X OS=Homo sapiens GN=TSNAX PE=1 SV=1	HUMAN	1	0.34487	0.437769	0.295248	0.37545
1375	2.05	7.88	34.47	15.61	9.431	B1ANR0_HUMAN	Poly(A) binding protein, cytoplasmic 4 (Inducible form) OS=Homo sapiens GN=PABPC4 PE=4 SV=1	HUMAN	4	0.889884	0.891649	0.931741	0.935261
1376	2.05	2.18	19.87	7.051	5.983	ERO1A_HUMAN	ERO1-like protein alpha OS=Homo sapiens GN=ERO1L PE=1 SV=2	HUMAN	2	0.964904	0.920576	1.3779	1.343
1377	2.05	2.16	15.01	0.7282	0.7282	RIF1_HUMAN	Telomere-associated protein RIF1 OS=Homo sapiens GN=RIF1 PE=1 SV=2	HUMAN	1	1.01539	0.877926	1.66882	1.42208
1378	2.05	2.14	9.951	1.324	1.078	TRIPC_HUMAN	Isoform 3 of E3 ubiquitin-protein ligase TRIP12 OS=Homo sapiens GN=TRIP12	HUMAN	1	0.777124	0.609971	1.28141	1.00759
1379	2.05	2.11	8.648	1.433	0.5733	NU214_HUMAN	Isoform 5 of Nuclear pore complex protein Nup214 OS=Homo sapiens GN=NUP214	HUMAN	1	0.926249	0.992271	1.0674	1.14097
1380	2.05	2.07	14.8	5.605	5.381	GPTC4_HUMAN	G patch domain-containing protein 4 OS=Homo sapiens GN=GPATCH4 PE=1 SV=2	HUMAN	1	1.1234	0.606869	1.07372	0.574375
1381	2.05	2.06	17.7	9.053	6.584	SYF2_HUMAN	Pre-mRNA-splicing factor SYF2 OS=Homo sapiens GN=SYF2 PE=1 SV=1	HUMAN	1	0.837583	1.12103	1.03811	1.39191
1382	2.05	2.05	29.13	8.071	2.165	RBM39_HUMAN	Isoform 3 of RNA-binding protein 39 OS=Homo sapiens GN=RBM39	HUMAN	1	0.813886	1.07373	0.883696	1.16791
1383	2.05	2.05	28.46	4.336	4.336	KPRB_HUMAN	Phosphoribosyl pyrophosphate synthase-associated protein 2 OS=Homo sapiens GN=PRPSAP2 PE=1 SV=1	HUMAN	1	0.711991	1.14455	0.812786	1.56868
1384	2.05	2.05	28.37	25.53	25.53	C9IYE8_HUMAN	Ribulose-phosphate 3-epimerase OS=Homo sapiens GN=RPE PE=4 SV=1	HUMAN	2	0.758965	0.826037	0.869742	0.948299
1385	2.05	2.05	5.376	5.376	3.763	ST17B_HUMAN	Serine/threonine-protein kinase 17B OS=Homo sapiens GN=STK17B PE=1 SV=1	HUMAN	1	0.610071	0.0654695	1.23242	0.132493
1386	2.04	2.44	11.53	0.965	0.3038	MDN1_HUMAN	Midasin OS=Homo sapiens GN=MDN1 PE=1 SV=2	HUMAN	2	1.23675	0.565533	1.00425	0.460039
1388	2.04	2.19	16.96	2.952	2.422	I1E4Y6_HUMAN	PERQ amino acid-rich with GYF domain-containing protein 2 OS=Homo sapiens GN=GIGYF2 PE=4 SV=1	HUMAN	2	0.761955	0.957672	0.748786	0.942528
1389	2.04	2.15	13.68	0.9267	0.9267	ELYS_HUMAN	Protein ELYS OS=Homo sapiens GN=AHCTF1 PE=1 SV=3	HUMAN	1	0.754267	0.951221	1.08357	1.39834
1390	2.04	2.13	12.04	1.895	1.528	PTN23_HUMAN	Tyrosine-protein phosphatase non-receptor type 23 OS=Homo sapiens GN=PTPN23 PE=1 SV=1	HUMAN	1	0.973364	1.00643	0.887175	0.918959
1391	2.04	2.1	12	5.263	4.211	FACE1_HUMAN	CAAX prenyl protease 1 homolog OS=Homo sapiens GN=ZMPSTE24 PE=1 SV=2	HUMAN	1	1.23589	0.974737	1.37136	1.08788
1392	2.04	2.09	18.18	13.22	6.198	H0Y9X1_HUMAN	Translation machinery-associated protein 16 (Fragment) OS=Homo sapiens GN=TMA16 PE=4 SV=1	HUMAN	2	1.05323	0.842004	1.80377	1.4446
1393	2.04	2.06	31.25	3.274	3.274	B4DT77_HUMAN	Annexin OS=Homo sapiens GN=ANXA7 PE=2 SV=1	HUMAN	1	1.53156	2.00449	1.09794	1.36925
1394	2.04	2.06	18.86	7.444	7.444	MRRP1_HUMAN	Mitochondrial ribonuclease P protein 1 OS=Homo sapiens GN=TRMT10C PE=1 SV=2	HUMAN	2	0.735145	0.632307	1.26923	1.09363
1395	2.04	2.06	26.67	5.926	5.926	J3QL56_HUMAN	Protein SCO1 homolog, mitochondrial OS=Homo sapiens GN=SCO1 PE=4 SV=1	HUMAN	1	0.688744	0.489593	0.741127	0.527772
1396	2.04	2.05	10.58	3.149	3.023	UFL1_HUMAN	E3 UFM1-protein ligase 1 OS=Homo sapiens GN=UFL1 PE=1 SV=2	HUMAN	1	1.48666	1.99126	1.24662	1.70832
1397	2.04	2.04	25.11	18.06	11.01	J3KN00_HUMAN	NADH dehydrogenase (Ubiquinone) 1 alpha subcomplex, 13 OS=Homo sapiens GN=NDUFA13 PE=4 SV=1	HUMAN	2	1.37638	1.34918	1.12717	1.10688
1398	2.04	2.04	6.952	4.278	4.278	ADHX_HUMAN	Alcohol dehydrogenase class-3 OS=Homo sapiens GN=ADH5 PE=1 SV=4	HUMAN	1	1.09662	1.19469	0.895669	0.959328
1399	2.03	4.05	19.42	5.155	5.155	J3KPW7_HUMAN	Histone deacetylase 2 OS=Homo sapiens GN=HDAC2 PE=4 SV=1	HUMAN	2	1.24624	1.09987	1.43063	1.25253
1400	2.03	2.12	10.13	1.334	1.334	SYMPK_HUMAN	Symplekin OS=Homo sapiens GN=SYMPK PE=1 SV=2	HUMAN	1	1.1749	1.69248	0.887142	1.27986
1401	2.03	2.11	16.52	2.603	1.902	E9PQ01_HUMAN	Pre-mRNA cleavage complex 2 protein Pcf11 (Fragment) OS=Homo sapiens GN=PCF11 PE=4 SV=1	HUMAN	1	1.08417	0.533867	1.84578	0.910525
1402	2.03	2.09	8.73	0.5147	0.3294	BIRC6_HUMAN	Baculoviral IAP repeat-containing protein 6 OS=Homo sapiens GN=BIRC6 PE=1 SV=2	HUMAN	1	1.08707	0.586968	1.7163	0.901573
1403	2.03	2.09	20.93	2.73	2.73	EXOC1_HUMAN	Isoform 2 of Exocyst complex component 1 OS=Homo sapiens GN=EXOC1	HUMAN	2	1.10379	0.999938	0.945649	0.85821
1404	2.03	2.09	23.44	4.301	4.301	WASH2_HUMAN	WAS protein family homolog 2 OS=Homo sapiens GN=WASH2P PE=2 SV=2	HUMAN	1	0.935058	0.999991	0.81797	0.873244
1405	2.03	2.05	9.836	0.7377	0.7377	NCOR1_HUMAN	Nuclear receptor corepressor 1 OS=Homo sapiens GN=NCOR1 PE=1 SV=2	HUMAN	1	1.38612	1.27556	1.25505	1.16967
1406	2.03	2.04	25.4	11.11	7.937	E7EPT4_HUMAN	NADH dehydrogenase [ubiquinone] flavoprotein 2, mitochondrial OS=Homo sapiens GN=NDUFV2 PE=4 SV=1	HUMAN	1	0.699997	0.913466	0.713148	0.932294
1407	2.03	2.03	15	6.481	3.148	UBIP1_HUMAN	Upstream-binding protein 1 OS=Homo sapiens GN=UBP1 PE=2 SV=1	HUMAN	1	0.724543	0.694344	0.860636	0.81572
1408	2.03	2.03	39.72	12.06	12.06	H7C525_HUMAN	Coiled-coil domain-containing protein 58 (Fragment) OS=Homo sapiens GN=CCDC58 PE=4 SV=1	HUMAN	1	1.63208	1.30109	1.12363	0.896818
1409	2.03	2.03	9.146	2.439	2.439	DPP2_HUMAN	Dipeptidyl peptidase 2 OS=Homo sapiens GN=DPP7 PE=1 SV=3	HUMAN	1	1.3035	1.34321	1.24381	1.28486
1410	2.02	8.1	12.13	4.98	4.98	F8VXC8_HUMAN	SWI/SNF complex subunit SMARCC2 OS=Homo sapiens GN=SMARCC2 PE=4 SV=1	HUMAN	7	1.1896	1.22298	1.06246	1.07883
1411	2.02	2.7	11.57	1.523	1.523	RPB1_HUMAN	DNA-directed RNA polymerase II subunit RPB1 OS=Homo sapiens GN=POLR2A PE=1 SV=2	HUMAN	2	1.19389	1.42206	1.10654	1.32036
1412	2.02	2.4	17.28	5.926	5.926	J3KMZ8_HUMAN	Zinc finger protein ubi-d4 OS=Homo sapiens GN=DPF2 PE=4 SV=1	HUMAN	2	0.963616	0.569312	1.07147	0.53255
1413	2.02	2.17	8.07	0.7686	0.7686	CASC5_HUMAN	Protein CASC5 OS=Homo sapiens GN=CASC5 PE=1 SV=3	HUMAN	1	1.04808	1.66343	0.916422	1.5085
1414	2.02	2.13	14.07	2.368	2.368	HOOK3_HUMAN	Protein Hook homolog 3 OS=Homo sapiens GN=HOOK3 PE=1 SV=2	HUMAN	1	0.757441	1.05569	0.716725	1.14048
1415	2.02	2.12	22.77	1.433	1.012	B1APN9_HUMAN	Liprin-alpha-4 OS=Homo sapiens GN=PPFIA4 PE=4 SV=2	HUMAN	1	0.90681	0.828318	1.29255	1.18278
1416	2.02	2.1	11.19	2.191	1.303	PB1_HUMAN	Protein polybromo-1 OS=Homo sapiens GN=PBRM1 PE=1 SV=1	HUMAN	1	1.14786	2.15203	0.727273	1.36594
1417	2.02	2.08	28.71	5.024	5.024	HSDL2_HUMAN	Hydroxysteroid dehydrogenase-like protein 2 OS=Homo sapiens GN=HSDL2 PE=1 SV=1	HUMAN	1	2.59677	1.15402	2.18152	0.970655
1418	2.02	2.07	7.627	0.8475	0.8475	B7ZKM8_HUMAN	Protein transport protein Sec24B OS=Homo sapiens GN=SEC24B PE=2 SV=1	HUMAN	1	1.31671	1.59137	0.887606	1.07468
1419	2.02	2.07	25.43	5.78	5.78	NDE1_HUMAN	Nuclear distribution protein nudE homolog 1 OS=Homo sapiens GN=NDE1 PE=1 SV=2	HUMAN	1	0.972285	0.791349	1.01903	0.832818
1420	2.02	2.07	18.39	4.526	2.687	ZCHC8_HUMAN	Zinc finger CCHC domain-containing protein 8 OS=Homo sapiens GN=ZCCHC8 PE=1 SV=2	HUMAN	1	0.913158	1.26503	1.22473	1.69971
1421	2.02	2.07	18.79	2.923	2.923	RHG19_HUMAN	Isoform 7 of Rho GTPase-activating protein 19 OS=Homo sapiens GN=ARHGAP19	HUMAN	1	0.873563	1.31651	0.510497	0.772771
1422	2.02	2.06	16.95	7.203	7.203	F6T1Q0_HUMAN	2',5'-phosphodiesterase 12 OS=Homo sapiens GN=PDE12 PE=4 SV=1	HUMAN	1	2.72176	0.804551	6.71654	1.98896
1423	2.02	2.05	19.19	2.547	2.547	OXLA_HUMAN	Isoform 2 of L-amino-acid oxidase OS=Homo sapiens GN=IL4I1	HUMAN	1	0.869167	1.39241	0.725618	1.16452
1424	2.02	2.05	19.32	1.876	1.876	G3V1S6_HUMAN	Polypeptide N-acetylgalactosaminyltransferase 2 soluble form OS=Homo sapiens GN=GALNT2 PE=3 SV=1	HUMAN	1	1.73105	1.14535	1.49082	0.942198
1425	2.02	2.05	23.15	4.521	4.521	ASPC1_HUMAN	Tether containing UBX domain for GLUT4 OS=Homo sapiens GN=ASPSCR1 PE=1 SV=1	HUMAN	1	0.916904	0.803186	0.825523	0.71867
1426	2.02	2.05	13.47	3.579	3.579	ATX10_HUMAN	Ataxin-10 OS=Homo sapiens GN=ATXN10 PE=1 SV=1	HUMAN	1	1.45165	1.47185	1.73056	1.72436
1427	2.02	2.05	9.08	2.454	2.454	E9PSI1_HUMAN	Transmembrane 9 superfamily member 1 OS=Homo sapiens GN=TM9SF1 PE=4 SV=1	HUMAN	1	0.980762	1.17191	0.983724	1.17098
1428	2.02	2.04	32.93	4.834	4.834	CATS_HUMAN	Cathepsin S OS=Homo sapiens GN=CTSS PE=1 SV=3	HUMAN	1	0.627316	0.614006	0.538579	0.528095
1429	2.02	2.04	27.32	4.124	4.124	OFUT1_HUMAN	GDP-fucose protein O-fucosyltransferase 1 OS=Homo sapiens GN=POFUT1 PE=1 SV=1	HUMAN	1	0.870834	0.877199	0.931652	0.948383
1430	2.02	2.04	11.16	3.579	3.579	LIPL_HUMAN	Lipoprotein lipase OS=Homo sapiens GN=LPL PE=1 SV=1	HUMAN	1	1.30635	0.93006	0.668348	0.476685
1431	2.02	2.03	11.79	1.246	1.246	AT131_HUMAN	Probable cation-transporting ATPase 13A1 OS=Homo sapiens GN=ATP13A1 PE=1 SV=2	HUMAN	1	0.380011	0.280962	0.283298	0.209832
1432	2.02	2.03	14.25	2.422	2.422	GLGB_HUMAN	1,4-alpha-glucan-branching enzyme OS=Homo sapiens GN=GBE1 PE=1 SV=3	HUMAN	1	0.723982	0.66303	0.678038	0.622066
1433	2.02	2.02	9.49	0.8202	0.8202	SET1A_HUMAN	Histone-lysine N-methyltransferase SETD1A OS=Homo sapiens GN=SETD1A PE=1 SV=3	HUMAN	1	0.407228	0.447812	0.384414	0.423481
1434	2.02	2.02	20.06	2.28	2.28	LSG1_HUMAN	Large subunit GTPase 1 homolog OS=Homo sapiens GN=LSG1 PE=1 SV=2	HUMAN	1	1.08361	1.21213	0.853748	0.960927
1435	2.02	2.02	30.49	8.955	2.559	SAM50_HUMAN	Sorting and assembly machinery component 50 homolog OS=Homo sapiens GN=SAMM50 PE=1 SV=3	HUMAN	1	0.939907	1.06272	0.810268	0.918453
1436	2.02	2.02	32.94	8.235	8.235	E9PL57_HUMAN	Protein NEDD8-MDP1 (Fragment) OS=Homo sapiens GN=NEDD8-MDP1 PE=4 SV=1	HUMAN	1	0.932718	1.08282	0.963412	1.1165
1437	2.02	2.02	29.51	7.986	7.986	E2QRB3_HUMAN	Pyrroline-5-carboxylate reductase 1, isoform CRA_c OS=Homo sapiens GN=PYCR1 PE=4 SV=2	HUMAN	1	1.0279	0.755362	1.82399	1.34277
1438	2.02	2.02	15.27	3.053	3.053	B4DGM3_HUMAN	SWI/SNF-related matrix-associated actin-dependent regulator of chromatin subfamily E member 1 OS=Homo sapiens GN=SMARCE1 PE=2 SV=1	HUMAN	1	1.22104	0.976439	1.23418	0.986201
1439	2.02	2.02	25.27	6.593	6.593	Q5JRI3_HUMAN	FUS interacting protein (Serine/arginine-rich) 1 OS=Homo sapiens GN=FUSIP1 PE=2 SV=1	HUMAN	1	1.34082	1.32777	0.972802	0.984253
1440	2.02	2.02	30.73	6.704	6.704	F5GX23_HUMAN	26S proteasome non-ATPase regulatory subunit 9 OS=Homo sapiens GN=PSMD9 PE=4 SV=1	HUMAN	1	0.976588	1.12364	0.865451	0.99755
1441	2.02	2.02	17.13	13.55	13.55	RM16_HUMAN	39S ribosomal protein L16, mitochondrial OS=Homo sapiens GN=MRPL16 PE=1 SV=1	HUMAN	2	1.12709	1.73469	0.928919	1.43225
1442	2.02	2.02	15.44	3.089	3.089	F5H5Y2_HUMAN	Translocon-associated protein subunit alpha OS=Homo sapiens GN=SSR1 PE=4 SV=1	HUMAN	1	0.893	1.23629	0.970858	1.35548
1443	2.02	2.02	14.55	4.782	4.782	DOK1_HUMAN	Docking protein 1 OS=Homo sapiens GN=DOK1 PE=1 SV=1	HUMAN	1	0.665253	0.747325	0.515116	0.576663
1444	2.02	2.02	13.82	8.114	8.114	PURA2_HUMAN	Adenylosuccinate synthetase isozyme 2 OS=Homo sapiens GN=ADSS PE=1 SV=3	HUMAN	3	0.872055	0.723726	0.819772	0.681553
1445	2.02	2.02	28	16	16	COX6C_HUMAN	Cytochrome c oxidase subunit 6C OS=Homo sapiens GN=COX6C PE=1 SV=2	HUMAN	1	0.776136	1.06077	0.714383	0.990475
1446	2.02	2.02	19.91	19.91	9.05	SDF2L_HUMAN	Stromal cell-derived factor 2-like protein 1 OS=Homo sapiens GN=SDF2L1 PE=1 SV=2	HUMAN	1	0.91801	0.780221	0.849894	0.723622
[truncated: 883 more rows]

## Sheet: Supp Table 3-HL-60
N	Unused	Total	%Cov	%Cov(50)	%Cov(95)	Accession	Name	Species	Peptides(95%)	118:117	119:117	118:121	119:121
[truncated: 2,324 more rows]

[truncated: 5 more sheets: Supp Table 4-MV4-11, Supp Table 4-HL60, Supp Table 4-Overlap Down, Supp Table 4-Overlap Up, Supp Table 4-Combine overlap]
